# Supplementary material for: Adaptive mechanisms that provide competitive advantages to marine bacteroidetes during microalgal blooms
Source: ISME J. 2018 Jul 30;12(12):2894–906. doi: 10.1038/s41396-018-0243-5 (PMC6246565; doi:10.1038/s41396-018-0243-5)
Supplement: Supplementary file 3 — SI Table S1 [file 41396_2018_243_MOESM3_ESM.xlsx]

## Sheet: Summary
Supplementary Table S1: Summary of the phylogeny-guided CAZyme annotations for Formosa strain A and B in comparison to the macro algae- associated strain Formosa agariphila KMM 3901T
Glycoside Hydrolase Family	1	2	3	5	10	13	15	16	17	18	20	23	25	26	27	28	29	30	31	33	36	39	43	50	63	64	65	73	78	82	88	89	92	95	97	105	109	110	113	114	116	117	120	127	129	NC		total
Formosa agariphila KMM 3901T (3561 genes)	1	13	7			5	1	9	2		1	2	1	2		2	5	2	3			3	2				1	1	3		5			1	1	1	1		1			6				2		84
Formosa sp. A (1848 genes)		3	3	2	2			3	3			2						5					1	1				1																		2		28
Formosa sp. B (2532 genes)			2	1				3	2	2		2						1					1					1					4						2									21
GlycosylTransferase Family	2	4	5	9	19	20	28	30	50	51	NC		total
Formosa agariphila KMM 3901T (3561 genes)	33	21	2	1	1	1	1	1	1	2	1		65
Formosa sp. A (1848 genes)	14	7	1	1	1		1	1		1			27
Formosa sp. B (2532 genes)	21	12	1	2	1		1	1		2			41
Polysaccharide Lyase Family	1	6	7	8	9	12	14	17	NC		total
Formosa agariphila KMM 3901T (3561 genes)		3	4	1				1	1		10
Formosa sp. A (1848 genes)					1						1
Formosa sp. B (2532 genes)						1					1
Carbohydrate Esterase Family	1	4	6	7	9	10	11	14	15	NC		total
Formosa agariphila KMM 3901T (3561 genes)	7	1	1			2	1	1				13
Formosa sp. A (1848 genes)	3					2	1	1				7
Formosa sp. B (2532 genes)			1			1	1	1				4
Carbohydrate-Binding Module Family	4	5	6	9	13	16	32	35	42	47	48	50	51	57		total
Formosa agariphila KMM 3901T (3561 genes)			1	1			2				2	4				10
Formosa sp. A (1848 genes)	1		1	1								3				6
Formosa sp. B (2532 genes)												2				2
Formylglycine-dependent sulfatase family (S1)	7	8	11	14	15	16	17	19	20	22	23	24	25	27	28	29	30	O	NC		total
Formosa agariphila KMM 3901T (3561 genes)	3	4	2		4	1	2	3		1			2	1	3				2		28
Formosa sp. A (1848 genes)	7	2	3		1	1		1													15
Formosa sp. B (2532 genes)			1		1			1										1	1		5

## Sheet: List F. agariphyla
List of Formosa agariphila KMM 3901T proteins
Sequence Name	Protein Name	Family	EC number	Gene name
Formosa_agariphila_scaffold00001_0029_0075	Glycosyltransferase	GT2	2.4.1.-
Formosa_agariphila_scaffold00001_0106_0152	Polyprenol phosphate mannose synthase	GT2	2.4.1.-	ppmA
Formosa_agariphila_scaffold00001_0232_0278	Glycosyltransferase	GT5	2.4.1.-
Formosa_agariphila_scaffold00001_0249_0295	Beta-N-acetylhexosaminidase	GH20	3.2.1.52	nahA
Formosa_agariphila_scaffold00001_1116_1162	Glycosyltransferase	GT2	2.4.1.-
Formosa_agariphila_scaffold00001_1127_1173	Glycosyltransferase	GT2	2.4.1.-
Formosa_agariphila_scaffold00001_1353_1399	Glycosyltransferase	GT4	2.4.1.-
Formosa_agariphila_scaffold00001_1354_1400	Glycosyltransferase	GT2	2.4.1.-
Formosa_agariphila_scaffold00001_1375_1421	Putative carbohydrate esterase	CE6
Formosa_agariphila_scaffold00001_1403_1449	Glycosyltransferase	GT2	2.4.1.-
Formosa_agariphila_scaffold00001_1429_1475	Glycosyltransferase	GTnc	2.4.1.-
Formosa_agariphila_scaffold00001_1431_1477	Undecaprenyl-phosphate 4-deoxy-4-formamido-L-arabinose transferase	GT2	2.7.8.30	arnC2
Formosa_agariphila_scaffold00001_1452_1498	Undecaprenyl-phosphate 4-deoxy-4-formamido-L-arabinose transferase	GT2	2.7.8.30	arnC1
Formosa_agariphila_scaffold00001_1531_1577	Unsaturated glucuronyl hydrolase	GH88	3.2.1.-	uglA2
Formosa_agariphila_scaffold00001_1582_1628	Unsaturated glucuronyl hydrolase	GH88	3.2.1.-	uglA1
Formosa_agariphila_scaffold00001_1584_1630	Beta-glucosidase	GH3	3.2.1.21	bglX2
Formosa_agariphila_scaffold00001_1588_1634	Alpha-L-fucosidase	GH95	3.2.1.51	afcA
Formosa_agariphila_scaffold00001_1596_1642	Alpha-glucosidase	GH31	3.2.1.20	malA
Formosa_agariphila_scaffold00001_1601_1647	Beta-xylosidase	GH43/CBM6	3.2.1.37	xylB
Formosa_agariphila_scaffold00001_1602_1648	Beta-xylosidase	GH39	3.2.1.37	xynB
Formosa_agariphila_scaffold00001_1606_1652	Unsaturated glucuronyl hydrolase	GH88	3.2.1.-	uglA3
Formosa_agariphila_scaffold00001_1611_1657	Putative glycoside hydrolase	GH117	3.2.1.-
Formosa_agariphila_scaffold00001_1613_1659	Carbohydrate esterase	CE1	3.1.1.-
Formosa_agariphila_scaffold00001_1615_1661	Alpha-glucosidase	GH97	3.2.1.20
Formosa_agariphila_scaffold00001_1615_1662	Mucin-desulfating sulfatase	S1-11	3.1.6.14	mdsA1
Formosa_agariphila_scaffold00001_1618_1664	Carbohydrate esterase	CE10	3.1.1.-
Formosa_agariphila_scaffold00001_1620_1666	Alpha-L-fucosidase	GH29	3.2.1.51	alfA1
Formosa_agariphila_scaffold00001_1622_1668	Beta-glucosidase	GH3	3.2.1.21	bglX1
Formosa_agariphila_scaffold00001_1634_1680	Glycoside hydrolase	GH30	3.2.1.-	gbaA1
Formosa_agariphila_scaffold00001_1635_1681	Beta-xylosidase	GH39	3.2.1.37	xynA
Formosa_agariphila_scaffold00001_1667_1713	Possible carbohydrate esterase	CE1	3.1.1.-
Formosa_agariphila_scaffold00001_1682_1728	Glycosyltransferase	GT2	2.4.1.-
Formosa_agariphila_scaffold00001_1740_1786	Putative carbohydrate esterase	CE10	3.1.1.-
Formosa_agariphila_scaffold00001_1793_1839	Beta-glucosidase	GH1	3.2.1.21	bglA
Formosa_agariphila_scaffold00001_1876_1922	Glycoside hydrolase	GH113	3.2.1.-
Formosa_agariphila_scaffold00001_1884_1930	Alginate lyase	PL6	4.2.2.3	alyA4
Formosa_agariphila_scaffold00001_1899_1945	Carbohydrate esterase	CE1	3.1.1.-
Formosa_agariphila_scaffold00001_1922_1968	Carbohydrate esterase	CE14	3.5.1.-
Formosa_agariphila_scaffold00001_1932_1978	Possible Lysosyme	GH25	3.2.1.17
Formosa_agariphila_scaffold00001_1981_2027	Alginate lyase	PL7_ 3	4.2.2.-
Formosa_agariphila_scaffold00001_1983_2029	Alginate lyase	PL7	4.2.2.-	alyA2-2
Formosa_agariphila_scaffold00001_2033_2079	Putative glycosyltransferase	GT4	2.4.1.-
Formosa_agariphila_scaffold00001_2077_2123	UDP-3-O-[3-hydroxymyristoyl] N-acetylglucosamine deacetylase/(3R)-hydroxymyristoyl-[acyl carrier protein] dehydratase	CE11	3.5.1.-	lpxC/fabZ
Formosa_agariphila_scaffold00001_2196_2242	Putative carbohydrate esterase	CE1	3.1.1.-
Formosa_agariphila_scaffold00001_2289_2335	Glycosyltransferase	GT4	EC2.4.1.-
Formosa_agariphila_scaffold00001_2290_2336	Beta-N-acetylhexosaminidase/serine peptidase	GH3/S12	3.2.1.52/3.4.21.-
Formosa_agariphila_scaffold00001_2307_2353	Protein YgaU	CBM50	ygaU
Formosa_agariphila_scaffold00001_2444_2490	Unsaturated glucuronyl hydrolase	GH88	3.2.1.-	uglA4
Formosa_agariphila_scaffold00001_2447_2493	Glucan 13-beta-glucosidase	GH17	3.2.1.58	Bgl2
Formosa_agariphila_scaffold00001_2449_2495	Glucosylceramidase	GH30	3.2.1.45	gbaA2
Formosa_agariphila_scaffold00001_2451_2497	Glycoside hydrolase	GH17	3.2.1.-
Formosa_agariphila_scaffold00001_2453_2499	Endo-13-beta-glucanase	GH16	3.2.1.39	lamA
Formosa_agariphila_scaffold00001_2498_2544	Sulfatase	S1-22	3.1.6.-
Formosa_agariphila_scaffold00001_2499_2545	Sulfatase	S1-17	3.1.6.-
Formosa_agariphila_scaffold00001_2501_2547	Alpha-L-fucosidase	GH29	3.2.1.51	alfA2
Formosa_agariphila_scaffold00001_2506_2552	Sulfatase	S1-15	3.1.6.-
Formosa_agariphila_scaffold00001_2592_2638	Glycosyltransferase	GT4	2.4.1.-
Formosa_agariphila_scaffold00001_2608_2654	Beta-galactosidase	GH2	3.2.1.23	lacZ
Formosa_agariphila_scaffold00001_2609_2655	Putative carbohydrate binding module	CBM9
Formosa_agariphila_scaffold00001_2616_2662	Alpha-N-acetylgalactosaminidase	GH109	3.2.1.49	nagA
Formosa_agariphila_scaffold00001_2619_2665	Carbohydrate binding module	CBM32
Formosa_agariphila_scaffold00001_2637_2683	Alginate lyase	PL6/PL7/CBM32	4.2.2.-
Formosa_agariphila_scaffold00001_2657_2703	Beta-N-acetylhexosaminidase	GH3	3.2.1.52	nagZ
Formosa_agariphila_scaffold00001_2718_2764	Glycosyltransferase	GT4	2.4.1.-
Formosa_agariphila_scaffold00001_2753_2799	Mucin-desulfating sulfatase	S1-11	3.1.6.14	mdsA2
Formosa_agariphila_scaffold00001_2756_2802	Alpha-L-fucosidase	GH29	3.2.1.51	fucA1
Formosa_agariphila_scaffold00001_2758_2804	Beta-galactosidase	GH2	3.2.1.23	bgaM
Formosa_agariphila_scaffold00001_2765_2811	Sulfatase	S1-28	3.1.6.-
Formosa_agariphila_scaffold00001_2766_2812	Beta-galactosidase	GH2	3.2.1.23	bgaB
Formosa_agariphila_scaffold00001_2767_2813	Sulfatase	S1-19a	3.1.6.-
Formosa_agariphila_scaffold00001_2768_2814	Sulfatase	S1-15	3.1.6.-
Formosa_agariphila_scaffold00001_2769_2815	Beta-galactosidase	GH2	3.2.1.23	bgaA
Formosa_agariphila_scaffold00001_2771_2817	Sulfatase	S1-17	3.1.6.-
Formosa_agariphila_scaffold00001_2776_2822	Sulfatase	S1-25	3.1.6.-
Formosa_agariphila_scaffold00001_2782_2828	Beta-porphyranase B	GH16	3.2.1.178	porB1
Formosa_agariphila_scaffold00001_2783_2829	Beta-galactosidase	GH2	3.2.1.23	bgaD
Formosa_agariphila_scaffold00001_2784_2830	Carbohydrate esterase	CE1	3.1.1.-
Formosa_agariphila_scaffold00001_2786_2832	Polysaccharide lyase	PLnc	4.2.2.-
Formosa_agariphila_scaffold00001_2788_2834	Sulfatase	S1-nc	3.1.6.-
Formosa_agariphila_scaffold00001_2789_2835	Sulfatase	S1-nc	3.1.6.-
Formosa_agariphila_scaffold00001_2790_2836	Glycoside hydrolase	GH117	3.2.1.-
Formosa_agariphila_scaffold00001_2793_2839	Sulfatase	S1-19a	3.1.6.-
Formosa_agariphila_scaffold00001_2794_2840	Glycoside hydrolase	GHnc	3.2.1.-
Formosa_agariphila_scaffold00001_2795_2841	Glycoside hydrolase	GH16	3.2.1.-
Formosa_agariphila_scaffold00001_2796_2842	Beta-porphyranase B	GH16	3.2.1.178	porB2
Formosa_agariphila_scaffold00001_2797_2843	N-sulfoglucosamine sulfohydrolase	S1-8	3.10.1.1	sgsA1
Formosa_agariphila_scaffold00001_2799_2845	Glycoside hydrolase	GH2	3.2.1.-
Formosa_agariphila_scaffold00001_2800_2846	Glycoside hydrolase	GH117	3.2.1.-
Formosa_agariphila_scaffold00001_2801_2847	Glycoside hydrolase	GH117	3.2.1.-
Formosa_agariphila_scaffold00001_2802_2848	Glycoside hydrolase	GH2	3.2.1.-
Formosa_agariphila_scaffold00001_2807_2853	Sulfatase	S1-28	3.1.6.-
Formosa_agariphila_scaffold00001_2808_2854	Polygalacturonase	GH28	3.2.1.15
Formosa_agariphila_scaffold00001_2809_2855	N-sulfoglucosamine sulfohydrolase	S1-8	3.10.1.1	sgsA2
Formosa_agariphila_scaffold00001_2810_2856	Beta-porphyranase B	GH16	3.2.1.178	porB3
Formosa_agariphila_scaffold00001_2811_2857	Polygalacturonase	GH28	3.2.1.15
Formosa_agariphila_scaffold00001_2812_2858	Glycoside hydrolase	GH117	3.2.1.-
Formosa_agariphila_scaffold00001_2813_2859	Sulfatase	S1-28	3.1.6.-
Formosa_agariphila_scaffold00001_2815_2861	Alpha-L-fucosidase	GH29	3.2.1.51	fucA2
Formosa_agariphila_scaffold00001_2816_2862	Sulfatase	S1-15	3.1.6.-
Formosa_agariphila_scaffold00001_2817_2863	Beta-porphyranase B	GH16	3.2.1.178	porB4
Formosa_agariphila_scaffold00001_2821_2867	Beta-galactosidase	GH2	3.2.1.23	bgaF
Formosa_agariphila_scaffold00001_2825_2871	Alpha-L-fucosidase	GH29	3.2.1.51	fucA3
Formosa_agariphila_scaffold00001_2826_2872	Beta-agarase D	GH16	3.2.1.81	agaD
Formosa_agariphila_scaffold00001_2828_2874	Glycoside hydrolase	GH2	3.2.1.-
Formosa_agariphila_scaffold00001_2834_2880	Beta-agarase A	GH16	3.2.1.81	agaA
Formosa_agariphila_scaffold00001_2838_2884	36-anhydro-alpha-L-galactosidase	GH117	3.2.1.159	ahgA
Formosa_agariphila_scaffold00001_2842_2888	Beta-xylosidase/alpha-L-arabinofuranosidase	GH3	3.2.1.37/3.2.1.55	xylA
Formosa_agariphila_scaffold00001_2843_2889	Sulfatase	S1-15	3.1.6.-
Formosa_agariphila_scaffold00001_2845_2891	Sulfatase	S1-19a	3.1.6.-
Formosa_agariphila_scaffold00001_2848_2894	Beta-galactosidase	GH2	3.2.1.23	bgaG
Formosa_agariphila_scaffold00001_2850_2896	Beta-agarase C	GH16	3.2.1.-	agaC
Formosa_agariphila_scaffold00001_2868_2914	Unsaturated glucuronyl hydrolase	GH88	3.2.1.-	uglA5
Formosa_agariphila_scaffold00001_2875_2921	Beta-galactosidase	GH2	3.2.1.23	bgaC
Formosa_agariphila_scaffold00001_2878_2924	Iduronate-2-sulfatase	S1-7	3.1.6.13	idsA1
Formosa_agariphila_scaffold00001_2879_2925	N-sulfoglucosamine sulfohydrolase	S1-8	3.10.1.1	sgsA3
Formosa_agariphila_scaffold00001_2880_2926	Sulfatase	S1-16	3.1.6.-
Formosa_agariphila_scaffold00001_2881_2927	Iduronate-2-sulfatase	S1-7	3.1.6.13	idsA2
Formosa_agariphila_scaffold00001_2883_2929	Beta-galactosidase	GH2	3.2.1.23	bgaE
Formosa_agariphila_scaffold00001_2884_2930	Beta-galactosidase	GH2	3.2.1.23	bgaG
Formosa_agariphila_scaffold00001_2885_2931	Iduronate-2-sulfatase	S1-7	3.1.6.13	idsA3
Formosa_agariphila_scaffold00001_2886_2932	Sulfatase	S1-27	3.1.6.-
Formosa_agariphila_scaffold00001_2887_2933	Alpha-L-rhamnosidase	GH78	3.2.1.40	rhaA
Formosa_agariphila_scaffold00001_2891_2937	Beta-glucosidase	GH3	3.2.1.21	bglX3
Formosa_agariphila_scaffold00001_2894_2940	Beta-xylosidase	GH43	3.2.1.37	xylA
Formosa_agariphila_scaffold00001_2895_2941	Alpha-L-rhamnosidase	GH78	3.2.1.40	rhaB
Formosa_agariphila_scaffold00001_2898_2944	Glycoside hydrolase	GH39	3.2.1.-
Formosa_agariphila_scaffold00001_2899_2945	N-sulfoglucosamine sulfohydrolase	S1-8	3.10.1.1	sgsA4
Formosa_agariphila_scaffold00001_2900_2946	Glycoside hydrolase	GH105	3.2.1.-
Formosa_agariphila_scaffold00001_2901_2947	Beta-glucosidase	GH3	3.2.1.21	bglX4
Formosa_agariphila_scaffold00001_2903_2949	Alpha-L-rhamnosidase/Sulfatase	GH78/S1-25	3.2.1.40/3.1.6.-
Formosa_agariphila_scaffold00001_2956_3002	Glycosyltransferase	GT4	2.4.1.-
Formosa_agariphila_scaffold00001_2957_3003	Putative glycosyltransferase	GT4	2.4.1.-
Formosa_agariphila_scaffold00001_2958_3004	Glycosyltransferase	GT4	2.4.1.-
Formosa_agariphila_scaffold00001_2970_3016	Glycosyltransferase	GT2	2.4.1.-
Formosa_agariphila_scaffold00001_2979_3025	Glycosyltransferase	GT4	2.4.1.-
Formosa_agariphila_scaffold00001_2982_3028	Glycosyltransferase	GT4	2.4.1.-
Formosa_agariphila_scaffold00001_2983_3029	Glycosyltransferase	GT4	2.4.1.-
Formosa_agariphila_scaffold00001_2985_3031	Glycosyltransferase	GT2	2.4.1.-
Formosa_agariphila_scaffold00001_2987_3033	Glycosyltransferase	GT4	2.4.1.-
Formosa_agariphila_scaffold00001_2992_3038	Glycosyltransferase	GT2	2.4.1.-
Formosa_agariphila_scaffold00001_2993_3039	Putative glycosyltransferase	GT2	2.4.1.-
Formosa_agariphila_scaffold00001_3010_3056	Alginate lyase	PL7	4.2.2.-	alyA2-1
Formosa_agariphila_scaffold00001_3015_3061	Alginate lyase	PL17	4.2.2.3	alyA3
Formosa_agariphila_scaffold00001_3016_3062	Alginate lyase	PL6	4.2.2.3	alyA6
Formosa_agariphila_scaffold00001_3136_3182	Endo-beta-N-acetylglucosaminidase	GH73/CBM50	3.2.1.-
Formosa_agariphila_scaffold00001_3150_3196	Lipopolysaccharide core biosynthesis glycosyltransferase	GT2	2.4.1.-	waaE
Formosa_agariphila_scaffold00001_3223_3269	Glycosyltransferase	GT2	2.4.1.-
Formosa_agariphila_scaffold00001_3226_3272	Glycosyltransferase	GT4	2.4.1.-
Formosa_agariphila_scaffold00001_3227_3273	Mannosyltransferase	GT4	2.4.1.-
Formosa_agariphila_scaffold00001_3231_3277	Glycosyltransferase	GT2	2.4.1.-
Formosa_agariphila_scaffold00001_3232_3278	Glycosyltransferase	GT4	2.4.1.-
Formosa_agariphila_scaffold00001_3235_3281	Glycosyltransferase	GT4	2.4.1.-
Formosa_agariphila_scaffold00001_3236_3282	Glycosyltransferase	GT2	2.4.1.-
Formosa_agariphila_scaffold00001_3239_3285	Glycosyltransferase	GT2	2.4.1.-
Formosa_agariphila_scaffold00001_3241_3287	Glycosyltransferase	GT2	2.4.1.-
Formosa_agariphila_scaffold00001_3242_3288	Glycosyltransferase	GT4	2.4.1.-
Formosa_agariphila_scaffold00001_3243_3289	Glycosyltransferase	GT2	2.4.1.-
Formosa_agariphila_scaffold00001_3244_3290	Glycosyltransferase	GT2	2.4.1.-
Formosa_agariphila_scaffold00001_3266_3312	Undecaprenyl-N-acetylglucosamine-N-acetylmuramyl-(pentapeptide) pyrophosphoryl-undecaprenol N-acetylglucosamine transferase	GT28	2.4.1.227	murG
Formosa_agariphila_scaffold00001_3269_3315	Phospho-N-acetylmuramoyl-pentapeptide-transferase	GT4	2.7.8.13	mraY
Formosa_agariphila_scaffold00001_3282_3328	Lipid-A-disaccharide synthase	GT19	2.4.1.182	lpxB
Formosa_agariphila_scaffold00001_3302_3348	Putative glycosyltransferase	GT2	2.4.1.-
Formosa_agariphila_scaffold00001_3306_3352	Glycosyltransferase	GT2	2.4.1.-
Formosa_agariphila_scaffold00001_3307_3353	Glucomannan 4-beta-mannosyltransferase	GT2	2.4.1.32	CSLA1
Formosa_agariphila_scaffold00001_3309_3355	Putative glycosyltransferase	GT2	2.4.1.-
Formosa_agariphila_scaffold00001_3312_3358	Chondroitinase-AC	PL8	4.2.2.5	cslA
Formosa_agariphila_scaffold00001_3321_3367	Putative glycosyltransferase	GT50	2.4.1.-
Formosa_agariphila_scaffold00001_3345_3391	Alpha-amylase	GH13	3.2.1.1	malS
Formosa_agariphila_scaffold00001_3346_3392	Glycoside hydrolase	GH13	3.2.1.-
Formosa_agariphila_scaffold00001_3347_3393	Alpha-glucosidase	GH31	3.2.1.20	malA1
Formosa_agariphila_scaffold00001_3348_3394	Putative carbohydrate esterase	CE1	3.1.1.-
Formosa_agariphila_scaffold00001_3349_3395	Glycoside hydrolase	GH13	3.2.1.-
Formosa_agariphila_scaffold00001_3350_3396	Maltose phosphorylase	GH65	2.4.1.8	mapA
Formosa_agariphila_scaffold00001_3357_3403	Glycoside hydrolase	GH13	3.2.1.-
Formosa_agariphila_scaffold00001_3408_3454	Mannan endo-14-beta-mannosidase	GH26	3.2.1.78	manA
Formosa_agariphila_scaffold00001_3409_3455	Glycoside hydrolase	GH26	3.2.1.-
Formosa_agariphila_scaffold00001_3464_3510	Glycosyltransferase	GT2	2.4.1.-
Formosa_agariphila_scaffold00001_358_0404	Penicillin-binding protein 1A	GT51/transpeptidase	2.4.2.-/3.4.-.-	mrcA1
Formosa_agariphila_scaffold00001_404_0450	Lipopolysaccharide core biosynthesis glycosyltransferase	GT9	2.4.-.-
Formosa_agariphila_scaffold00001_412_0458	Glycosyltransferase	GT4	2.4.1.-
Formosa_agariphila_scaffold00001_414_0460	Putative glycosyltransferase	GT4	2.4.1.-
Formosa_agariphila_scaffold00001_416_0462	Possible glycosyltransferase	GT4	2.4.1.-
Formosa_agariphila_scaffold00001_418_0464	Glycosyltransferase	GT2	2.4.1.-
Formosa_agariphila_scaffold00001_436_0482	Lytic murein transglycosylase	GH23/CBM50/CBM50	3.2.1.-	mltD2
Formosa_agariphila_scaffold00001_474_0520	Alpha-glucosidase	GH31	3.2.1.20	malA2
Formosa_agariphila_scaffold00001_475_0521	14-alpha-glucan branching enzyme	GH13/CBM48	2.4.1.18	glgB
Formosa_agariphila_scaffold00001_477_0523	Bacterial glycogen synthase	GT5	2.4.1.21	glgA
Formosa_agariphila_scaffold00001_487_0533	Probable feruloyl esterase	CE1	3.1.1.73	faeC
Formosa_agariphila_scaffold00001_683_0729	Polysaccharide deacetylase	CE4	3.5.1.-
Formosa_agariphila_scaffold00001_755_0801	Penicillin-binding protein 1A	GT51/transpeptidase	2.4.2.-/3.4.-.-	mrcA2
Formosa_agariphila_scaffold00001_760_0806	Alpha-3-deoxy-D-manno-octulosonic-acid (KDO) transferase	GT30	2.4.99.-
Formosa_agariphila_scaffold00001_768_0814	Carbohydrate binding module	CBM48
Formosa_agariphila_scaffold00001_806_0852	Glycoside hydrolase	GHnc	3.2.1.-
Formosa_agariphila_scaffold00001_908_0954	Glycosyltransferase	GT2	2.4.1.-
Formosa_agariphila_scaffold00001_909_0955	Glycosyltransferase	GT2	2.4.1.-
Formosa_agariphila_scaffold00001_912_0958	Glycosyltransferase	GT2	2.4.1.-
Formosa_agariphila_scaffold00004_0002_0004	Trehalose-6-phosphate synthase/phosphatase	GT20	2.4.1.15	otsAB
Formosa_agariphila_scaffold00004_0003_0005	Glycoside hydrolase	GH15	3.2.1.-
Formosa_agariphila_scaffold00008_2_3585	Lytic murein transglycosylase	GH23	3.2.1.-	mltD1
Formosa_agariphila_scaffold00011_1_3627	Glycosyltransferase	GT2	2.4.1.-
Formosa_agariphila_scaffold00011_2_3628	Glycosyltransferase	GT2	2.4.1.-
Formosa_agariphila_scaffold00011_3_3629	Glycosyltransferase	GT2	2.4.1.-

## Sheet: List Formosa A
List of Formosa sp. A proteins
Sequence Name	Protein Name	Family	EC number	Gene name
Formosa_A_contig00001_110_1785	Probable dipeptidy peptidase	CE10/S9B	3.4.14.5	dppA
Formosa_A_contig00001_116_1791	Lipid-A-disaccharide synthase	GT19	2.4.1.182	lpxB
Formosa_A_contig00001_124_1799	Endo-beta-N-acetylglucosaminidase	GH73/CBM50	3.2.1.-
Formosa_A_contig00001_154_1829	Glycosyl transferase	GT4	2.4.1.-
Formosa_A_contig00001_155_1830	Glycosyl transferase	GT2	2.4.1.-
Formosa_A_contig00001_156_1831	Glycosyl transferase	GT2	2.4.-.-
Formosa_A_contig00001_21_1696	Polyprenol phosphate mannose synthase	GT2	2.4.1.-	ppmA
Formosa_A_contig00001_219_1894	Glycosyl transferase	GT2	2.4.1.-
Formosa_A_contig00001_251_1926	Sulfatase	S1-19a	3.1.6.-
Formosa_A_contig00001_254_1929	Glycoside hydrolase	GH2	3.2.1.-
Formosa_A_contig00001_256_1931	Sulfatase	S1-15	3.1.6.-
Formosa_A_contig00001_259_1934	Iduronate-2-sulfatase	S1-7	3.1.6.13	idsA5
Formosa_A_contig00001_260_1935	Beta-agarase	GH50	3.2.1.81	agaA
Formosa_A_contig00001_261_1936	Iduronate-2-sulfatase	S1-7	3.1.6.13	idsA6
Formosa_A_contig00001_269_1944	Iduronate-2-sulfatase	S1-7	3.1.6.13	idsA7
Formosa_A_contig00001_272_1947	Beta-galactosidase	GH2	3.2.1.23	LacZ
Formosa_A_contig00002_182_1608	Lipopolysaccharide core biosynthesis Glycosyl transferase	GT2	2.4.1.-	waaE
Formosa_A_contig00002_206_1632	Probable feruloyl esterase	CE1	3.1.1.73	faeA
Formosa_A_contig00002_212_1638	Beta-xylosidase	GH43	3.2.1.37	xylB
Formosa_A_contig00002_214_1640	Endo-beta-1,4-glucanase	GH10	3.2.1.8	xylA
Formosa_A_contig00002_215_1641	Putative polysaccharide lyase	PL9/CBM9	4.2.2.-
Formosa_A_contig00002_216_1642	Iduronate-2-sulfatase	S1-7	3.1.6.13	idsA3
Formosa_A_contig00002_217_1643	N-sulfoglucosamine sulfohydrolase	S1-8	3.10.1.1	sgsA1
Formosa_A_contig00002_218_1644	N-sulfoglucosamine sulfohydrolase	S1-8	3.10.1.1	sgsA2
Formosa_A_contig00002_219_1645	Glycoside hydrolase	GH30	3.2.1.-
Formosa_A_contig00002_223_1649	Endoglucanase	GH5/CBM4	3.2.1.4	engA
Formosa_A_contig00002_226_1652	Putative carbohydrate esterase	CE10	3.1.1.-
Formosa_A_contig00002_227_1653	Mucin-desulfating sulfatase (N-acetylglucosamine-6-sulfatase)	S1-11	3.1.6.14	mdsA3
Formosa_A_contig00002_228_1654	Modular protein iduronate-2-sulfatase/Endo-1,4-beta-xylanase	GH10/S1-7	3.1.6.13/3.2.1.8	idsA2/xylI
Formosa_A_contig00002_25_1451	UDP-3-O-[3-hydroxymyristoyl] N-acetylglucosamine deacetylase/(3R)-hydroxymyristoyl-[acyl carrier protein] dehydratase	CE11	3.5.1.-	lpxC/fabZ
Formosa_A_contig00002_62_1488	LysM module containing Protein	CBM50
Formosa_A_contig00002_83_1509	Carbohydrate esterase	CE14	3.5.1.-
Formosa_A_contig00003_112_251	Undecaprenyl-phosphate 4-deoxy-4-formamido-L-arabinose transferase	GT2	2.7.8.30	arnC1
Formosa_A_contig00003_119_258	Lytic murein transglycosylase	GH23	4.2.2.-	mltD1
Formosa_A_contig00003_12_151	Glycosyl transferase	GT4	2.4.1.-
Formosa_A_contig00003_13_152	Glycosyl transferase	GT4	2.4.1.-
Formosa_A_contig00003_136_275	Glycosyl transferase	GT4	2.4.1.-
Formosa_A_contig00003_20_159	Hypothetical protein containing a CBM module	CBM48
Formosa_A_contig00003_39_178	Beta-N-acetylhexosaminidase/Serine peptidase	GH3/S12	3.2.1.52/3.4.21.-
Formosa_A_contig00003_40_179	Glycosyl transferase	GT4	2.4.1.-
Formosa_A_contig00003_67_206	Glycosyl transferase	GT4	2.4.1.-
Formosa_A_contig00003_81_220	Glycosyl transferase	GT2	2.4.1.-
Formosa_A_contig00003_97_236	Putative Glycoside hydrolase	GHnc
Formosa_A_contig00004_112_1082	Penicillin-binding protein 1A	GT51/transpeptidase	2.4.2.-/3.4.-.-	mrcA
Formosa_A_contig00004_133_1103	Glycosyl transferase	GT5	2.4.1.-
Formosa_A_contig00004_48_1018	Lytic murein transglycosylase,	GH23/CBM50/CBM50	4.2.2.-	mltD2
Formosa_A_contig00004_73_1043	Glycosyl transferase	GT4	2.4.1.-
Formosa_A_contig00004_80_1050	Putative ADP-heptose-LPS heptosyltransferase II	GT9	2.4.-.-	rfaF
Formosa_A_contig00006_25_545	Putative feruloyl esterase	CE1	3.1.1.73	faeC
Formosa_A_contig00008_35_777	3-deoxy-D-manno-octulosonic-acid transferase	GT30	2.-.-.-	kdtA
Formosa_A_contig00008_36_778	Endo-1,3-beta-glucanase	GH16	3.2.1.39	lamB
Formosa_A_contig00008_37_779	Beta-glucosidase	GH3	3.2.1.21	bglX
Formosa_A_contig00008_38_780	Endo-1,3-beta-glucanase	GH16	3.2.1.39	lamA
Formosa_A_contig00008_64_806	Glucosylceramidase	GH30	3.2.1.45	gbaA3
Formosa_A_contig00008_65_807	Glucan-endo-1,6-beta-glucosidase	GH30	3.2.1.75
Formosa_A_contig00009_61_1203	Undecaprenyl-N-acetylglucosamine-N-acetylmuramyl-(pentapeptide) pyrophosphoryl-undecaprenol N-acetylglucosamine transferase	GT28	2.4.1.227	murG
Formosa_A_contig00009_67_1209	Iduronate-2-sulfatase	S1-7	3.1.6.13	idsA4
Formosa_A_contig00009_72_1214	Mucin-desulfating sulfatase	S1-11	3.1.6.14	mdsA2
Formosa_A_contig00009_76_1218	Sulfatase	S1-16	3.1.6.-
Formosa_A_contig00010_20_80	Glycosyl transferase	GT2	2.4.1.-
Formosa_A_contig00010_22_82	Glycosyl transferase	GT2	2.4.1.-
Formosa_A_contig00010_23_83	Glucomannan 4-beta-mannosyltransferase	GT2	2.4.1.32	CslA
Formosa_A_contig00010_3_63	Possible Glycoside hydrolase	GH5/CBM6/CBM6	3.2.1.-
Formosa_A_contig00010_5_65	Beta-glucanase	GH16	3.2.1.-
Formosa_A_contig00010_6_66	Glucosylceramidase	GH30	3.2.1.45	gbaA1
Formosa_A_contig00011_12_338	Glycosyl transferase	GT2	2.4.1.-
Formosa_A_contig00011_72_398	Iduronate-2-sulfatase	S1-7	3.1.6.13	idsA1
Formosa_A_contig00011_73_399	Beta-glucosidase	GH3	3.2.1.21	bglX
Formosa_A_contig00011_74_400	Putative Glycoside hydrolase
Formosa_A_contig00011_77_403	Mucin-desulfating sulfatase (N-acetylglucosamine-6-sulfatase)	S1-11	3.1.6.14	mdsA1
Formosa_A_contig00012_48_453	Glycosyl transferase	GT2	2.4.1.-
Formosa_A_contig00013_23_666	Probable feruloyl esterase	CE1	3.1.1.73	faeB
Formosa_A_contig00013_28_671	Glycoside hydrolase	GH17	3.2.1.-
Formosa_A_contig00013_29_672	Putative Glycoside hydrolase	GH2
Formosa_A_contig00013_30_673	Glucosylceramidase	GH30	3.2.1.45	gbaA2
Formosa_A_contig00013_32_675	Exo-β-1,3-glucanase	GH17	3.2.1.58	Bgl2
Formosa_A_contig00013_33_676	Glycoside hydrolase	GH17	3.2.1.-
Formosa_A_contig00015_16_711	Glycosyl transferase	GT2	2.4.1.-
Formosa_A_contig00016_1_476	Undecaprenyl-phosphate 4-deoxy-4-formamido-L-arabinose transferase	GT2	2.7.8.30	arnC2

## Sheet: List Formosa B
List of Formosa sp. B proteins
Sequence Name	Protein Name	Family	EC number	Gene name
Formosa_B_Formosa_0020_0022	Glycoside hydrolase	GH113	3.2.1.-
Formosa_B_Formosa_0085_0087	Glycoside hydrolase	GH113	3.2.1.-
Formosa_B_Formosa_0175_0177	Polyprenol phosphate mannose synthase	GT2	2.4.1.-	ppmA
Formosa_B_Formosa_0228_0230	Putative carbohydrate esterase	CE6	3.1.1.-
Formosa_B_Formosa_0265_0267	Lipid-A-disaccharide synthase	GT19	2.4.1.182	lpxB
Formosa_B_Formosa_0274_0276	Endo-beta-N-acetylglucosaminidase	GH73/CBM50	3.2.1.-
Formosa_B_Formosa_0328_0330	Glycosyl transferase	GT4	2.4.1.-
Formosa_B_Formosa_0329_0331	Glycosyl transferase	GT2	2.4.1.-
Formosa_B_Formosa_0330_0332	Glycosyl transferase	GT2	2.4.1.-
Formosa_B_Formosa_0381_0383	Glycosyl transferase	GT2	2.4.1.-
Formosa_B_Formosa_0432_0434	Glycosyl transferase	GT4	2.4.1.-
Formosa_B_Formosa_0469_0471	Beta-N-acetylhexosaminidase/Serine peptidase	GH3/S12	3.2.1.52/3.4.21.-
Formosa_B_Formosa_0470_0472	Glycosyl transferase	GT4	2.4.1.-
Formosa_B_Formosa_0525_0527	Putative glycosyl transferase	GT4	2.4.1.-
Formosa_B_Formosa_0543_0545	Glycosyl transferase	GT2	2.4.1.-
Formosa_B_Formosa_0578_0580	Undecaprenyl-phosphate 4-deoxy-4-formamido-L-arabinose transferase	GT2	2.7.8.30	arnC1
Formosa_B_Formosa_0586_0588	Lytic murein transglycosylase	GH23	4.2.2.-
Formosa_B_Formosa_0606_0608	Putative glycosyl transferase	GT4	2.4.1.-
Formosa_B_Formosa_0663_0665	Endo-1,3-beta-glucanase	GH16	3.2.1.39	LamC
Formosa_B_Formosa_0666_0668	Putative glycoside;hydrolase	GH17	3.2.1.-
Formosa_B_Formosa_0667_0669	Glucosylceramidase	GH30	3.2.1.45	gbaA
Formosa_B_Formosa_0669_0671	Possible exo-1,3-β-glucosidase	GH17	3.2.1.58	bglA
Formosa_B_Formosa_0891_0893	UDP-3-O-[3-hydroxymyristoyl] N-acetylglucosamine deacetylase/(3R)-hydroxymyristoyl-[acyl carrier protein] dehydratase	CE11	3.5.1.-	lpxC/fabZ
Formosa_B_Formosa_0973_0975	Carbohydrate esterase	CE14	3.5.1.-
Formosa_B_Formosa_1002_1004	Glycosyl transferase	GT2	2.4.1.-
Formosa_B_Formosa_1095_1097	Glycosyl transferase	GT2	2.4.1.-
Formosa_B_Formosa_1098_1100	Glycosyl transferase	GT9	2.4.1.-
Formosa_B_Formosa_1100_1102	Glycosyl transferase	GT2	2.4.1.-
Formosa_B_Formosa_1101_1103	Glycosyl transferase	GT2	2.4.1.-
Formosa_B_Formosa_1102_1104	Glycosyl transferase	GT2	2.4.1.-
Formosa_B_Formosa_1103_1105	Putative glycosyl transferase	GT2	2.4.1.-
Formosa_B_Formosa_1104_1106	Glycosyl transferase	GT2	2.4.1.-
Formosa_B_Formosa_1105_1107	Glycosyl transferase	GT4	2.4.1.-
Formosa_B_Formosa_1142_1144	Possible glycoside hydrolase	GH43	3.2.1.-
Formosa_B_Formosa_1143_1145	Glycoside hydrolase	GH92	3.2.1.-
Formosa_B_Formosa_1144_1146	Glycoside hydrolase	GH92	3.2.1.-
Formosa_B_Formosa_1146_1148	Sulfatase	S1-15	3.1.6.-
Formosa_B_Formosa_1147_1149	Sulfatase	S1-O	3.1.6.-
Formosa_B_Formosa_1148_1150	Putative carboxylesterase	CE10	3.1.1.-
Formosa_B_Formosa_1149_1151	Sulfatase	S1-nc	3.1.6.-
Formosa_B_Formosa_1152_1154	Glycoside hydrolase	GH92	3.2.1.-
Formosa_B_Formosa_1153_1155	Mucin-desulfating sulfatase	S1-11	3.1.6.14	mdsA
Formosa_B_Formosa_1154_1156	Glycoside hydrolase	GH92	3.2.1.-
Formosa_B_Formosa_1155_1157	Sulfatase	S1-19a	3.1.6.-
Formosa_B_Formosa_1225_1227	Glycosyl transferase	GT2	2.4.1.-
Formosa_B_Formosa_1285_1287	Penicillin-binding protein 1C	GT51/transpeptidase	2.4.2.-/3.4.-.-	pbpC
Formosa_B_Formosa_1350_1352	Undecaprenyl-phosphate 4-deoxy-4-formamido-L-arabinose transferase	GT2	2.7.8.30	arnC2
Formosa_B_Formosa_1479_1481	Glycosyl transferase	GT4	2.4.1.-
Formosa_B_Formosa_1480_1482	Putative polysaccharide	lyase	PL12
Formosa_B_Formosa_1481_1483	Glycosyl transferase	GT4	2.4.1.-
Formosa_B_Formosa_1489_1491	Glycosyl transferase	GT4	2.4.1.-
Formosa_B_Formosa_1509_1511	Undecaprenyl-N-acetylglucosamine-N-acetylmuramyl-(pentapeptide) pyrophosphoryl-undecaprenol N-acetylglucosamine transferase	GT28	2.4.1.227	murG
Formosa_B_Formosa_1512_1514	Phospho-N-acetylmuramoyl-pentapeptide-transferase	GT4	2.7.8.13	mraY
Formosa_B_Formosa_1561_1563	Possible chitinase	GH18	3.2.1.14	chiD
Formosa_B_Formosa_1562_1564	Chitinase A	GH18	3.2.1.14	chiD
Formosa_B_Formosa_1599_1601	Glycosyl transferase	GT2	2.4.1.-
Formosa_B_Formosa_1675_1677	Glycosyl transferase	GT2	2.4.1.-
Formosa_B_Formosa_1678_1680	Glycosyl transferase	GT2	2.4.1.-
Formosa_B_Formosa_1679_1681	Possible glucomannan 4-beta-mannosyltransferase	GT2	2.4.1.32	cslA
Formosa_B_Formosa_1697_1699	Glycosyl transferase	GT4	2.4.1.-
Formosa_B_Formosa_1698_1700	Glycoside hydrolase	GH5	3.2.1.-
Formosa_B_Formosa_1701_1703	Dolichol-phosphate mannose synthase/response regulator receiver domain	GT2	2.4.1.83	dgtA
Formosa_B_Formosa_1702_1704	Putative glycosyl transferase	GT2	2.4.1.-
Formosa_B_Formosa_1821_1823	Alpha-3-deoxy-D-manno-octulosonic-acid (KDO) transferase	GT30	2.4.99.-
Formosa_B_Formosa_1822_1824	Beta-glucosidase	GH3	3.2.1.21	bglX
Formosa_B_Formosa_1823_1825	Endo-1,3-beta-glucanase	GH16	3.2.1.39	lamA1
Formosa_B_Formosa_1919_1921	Endo-1,3-beta-glucanase	GH16	3.2.1.39	lamA2
Formosa_B_Formosa_2081_2083	Lytic murein transglycosylase	GH23/CBM50/CBM50	3.2.1.-	mltD2
Formosa_B_Formosa_2107_2109	Glycosyl transferase	GT4	2.4.1.-
Formosa_B_Formosa_2114_2116	Lipopolysaccharide core heptosyltransferase	GT9	2.4.1.-	rfaQ
Formosa_B_Formosa_2155_2157	Penicillin-binding protein 1A	GT51/transpeptidase	2.4.2.-/3.4.-.-	mrcA
Formosa_B_Formosa_2190_2192	Glycosyl transferase	GT5	2.4.1.-
