# Supplementary material for: Adaptive mechanisms that provide competitive advantages to marine bacteroidetes during microalgal blooms
Source: ISME J. 2018 Jul 30;12(12):2894–906. doi: 10.1038/s41396-018-0243-5 (PMC6246565; doi:10.1038/s41396-018-0243-5)
Supplement: Supplementary file 4 — SI Table S2A [file 41396_2018_243_MOESM4_ESM.xlsx]

## Sheet: Glucose
locus tag	annotation	MP G1	MP G2	MP G3	mean value riBAQ%	standard deviation
FORMB_07430	TonB-dependent receptor	13.3022	18.4478	18.0435	16.5978	2.86129
FORMB_13820	hypothetical protein	11.6705	8.51725	8.83613	9.67462	1.7358
FORMB_11920	conserved hypothetical protein (DUF1597)	12.0767	5.66167	9.90238	9.21357	3.2625
FORMB_13830	TonB-dependent receptor	4.06496	8.24251	8.29965	6.86904	2.42857
FORMB_15420	TonB-dependent receptor	4.46836	5.6578	4.78698	4.97105	0.615713
FORMB_07370	SusD-like protein	4.60102	2.56862	2.02236	3.064	1.35883
FORMB_07360	TonB-dependent receptor	1.8542	2.88714	2.44024	2.39386	0.518032
FORMB_15240	MotA/TolQ/ExbB proton channel family protein	1.27332	2.27717	1.96648	1.83899	0.513923
FORMB_11730	cell envelope biogenesis protein OmpA	2.10665	1.50126	1.67822	1.76204	0.311277
FORMB_09280	TonB-dependent receptor	1.31526	1.74516	1.86346	1.64129	0.288479
FORMB_24220	TonB-dependent receptor	1.19894	1.58675	1.36055	1.38208	0.194795
FORMB_08660	TonB-dependent receptor	1.17434	1.55426	1.37546	1.36802	0.190067
FORMB_07440	SusD-like protein	1.11642	1.25137	1.35088	1.23956	0.117677
FORMB_18110	hypothetical protein	1.38675	1.15311	0.924729	1.15486	0.231015
FORMB_10990	cytochrome oxidase subunit III	1.04227	1.16143	0.940714	1.04814	0.110476
FORMB_00440	TonB-dependent receptor	0.572608	1.26222	1.27121	1.03535	0.400769
FORMB_26150	hypothetical protein	1.24921	0.710686	0.553664	0.837852	0.364793
FORMB_14690	transporter	1.11889	0.810483	0.55956	0.829645	0.280157
FORMB_16430	gliding motility protein GldL	0.81092	0.711568	0.837057	0.786515	0.0662086
FORMB_11150	TonB-dependent receptor	0.893132	0.761428	0.676958	0.777172	0.108943
FORMB_15000	quinol-cytochrome C oxidoreductase	0.692669	0.766997	0.694837	0.718168	0.0423012
FORMB_09730	hypothetical protein	0.533069	0.766223	0.843464	0.714252	0.161592
FORMB_11930	ammonium transporter	0.818372	0.771669	0.544234	0.711425	0.146662
FORMB_24000	TonB-dependent receptor	0.493025	0.813716	0.625043	0.643928	0.161177
FORMB_03550	hypothetical protein	0.897658	0.340678	0.685985	0.64144	0.281149
FORMB_07150	50S ribosomal protein L5	0.606993	0.567961	0.644922	0.606626	0.0384819
FORMB_15050	cytochrome C oxidase polypeptide II	0.642475	0.53088	0.456723	0.543359	0.0935028
FORMB_09770	2-keto-3-deoxy-D-arabino-heptulosonate-7- phosphate synthase I beta	0.624107	0.664261	0.336061	0.541477	0.179024
FORMB_20230	membrane protein	0.662619	0.474183	0.389307	0.508703	0.139888
FORMB_26180	peptidase	0.543167	0.428779	0.392719	0.454888	0.0785491
FORMB_01420	flagellar motor rotation protein MotB	0.361334	0.508387	0.490975	0.453565	0.0803479
FORMB_10880	transporter	0.59592	0.321975	0.315631	0.411175	0.160025
FORMB_18350	preprotein translocase subunit SecD	0.406078	0.421632	0.378333	0.402014	0.0219337
FORMB_05510	hypothetical protein	0.790672	0.100576	0.295832	0.395693	0.355721
FORMB_16440	gliding motility protein GldM	0.34502	0.411932	0.347452	0.368135	0.0379491
FORMB_09910	inorganic pyrophosphatase	0.351427	0.386639	0.364605	0.367557	0.0177904
FORMB_10170	cell envelope biogenesis protein OmpA	0.304141	0.390042	0.397339	0.363841	0.0518302
FORMB_14990	cytochrome C	0.412973	0.402696	0.249396	0.355022	0.0916184
FORMB_12410	protease	0.281577	0.302251	0.325544	0.303124	0.0219964
FORMB_09860	TonB-dependent receptor	0.215226	0.337058	0.311709	0.287998	0.0642837
FORMB_01080	conserved hypothetical protein (DUF1597)	0.160849	0.399401	0.293938	0.284729	0.119543
FORMB_15010	molybdopterin oxidoreductase	0.256732	0.277205	0.303918	0.279285	0.0236614
FORMB_14670	RND multidrug efflux transporter	0.212214	0.36365	0.25798	0.277948	0.0776678
FORMB_25670	TonB-dependent receptor	0.154952	0.330854	0.339084	0.274963	0.104014
FORMB_14680	RND transporter	0.288019	0.324527	0.189435	0.267327	0.0698827
FORMB_15030	cytochrome C	0.448124	0.112059	0.178877	0.246353	0.177904
FORMB_03540	preprotein translocase subunit YajC	0.414836	0.0922129	0.20738	0.238143	0.163496
FORMB_05680	cell division protein FtsH	0.17607	0.284507	0.237657	0.232745	0.0543847
FORMB_07400	SusD-like protein	0.256123	0.287585	0.145632	0.22978	0.0745527
FORMB_06250	hypothetical protein	0.308093	0.182591	0.173074	0.221253	0.0753561
FORMB_11400	hypothetical protein	0.106993	0.25745	0.293575	0.219339	0.098957
FORMB_09450	succinate dehydrogenase flavoprotein subunit	0.107343	0.335031	0.20014	0.214172	0.114491
FORMB_13180	ATP F0F1 synthase subunit B	0.379632	0.0350965	0.225796	0.213508	0.172596
FORMB_10470	membrane protein	0.229015	0.188176	0.218637	0.211943	0.0212268
FORMB_08650	hypothetical protein	0.140195	0.26735	0.209812	0.205786	0.0636734
FORMB_10510	membrane protein	0.177063	0.247131	0.184317	0.202837	0.038531
FORMB_13810	ATP synthase subunit beta	0.262234	0.198742	0.144518	0.201831	0.0589191
FORMB_05560	ATP-dependent RNA helicase RhlE	0.191722	0.209988	0.201363	0.201024	0.0091376
FORMB_15650	conserved hypothetical protein (DUF3078)	0.187439	0.24017	0.172349	0.199986	0.0356087
FORMB_02790	TonB-dependent receptor	0.106978	0.261611	0.221283	0.196624	0.0802118
FORMB_07750	LemA family protein	0.191252	0.205192	0.172564	0.18967	0.0163717
FORMB_22870	chromosome partitioning protein ParA	0.153759	0.164182	0.230094	0.182678	0.0413927
FORMB_12820	hypothetical protein	0.219387	0.161738	0.161711	0.180945	0.0332918
FORMB_22430	ABC transporter, substrate-binding protein	0.191444	0.205718	0.145377	0.180846	0.0315356
FORMB_06190	Na(+)-translocating NADH-quinone reductase subunit A	0.184375	0.183921	0.167796	0.178697	0.00944397
FORMB_14530	phosphate-selective porin O and P	0.183905	0.187665	0.157963	0.176511	0.0161726
FORMB_00860	sodium:proton antiporter	0.134545	0.242583	0.147311	0.174813	0.0590366
FORMB_18330	hypothetical protein	0.107829	0.194101	0.220625	0.174185	0.0589762
FORMB_10640	large-conductance mechanosensitive channel	0.281681	0.10313	0.131964	0.172258	0.0958535
FORMB_26380	TonB-dependent receptor	0.129378	0.207575	0.176661	0.171205	0.0393831
FORMB_15020	ABC-type Fe3+ transport system protein	0.136053	0.205688	0.153007	0.164916	0.0363127
FORMB_23960	hypothetical protein	0.0925846	0.253923	0.141992	0.162833	0.0826635
FORMB_25940	hypothetical protein	0.255705	0.0723511	0.155236	0.161098	0.0918175
FORMB_00180	hypothetical protein	0.201751	0.11894	0.15114	0.157277	0.041745
FORMB_08860	cytochrome C	0.238991	0.121111	0.0981736	0.152759	0.0755553
FORMB_01060	hypothetical protein	0.188867	0.15753	0.108934	0.151777	0.0402758
FORMB_01990	inner membrane protein translocase component YidC, long form	0.107345	0.188238	0.158138	0.15124	0.040885
FORMB_24010	peptidase, S41A family	0.1873	0.132891	0.117253	0.145815	0.0367685
FORMB_04160	50S ribosomal protein L19	0.189703	0.111297	0.134578	0.145192	0.0402665
FORMB_04180	collagen-binding protein	0.102211	0.178213	0.154444	0.144956	0.0388794
FORMB_20470	lipoprotein	0.258247	0.0308732	0.13897	0.142697	0.113733
FORMB_09440	succinate dehydrogenase cytochrome b subunit	0.127755	0.131233	0.160018	0.139669	0.0177089
FORMB_03250	TonB-dependent receptor	0.0269216	0.22371	0.165391	0.138674	0.101078
FORMB_25010	hypothetical protein	0.21836	0.0580167	0.131018	0.135798	0.0802785
FORMB_08830	cytochrome oxidase subunit II	0.115364	0.171855	0.120126	0.135782	0.0313309
FORMB_14160	hypothetical protein	0.228093	0.105495	0.071661	0.135083	0.082306
FORMB_22630	sodium/glutamate symport protein	0.0959047	0.171128	0.12607	0.131034	0.0378565
FORMB_13060	hypothetical protein	0.26401	0	0.115829	0.126613	0.132335
FORMB_23470	phage-shock protein	0.116365	0.14186	0.107278	0.121835	0.0179282
FORMB_07030	30S ribosomal protein S4	0.105254	0.0662095	0.190026	0.120497	0.0632999
FORMB_23480	transcriptional regulator, PadR family	0.273255	0.0309197	0.0385707	0.114248	0.137757
FORMB_16340	hypothetical protein	0.0676164	0.162728	0.103544	0.111296	0.0480272
FORMB_00280	hydroxymyristoyl-ACP dehydratase	0.119651	0.0861549	0.11746	0.107755	0.0187383
FORMB_08820	cytochrome oxidase subunit I	0.054637	0.160933	0.10176	0.105777	0.0532618
FORMB_25710	2',3'-cyclic-nucleotide 2'-phosphodiesterase	0.115093	0.095098	0.101777	0.103989	0.0101792
FORMB_21110	TonB-dependent receptor	0.157485	0.0900935	0.0623955	0.103325	0.0489061
FORMB_21380	translation elongation factor Tu	0.111099	0.101257	0.0841826	0.0988459	0.013619
FORMB_15270	biopolymer transporter ExbD	0.147526	0.0425468	0.106287	0.0987866	0.0528901
FORMB_14760	copper-containing nitrite reductase	0.0973445	0.100432	0.0931889	0.0969885	0.00363467
FORMB_21770	hypothetical protein	0.0916723	0.143075	0.0531245	0.0959572	0.0451279
FORMB_01780	putative protein (DUF3575)	0.110806	0.0734835	0.100239	0.094843	0.0192377
FORMB_07200	50S ribosomal protein L16	0.11869	0.0830609	0.0827749	0.0948418	0.0206533
FORMB_15990	sulfate adenylyltransferase subunit 1	0.123385	0.0864936	0.0716597	0.0938462	0.026635
FORMB_18440	putative hemin receptor	0.137642	0.0721515	0.0688389	0.0928776	0.0388028
FORMB_16360	lipoprotein	0.150396	0.0651267	0.061795	0.0924391	0.0502194
FORMB_02750	hypothetical protein	0	0.146291	0.130615	0.092302	0.0803192
FORMB_12730	chaperone protein Skp	0.0781375	0.0811333	0.116658	0.0919762	0.0214272
FORMB_01630	TPR domain protein	0.115681	0.0824483	0.0751494	0.0910929	0.0216044
FORMB_16610	TonB-dependent receptor	0.0324615	0.120957	0.118788	0.0907357	0.0504785
FORMB_05020	aconitate hydratase	0.036875	0.124123	0.111011	0.0906695	0.0470464
FORMB_09920	membrane protein (DUF4480)	0.0783777	0.0990722	0.0864163	0.0879554	0.0104327
FORMB_23170	hypothetical protein	0.0406775	0.12877	0.0892358	0.0862277	0.0441231
FORMB_11170	TonB-dependent receptor	0.0211239	0.128247	0.109003	0.0861245	0.0571086
FORMB_11040	30S ribosomal protein S9	0.130549	0.0738594	0.0524341	0.0856143	0.0403626
FORMB_15640	GTPase HflX	0.0153549	0.0338357	0.204801	0.084664	0.104452
FORMB_07380	TonB-dependent receptor	0.068473	0.0885713	0.0948719	0.0839721	0.0137873
FORMB_07130	30S ribosomal protein S8	0.12218	0.0570839	0.068487	0.0825837	0.0347624
FORMB_07800	hypothetical protein	0.0871264	0.125701	0.0344953	0.0824408	0.0457828
FORMB_06880	alkaline phosphatase	0.0647629	0.103048	0.0785074	0.0821061	0.0193946
FORMB_15730	hypothetical protein	0.139934	0.00921463	0.0967659	0.0819714	0.0666035
FORMB_07210	30S ribosomal protein S3	0.0684852	0.0901213	0.0813376	0.0799814	0.0108816
FORMB_26300	mechanosensitive ion channel protein MscS	0.0712169	0.0981626	0.067489	0.0789561	0.0167374
FORMB_03700	50S ribosomal protein L28	0.132668	0.0448828	0.0574766	0.0783426	0.047467
FORMB_00790	hypothetical protein	0.140169	0.034371	0.0562368	0.0769255	0.0558507
FORMB_21000	membrane protein	0.0918081	0.0799669	0.0586976	0.0768242	0.0167775
FORMB_20750	dipeptidyl-peptidase III, M49 family	0.0789645	0.0755147	0.0694219	0.0746337	0.00483192
FORMB_14520	phosphate:sodium symporter	0.0564477	0.0774005	0.073872	0.06924	0.0112181
FORMB_16000	ferredoxin-sulfite reductase	0.0274387	0.103056	0.0746443	0.0683796	0.0381958
FORMB_07780	ribosome-associated GTPase EngA	0.0840309	0.0647631	0.0551743	0.0679894	0.0146963
FORMB_25860	cell division protein FtsK	0.0497291	0.0837988	0.069853	0.0677936	0.017128
FORMB_22410	organic solvent tolerance protein OstA	0.0233838	0.0928533	0.0857259	0.067321	0.0382173
FORMB_13220	ATP F0F1 synthase subunit gamma	0.153219	0.0289967	0.0189623	0.0670595	0.0747852
FORMB_12770	hypothetical protein	0.0792935	0.0546628	0.0611234	0.0650266	0.0127708
FORMB_07330	30S ribosomal protein S7	0.0803242	0.0539852	0.060112	0.0648071	0.0137829
FORMB_02100	hypothetical protein	0.0853645	0.0609343	0.0464111	0.0642366	0.0196856
FORMB_10970	hypothetical protein	0.0654871	0.0537176	0.0719203	0.0637083	0.00923078
FORMB_05710	phosphatidylserine decarboxylase	0.0497604	0.0393337	0.101644	0.0635795	0.0333749
FORMB_06170	Na(+)-translocating NADH-quinone reductase subunit C	0.061784	0.0307263	0.096958	0.0631561	0.0331372
FORMB_18000	biopolymer transport protein ExbD/TolR	0.112831	0.0161784	0.0594444	0.0628179	0.0484145
FORMB_13010	UDP-galactose 4-epimerase	0.080225	0.0649952	0.0430584	0.0627595	0.0186839
FORMB_13640	beta-lactamase	0.0623411	0.0746283	0.0502661	0.0624118	0.0121812
FORMB_14850	glucose transporter	0.0710132	0.0635998	0.0525684	0.0623938	0.00928133
FORMB_11050	30S ribosomal protein S2	0.0645226	0.0613195	0.0550212	0.0602878	0.00483403
FORMB_20370	peptide permease	0.0521839	0.0422111	0.0854949	0.0599633	0.0226663
FORMB_02020	ATP-dependent DNA helicase RecQ	0.0198478	0.0881799	0.069078	0.0590352	0.0352557
FORMB_20660	glutamine synthetase	0.0481952	0.0635936	0.0618179	0.0578689	0.00842456
FORMB_07140	30S ribosomal protein S14	0.0912701	0.0248524	0.0569285	0.0576837	0.0332153
FORMB_02530	hypothetical protein	0.00419676	0.16279	0.00514321	0.0573765	0.0912916
FORMB_01160	cytochrome C biogenesis protein	0.0524782	0.0617326	0.0545416	0.0562508	0.00485818
FORMB_15360	patatin	0.038475	0.0687296	0.0584544	0.0552197	0.0153845
FORMB_10960	cytochrome oxidase biogenesis protein Sco1/SenC/PrrC, copper metallochaperone-like protein	0.0663437	0.0332448	0.0652968	0.0549618	0.0188148
FORMB_05380	magnesium chelatase	0.0671202	0.0508928	0.0447912	0.0542681	0.0115408
FORMB_07070	preprotein translocase subunit SecY	0.0691642	0.0543457	0.0379582	0.0538227	0.0156096
FORMB_21570	outer membrane assembly lipoprotein YfiO	0.0553927	0.041928	0.0640261	0.0537823	0.0111367
FORMB_06140	Na(+)-translocating NADH-quinone reductase subunit F	0.0616151	0.0620543	0.0350071	0.0528922	0.0154905
FORMB_01610	riboflavin synthase subunit beta	0.0871578	0.0218388	0.0489296	0.0526421	0.0328173
FORMB_13200	ATP F0F1 synthase subunit alpha	0.0564007	0.0483186	0.0531514	0.0526236	0.00406681
FORMB_07050	30S ribosomal protein S13	0.103405	0	0.0503454	0.0512502	0.0517085
FORMB_05520	hypothetical protein	0.0158819	0.026766	0.107532	0.0500599	0.0500688
FORMB_15610	membrane protein	0.150093	0	0	0.0500309	0.086656
FORMB_18580	DoxX family protein	0.0276128	0.0641567	0.0581146	0.0499613	0.0195888
FORMB_09630	flagellar motor rotation protein MotB	0.0847012	0.0305685	0.0296221	0.0482973	0.0315303
FORMB_10040	glycoside hydrolase, GH3 family	0.00813601	0.0698218	0.0653707	0.0477762	0.0344014
FORMB_16480	ABC transporter, ATP-binding protein	0.00787486	0.0710052	0.0628978	0.0472593	0.034348
FORMB_10900	ABC transporter, permease protein	0.0447689	0.0560938	0.0404942	0.047119	0.00806096
FORMB_03810	TonB-dependent receptor	0.0309991	0.0525465	0.0576136	0.0470531	0.0141321
FORMB_14330	SusD-like protein	0.0896231	0.0207265	0.0308082	0.0470526	0.0372101
FORMB_14860	phosphoesterase	0.0534044	0.049697	0.0368003	0.0466339	0.00871554
FORMB_13020	glycosyltransferase, GT1 family	0.0414174	0.041795	0.0566209	0.0466111	0.00867083
FORMB_18380	diacylglyceryl transferase	0.032801	0.0532288	0.0528089	0.0462796	0.0116746
FORMB_07340	30S ribosomal protein S12	0.0956401	0	0.0421343	0.0459248	0.0479326
FORMB_22440	Fe-S oxidoreductase	0.0272628	0.0534902	0.0541924	0.0449818	0.0153491
FORMB_25000	hypothetical protein	0.01869	0.0643949	0.050567	0.0445506	0.0234389
FORMB_15130	protein SprA	0.0314587	0.0457847	0.0560219	0.0444217	0.0123382
FORMB_23930	hypothetical protein	0.0662654	0.0296326	0.0368769	0.0442583	0.0193999
FORMB_11210	hypothetical protein	0.0603999	0.044298	0.0265488	0.0437489	0.0169322
FORMB_06350	membrane protein	0.052163	0.0337986	0.0441975	0.0433864	0.00920905
FORMB_06850	transcriptional regulator, MraZ family	0.066927	0.014425	0.0485253	0.0432925	0.0266393
FORMB_15950	O-succinylhomoserine sulfhydrylase	0.0452076	0.0491277	0.0355055	0.0432803	0.00701266
FORMB_22990	TonB-dependent receptor	0.00477426	0.0670372	0.0563912	0.0427342	0.0333025
FORMB_08230	50S ribosomal protein L25	0.0417726	0.0300796	0.0544772	0.0421098	0.0122023
FORMB_23730	long-chain-fatty-acid-CoA ligase	0.0469208	0.0410772	0.038247	0.0420816	0.00442329
FORMB_24650	heat-shock protein	0.0567054	0.0313095	0.0365894	0.0415348	0.0134008
FORMB_08310	hypothetical protein	0.0386648	0.0501271	0.0350326	0.0412748	0.00787842
FORMB_07080	50S ribosomal protein L15	0.090941	0	0.0327357	0.0412256	0.0460611
FORMB_10910	ABC transporter, ATP-binding protein	0.0356581	0.0438184	0.0437569	0.0410778	0.00469373
FORMB_05200	thioredoxin	0.110728	0	0.0124536	0.0410605	0.0606542
FORMB_09410	heavy metal transporter	0.0582706	0.0170478	0.0477167	0.0410117	0.0214137
FORMB_07100	30S ribosomal protein S5	0.040089	0.0518875	0.0302951	0.0407572	0.0108117
FORMB_03390	pyrroline-5-carboxylate reductase	0.0466962	0.0263622	0.0486825	0.0405803	0.0123532
FORMB_15040	quinol-cytochrome C oxidoreductase	0.0319009	0.0438169	0.0459745	0.0405641	0.00757972
FORMB_14350	thiol-disulfide interchange protein DsbD	0.0273324	0.0396802	0.0545873	0.0405333	0.0136474
FORMB_23190	membrane protein	0.0160546	0.0418429	0.0633921	0.0404299	0.0237004
FORMB_04290	hypothetical protein	0.0213607	0.0545963	0.0432156	0.0397242	0.0168906
FORMB_13470	recombinase RecA	0.0442675	0.0387613	0.0354101	0.0394796	0.00447216
FORMB_23880	membrane protein	0.0446662	0.0461993	0.0262788	0.0390481	0.011085
FORMB_15960	conserved hypothetical protein (DUF2061)	0.104674	0.0103668	0	0.038347	0.0576745
FORMB_06800	phospho-N-acetylmuramoyl-pentapeptide-transferas e	0.028196	0.0482397	0.0380159	0.0381506	0.0100225
FORMB_26700	peptidase, S33 family	0.0386126	0.0346433	0.0399905	0.0377488	0.0027763
FORMB_20670	glutamine synthetase	0.0192837	0.0462163	0.0448718	0.0367906	0.0151763
FORMB_15060	cytochrome C oxidase polypeptide I	0.0393699	0.0343029	0.0330541	0.0355756	0.00334476
FORMB_17990	MotA/TolQ/ExbB proton channel family protein	0.0238991	0.038387	0.0414519	0.0345793	0.00937542
FORMB_22830	oxidoreductase	0.0224941	0.0413015	0.0390959	0.0342972	0.0102811
FORMB_06230	hypothetical protein	0.0457996	0.0196993	0.0373443	0.0342811	0.013317
FORMB_00430	GTP-binding and nucleic acid-binding protein YchF	0.0220258	0.0670047	0.0130299	0.0340201	0.0289174
FORMB_05080	inosine-5-monophosphate dehydrogenase	0.038092	0.0282202	0.0355216	0.0339446	0.00512139
FORMB_07500	ATPase, AAA family	0.0334034	0.0415041	0.026389	0.0337655	0.00756408
FORMB_18080	dihydrolipoamide acetyltransferase component of pyruvate dehydrogenase complex	0.0302765	0.0289101	0.0415432	0.0335766	0.00693304
FORMB_22060	restriction endonuclease or methylase	0.0351062	0.0415629	0.0236112	0.0334268	0.00909293
FORMB_07970	aspartate kinase	0.0375732	0.0382941	0.022311	0.0327261	0.00902698
FORMB_21900	thioredoxin	0.0343471	0.0317318	0.0310768	0.0323852	0.00173026
FORMB_14730	hypothetical protein	0.0439367	0.0318185	0.0206749	0.0321433	0.0116343
FORMB_09800	prephenate dehydratase	0.0205163	0.0322671	0.0429483	0.0319105	0.0112202
FORMB_00730	thiol-disulfide oxidoreductase ResA	0.0348903	0.0290199	0.0306752	0.0315285	0.00302675
FORMB_11020	hydrolase	0.00181711	0.0412272	0.0503494	0.0311313	0.0257933
FORMB_04100	aminodeoxychorismate lyase	0.0254661	0.0402031	0.0275374	0.0310689	0.007978
FORMB_23460	conserved hypothetical protein (DUF2807)	0.0312289	0.0272239	0.0343691	0.0309406	0.0035813
FORMB_18600	thioredoxin family protein	0.0198582	0.0401923	0.0321474	0.0307326	0.0102406
FORMB_12390	aspartate-semialdehyde dehydrogenase	0.0468599	0.0308949	0.0141549	0.0306366	0.016354
FORMB_19350	cytochrome Cbb3 oxidase subunit I/III	0.0146504	0.0394111	0.0371455	0.0304023	0.0136885
FORMB_04540	replicative DNA helicase	0.0293747	0.0420734	0.0184465	0.0299649	0.0118245
FORMB_12750	phosphoglycerate kinase	0.0339501	0.0347562	0.0182007	0.028969	0.00933433
FORMB_06440	polysaccharide export outer membrane protein	0.0273638	0.0250952	0.0335215	0.0286602	0.00436016
FORMB_18540	ABC transporter, ATP-binding protein	0.0291571	0.0243542	0.0314019	0.0283044	0.00360037
FORMB_07120	50S ribosomal protein L6	0.0336785	0.0257589	0.0251814	0.0282063	0.00474788
FORMB_16200	IMP cyclohydrolase	0.0294252	0.0273879	0.0277819	0.0281983	0.0010806
FORMB_15260	biopolymer transporter ExbD	0.0169554	0.0390769	0.0284535	0.0281619	0.0110637
FORMB_06770	UDP-N-acetylglucosamine--N-acetylmuramyl- (pentapeptide) pyrophosphoryl-undecaprenol N-acetylglucosamine transferase	0.030179	0.0243991	0.0287813	0.0277865	0.00301565
FORMB_24080	cytochrome C	0.0772025	0	0.00612792	0.0277768	0.0429135
FORMB_10110	transcriptional regulator, LuxR family	0.0143473	0.0388789	0.0299351	0.0277204	0.0124148
FORMB_15430	hypothetical protein	0.0173354	0.0551873	0.0106064	0.0277097	0.0240329
FORMB_09240	histidine kinase	0.0289481	0.0302204	0.0238113	0.02766	0.00339317
FORMB_26080	serine hydroxymethyltransferase	0.015475	0.0577027	0.00886327	0.027347	0.0264958
FORMB_13040	glycosyltransferase	0.0213102	0.0295227	0.0308042	0.0272124	0.00515141
FORMB_01070	hypothetical protein	0.053481	0.0203893	0.00757055	0.0271469	0.0236895
FORMB_22030	hypothetical protein	0.0100973	0.0376614	0.033457	0.0270719	0.01485
FORMB_22380	NAD-dependent glyceraldehyde-3-phosphate dehydrogenase	0.034986	0.0290509	0.0167782	0.0269384	0.00928591
FORMB_08540	NADH dehydrogenase	0.0342548	0.0216516	0.0247556	0.0268874	0.00656643
FORMB_07170	50S ribosomal protein L14	0.0491615	0.00199747	0.029426	0.0268617	0.0236864
FORMB_10800	conserved hypothetical protein (DUF2490)	0.0258195	0.0261735	0.0283299	0.0267743	0.0013588
FORMB_23620	superoxide dismutase	0.0150251	0.0328627	0.0322884	0.0267254	0.0101368
FORMB_01540	signal peptidase I	0.0199157	0.0374077	0.0228106	0.0267113	0.00937575
FORMB_00040	tRNA modification GTPase	0.0220589	0.0286456	0.0293656	0.02669	0.00402681
FORMB_23970	hypothetical protein	0.0287392	0.0244749	0.0265341	0.0265827	0.00213257
FORMB_00990	peptide methionine sulfoxide reductase MsrB	0.0375889	0.00444403	0.0373981	0.026477	0.0190813
FORMB_04970	transcriptional regulator, MerR family	0.0189128	0.0354492	0.0236313	0.0259978	0.00851841
FORMB_16190	rod shape-determining protein MreB	0.0241777	0.0313807	0.0220423	0.0258669	0.00489297
FORMB_24200	30S ribosomal protein S18	0.0453434	0.0109417	0.0213062	0.0258638	0.0176479
FORMB_00370	transcriptional regulator, AsnC family	0.0480072	0.013543	0.014038	0.0251961	0.0197566
FORMB_24740	sugar transporter, MFS family	0.0115227	0.0371726	0.026612	0.0251024	0.0128914
FORMB_14030	zinc metalloprotease, M50B family	0.0215017	0.0263545	0.0273588	0.0250717	0.00313217
FORMB_05620	sulfate permease	0.0237686	0.0266515	0.0247583	0.0250595	0.00146488
FORMB_04980	phytoene dehydrogenase	0.026643	0.0242924	0.024131	0.0250221	0.00140603
FORMB_03520	dihydroorotate dehydrogenase	0.0313629	0.0267613	0.0167608	0.0249617	0.00746559
FORMB_07260	50S ribosomal protein L4	0.0275884	0.0235003	0.0235467	0.0248785	0.00234697
FORMB_09460	succinate dehydrogenase iron-sulfur subunit	0.0136206	0.0365337	0.0224587	0.0242043	0.0115558
FORMB_14320	TonB-dependent receptor	0.00707868	0.0338373	0.0305503	0.0238221	0.014593
FORMB_26400	hypothetical protein	0.0194839	0.0293278	0.0215359	0.0234492	0.00519338
FORMB_18250	hypothetical protein	0.00770215	0.0205579	0.0404687	0.0229096	0.0165094
FORMB_16910	hypothetical protein	0.0269599	0.0182637	0.0229315	0.0227184	0.00435198
FORMB_01120	cystathionine gamma-lyase	0.0298726	0.0231708	0.0140004	0.0223479	0.00796802
FORMB_16390	hypothetical protein	0.0090262	0.0275426	0.0304402	0.0223363	0.0116176
FORMB_20280	peptidyl-prolyl cis-trans isomerase	0.0059646	0.0479721	0.0129062	0.022281	0.0225183
FORMB_07110	50S ribosomal protein L18	0.0100498	0	0.0561898	0.0220798	0.0299644
FORMB_24720	glycoside hydrolase, GH17 family	0.0305359	0.0202377	0.0149904	0.0219213	0.00790836
FORMB_08720	hypothetical protein	0.0167762	0.0284429	0.0196917	0.0216369	0.00607174
FORMB_26050	aspartate kinase	0.0128842	0.0258919	0.0260129	0.0215963	0.0075452
FORMB_06280	aspartate aminotransferase	0.0168638	0.024068	0.0237039	0.0215452	0.00405833
FORMB_06910	membrane protein (DUF389)	0.0229921	0.0223416	0.0190792	0.0214709	0.00209672
FORMB_18550	diadenylate cyclase	0.00998342	0.0279603	0.0263554	0.021433	0.00994807
FORMB_19440	uroporphyrinogen-III synthase HemD	0.0130569	0.025581	0.0246455	0.0210944	0.00697645
FORMB_15620	hypothetical protein	0	0.0108903	0.0523468	0.021079	0.0276207
FORMB_25840	membrane protein	0.0208872	0.0317844	0.010517	0.0210629	0.0106348
FORMB_12260	aerotolerance protein BatE	0.0226404	0.0251107	0.0149595	0.0209035	0.0052938
FORMB_17880	hypothetical protein	0.0163814	0.0265045	0.0192068	0.0206976	0.00522365
FORMB_15930	O-acetylhomoserine aminocarboxypropyltransferase	0.0235544	0.0237091	0.0148077	0.0206904	0.00509517
FORMB_24730	glycoside hydrolase, GH30 family	0.0237686	0.0196158	0.0177762	0.0203869	0.00306967
FORMB_00930	30S ribosomal protein S1	0.00635946	0.0309104	0.0238087	0.0203595	0.0126337
FORMB_03570	ABC transporter	0.0155617	0.0222983	0.0230202	0.0202934	0.00411364
FORMB_13490	hypothetical protein	0.0139035	0.0248199	0.021908	0.0202105	0.00565269
FORMB_07240	50S ribosomal protein L2	0.0202969	0.0140197	0.0261136	0.0201434	0.00604841
FORMB_12230	aerotolerance protein BatB	0.0319392	0.0135771	0.0147661	0.0200941	0.0102753
FORMB_01940	chromosome segregation protein	0.0443632	0.00684651	0.00904688	0.0200855	0.0210539
FORMB_12210	hypothetical protein	0.016151	0.0237262	0.0202263	0.0200345	0.00379121
FORMB_12250	aerotolerance protein BatD	0.0135651	0.0227577	0.023223	0.0198486	0.00544667
FORMB_23530	peptidase, M3 family	0.0163445	0.0268789	0.0162705	0.0198313	0.00610354
FORMB_09660	S-adenosylmethionine tRNA ribosyltransferase	0.022609	0.0230238	0.0136781	0.0197703	0.00528012
FORMB_23770	antibiotic ABC transporter ATP-binding protein	0.0153305	0.0216331	0.0221834	0.0197156	0.00380761
FORMB_06980	enolase	0.0306265	0.0217924	0.00671814	0.0197123	0.0120891
FORMB_11100	transporter (MMPL domain)	0.0144036	0.0234523	0.0202787	0.0193782	0.00459111
FORMB_02480	glycosyltransferase	0.0211744	0.0197241	0.0161106	0.0190031	0.00260776
FORMB_15690	hypothetical protein	0.0361595	0	0.0205178	0.0188924	0.0181344
FORMB_00410	DNA topoisomerase IV subunit A	0.00797636	0.0281645	0.0204533	0.0188647	0.0101874
FORMB_24770	aldehyde dehydrogenase	0.0132766	0.0190341	0.0238503	0.0187203	0.00529384
FORMB_21970	phosphohydrolase	0.0128949	0.0220894	0.0210698	0.0186847	0.00503995
FORMB_15120	holliday junction DNA helicase RuvA	0.0207531	0.0262091	0.00837823	0.0184468	0.00913641
FORMB_26020	aminomethyltransferase	0.0257481	0.0169519	0.0123176	0.0183392	0.00682187
FORMB_06370	acetyl-CoA carboxylase carboxyl transferase subunit beta	0.03504	0.00785375	0.0119415	0.0182784	0.0146591
FORMB_22780	recombination inhibitory protein MutS2	0.00350052	0.0291019	0.0221498	0.0182507	0.0132386
FORMB_09610	hypothetical protein	0.012503	0.0226866	0.0188871	0.0180256	0.00514614
FORMB_08790	transcriptional regulator, CheY-like superfamily	0.0351949	0.0111714	0.00770245	0.0180229	0.0149722
FORMB_20420	lipid-A-disaccharide synthase	0.0171375	0.0196065	0.0170778	0.0179406	0.00144305
FORMB_09930	pyruvate dehydrogenase E1 component beta subunit	0.0146687	0.0186876	0.0201443	0.0178336	0.00283596
FORMB_07520	hypothetical protein	0.0185246	0.0196823	0.015114	0.0177736	0.00237496
FORMB_21470	DNA-directed RNA polymerase beta prime subunit	0.0106135	0.0221606	0.0203109	0.017695	0.0062021
FORMB_11190	ABC transporter, substrate-binding protein	0	0.0290122	0.0233117	0.0174413	0.0153712
FORMB_11860	ketol-acid reductoisomerase	0.027033	0.0107318	0.014124	0.0172963	0.00860116
FORMB_21020	GTP-binding protein TypA/BipA	0.00788687	0.0260095	0.0179401	0.0172788	0.0090794
FORMB_03380	acetylornithine aminotransferase	0.0158054	0.0186582	0.0173007	0.0172548	0.00142695
FORMB_10030	3-deoxy-D-manno-octulosonic acid transferase	0.023107	0.0143531	0.0142731	0.0172444	0.0050773
FORMB_13190	ATP synthase subunit delta	0.02669	0.00340941	0.0216273	0.0172422	0.0122441
FORMB_13510	penicillin-binding protein 1A	0.0135452	0.0172876	0.0207313	0.017188	0.00359409
FORMB_04280	hypothetical protein	0.0258735	0.0149546	0.0102933	0.0170404	0.0079968
FORMB_02110	membrane protein (DUF4105)	0.0168725	0.0202331	0.0139427	0.0170161	0.00314765
FORMB_15940	aspartate kinase	0.00668626	0.0237726	0.0204372	0.0169653	0.0090568
FORMB_11300	lipoprotein releasing system transmembrane protein LolC	0.0218412	0.017235	0.0110738	0.0167167	0.00540239
FORMB_08150	magnesium transporter	0.0159146	0.0173371	0.016429	0.0165602	0.000720276
FORMB_03090	soul heme-binding protein	0.0192297	0.00830021	0.0219631	0.0164977	0.00722955
FORMB_24700	PKD domain protein	0.0117175	0.0150602	0.0226803	0.016486	0.00561878
FORMB_13650	hypothetical protein	0.0075808	0.0241856	0.0173155	0.0163606	0.00834349
FORMB_13760	nitrogen regulation protein NtrY	0.012378	0.0182034	0.0180664	0.0162159	0.00332443
FORMB_12220	aerotolerance protein BatA	0.0125784	0.0165605	0.0193424	0.0161605	0.0033997
FORMB_09210	polyphosphate kinase	0.0232532	0.0114278	0.0136149	0.0160986	0.00629182
FORMB_02030	D-arabinose 5-phosphate isomerase	0.0164251	0.0153661	0.0163094	0.0160335	0.00058091
FORMB_25910	DNA polymerase III subunits gamma and tau	0.0177028	0.0160222	0.0136149	0.01578	0.00205468
FORMB_20570	signal transduction histidine kinase	0.0321969	0.00933545	0.00572133	0.0157512	0.0143565
FORMB_01320	hypothetical protein	0.0221912	0.00821435	0.0166627	0.0156894	0.00703906
FORMB_05050	peptidylprolyl isomerase	0.0142263	0.0170416	0.0155371	0.0156017	0.00140876
FORMB_15860	ribonuclease G	0.021742	0.0101606	0.0144423	0.0154483	0.00585586
FORMB_05920	2-hydroxymuconic semialdehyde dehydrogenase	0.0458466	0	0	0.0152822	0.0264695
FORMB_07350	hypothetical protein	0.0138468	0.0155457	0.0164518	0.0152814	0.00132247
FORMB_10060	PKD domain protein	0	0.0218357	0.0239027	0.0228692	0.00146155
FORMB_03040	sulfatase	0.0131136	0.0190914	0.0134873	0.0152308	0.0033486
FORMB_23350	nicotinate-nucleotide adenylyltransferase	0.0162383	0.0165435	0.0119157	0.0148992	0.00258822
FORMB_20190	hypothetical protein	0	0.0122811	0.0322683	0.0148498	0.0162868
FORMB_07980	hemolysin-like protein	0.0139906	0.0139269	0.0162651	0.0147275	0.00133196
FORMB_07220	50S ribosomal protein L22	0.0217281	0.00791687	0.0140018	0.0145489	0.00692184
FORMB_25920	methyltransferase RsmD	0	0	0.042681	0.014227	0.0246419
FORMB_06900	phosphonate ABC transporter ATP-binding protein	0.0149065	0.010839	0.0169193	0.0142216	0.00309747
FORMB_17480	glutaminyl-tRNA synthetase	0.00578127	0.0107129	0.025626	0.0140401	0.0103323
FORMB_24860	2-succinyl-5-enolpyruvyl-6-hydroxy-3- cyclohexene-1-carboxylate synthase	0.0124717	0.0151411	0.0145055	0.0140394	0.00139441
FORMB_15820	gliding motility protein GldE	0.0138402	0.00986452	0.018065	0.0139232	0.00410088
FORMB_06810	UDP-N-acetylmuramoylalanyl-D-glutamate--2,6- diaminopimelate ligase	0.0165583	0.0141056	0.0110838	0.0139159	0.00274218
FORMB_10090	TonB-dependent receptor	0.00645836	0.0184061	0.016613	0.0138258	0.00644308
FORMB_01720	amino acid permease	0.0200985	0.00983467	0.0113701	0.0137678	0.00553605
FORMB_00480	3-phosphoglycerate dehydrogenase	0.0168699	0.0120189	0.0123054	0.0137314	0.0027218
FORMB_21250	potassium transporter TrkA	0.0132832	0.0147352	0.0130944	0.0137043	0.000897793
FORMB_11960	phosphoenolpyruvate carboxylase	0.00741035	0.0151891	0.0183216	0.0136403	0.00561807
FORMB_20690	peptide chain release factor 1	0.0129851	0.0138032	0.0140206	0.013603	0.000545981
FORMB_26550	helicase	0.00744361	0.0221467	0.011087	0.0135591	0.00765693
FORMB_05590	serine/threonine protein kinase	0.00359436	0.0151096	0.0219402	0.0135481	0.00927208
FORMB_16280	TonB-dependent receptor	0.00553213	0.0230656	0.0115145	0.0133707	0.0089129
FORMB_07320	translation elongation factor G	0.00311331	0.019212	0.0169918	0.0131057	0.00872459
FORMB_11770	sugar kinase	0.00664064	0.0166193	0.015709	0.0129896	0.00551721
FORMB_16130	gliding motility protein GldB	0.0125126	0.0149492	0.0113725	0.0129448	0.00182705
FORMB_21670	two-component system sensor histidine kinase	0.0128575	0.0170153	0.00893929	0.0129374	0.00403861
FORMB_01230	DEAD/DEAH box helicase	0.00837593	0.0166162	0.0136418	0.012878	0.0041729
FORMB_10120	transcriptional regulator, LytTR family	0.00817101	0.0135928	0.0164451	0.0127363	0.00420301
FORMB_13090	heptosyltransferase	0.0136298	0.0114613	0.012887	0.0126594	0.00110203
FORMB_11700	hypothetical protein	0.0312533	0	0.00670618	0.0126531	0.0164535
FORMB_17520	ribonuclease HII	0.00475249	0.0185376	0.0142798	0.0125233	0.0070584
FORMB_10770	UDP-2,3-diacylglucosamine hydrolase	0.00830141	0.0134899	0.0157157	0.0125023	0.00380453
FORMB_18130	gliding motility protein GldJ	0.0144995	0.00648142	0.0164088	0.0124632	0.00526765
FORMB_07010	50S ribosomal protein L17	0.0224402	0.00151043	0.0133765	0.0124424	0.0104961
FORMB_00960	Lon-A peptidase, S16 family	0	0.0166007	0.0206212	0.0124073	0.0109315
FORMB_09110	transcriptional regulator, AsnC family	0.0238608	0	0.0128197	0.0122269	0.0119415
FORMB_05530	conserved hypothetical protein (DUF1772)	0.0364903	0	0	0.0121634	0.0210677
FORMB_11840	pyruvate kinase	0.0151715	0.00966914	0.0115849	0.0121419	0.00279315
FORMB_18090	pyruvate dehydrogenase E1 component alpha subunit	0.0106809	0.0143629	0.0107972	0.011947	0.00209301
FORMB_21650	hypothetical protein	0.0148327	0.0134687	0.00753388	0.0119451	0.00388063
FORMB_01430	phenylalanyl-tRNA synthetase beta chain	0.00498266	0.0150282	0.0152738	0.0117616	0.00587199
FORMB_21500	peptide chain release factor 3	0.0107187	0.0108693	0.0134044	0.0116641	0.00150903
FORMB_26620	DNA methylase	0.0139164	0.0129334	0.00733387	0.0113946	0.00355085
FORMB_12480	ribonuclease R	0.00188362	0.0186892	0.0136082	0.0113937	0.00861886
FORMB_23830	ABC transporter, substrate-binding protein	0.0067552	0.0145799	0.0124646	0.0112666	0.00404758
FORMB_06890	ABC transporter, permease protein	0.010866	0.0118145	0.0109672	0.0112159	0.000520895
FORMB_02720	alanine dehydrogenase	0.0106469	0.0165945	0.00639321	0.0112116	0.00512405
FORMB_14780	2-oxoglutarate dehydrogenase E2 component	0.00683964	0.012149	0.0146317	0.0112068	0.00398058
FORMB_11870	acetolactate synthase small subunit	0.00514475	0.0063773	0.0216367	0.0110529	0.0091865
FORMB_15280	hypothetical protein	0	0.0200691	0.0127127	0.0109273	0.010153
FORMB_10380	ATP-dependent Clp protease, ATP-binding subunit ClpX	0.00905545	0.0136266	0.0100634	0.0109152	0.00240168
FORMB_21100	tetratricopeptide repeat protein	0.0019846	0.0120834	0.0183686	0.0108122	0.00826564
FORMB_23750	RNA methyltransferase	0.0133643	0.0102022	0.00877811	0.0107816	0.00234736
FORMB_02120	ABC transporter, ATPase	0	0.0216253	0.0107115	0.010779	0.0108128
FORMB_10400	cell division trigger factor	0.0117011	0.01231	0.00809978	0.0107036	0.00227546
FORMB_17090	hypothetical protein	0.0114029	0.0100927	0.0105035	0.0106664	0.000670104
FORMB_07310	30S ribosomal protein S10	0.0204014	0	0.0115666	0.010656	0.0102311
FORMB_21270	alanine glycine permease	0.0146658	0.0111163	0.00549352	0.0104252	0.00462501
FORMB_07040	30S ribosomal protein S11	0.0311366	0	0	0.0103789	0.0179767
FORMB_23220	excinuclease ABC subunit A	0.0111268	0.0102457	0.00939303	0.0102552	0.0008669
FORMB_24900	1,4-dihydroxy-2-naphthoate octaprenyltransferase	0.00714537	0.0129051	0.0106352	0.0102286	0.00290134
FORMB_15920	hypothetical protein	0.0116896	0.00923382	0.0097009	0.0102081	0.00130411
FORMB_21180	cystathionine beta-synthase	0.00472655	0.0165419	0.00935314	0.0102072	0.00595382
FORMB_24180	transcriptional regulator, LytTR family	0.00516964	0.0117116	0.0136633	0.0101815	0.00444875
FORMB_00420	DNA topoisomerase IV subunit B	0.00670941	0.0113111	0.0122311	0.0100839	0.00295836
FORMB_15970	phosphoadenylylsulfate reductase	0.00476364	0.0133539	0.0120803	0.0100659	0.00463588
FORMB_04370	alpha-2-macroglobulin family protein	0.00626092	0.0134726	0.00967914	0.00980421	0.00360745
FORMB_01700	peptidyl-prolyl cis-trans isomerase	0.0119029	0.0110656	0.00636756	0.00977869	0.00298365
FORMB_10890	RND transporter MFP subunit	0.0140421	0.00984055	0.0053647	0.00974912	0.00433943
FORMB_21740	3-hydroxybutyryl-CoA dehydrogenase	0.00668573	0.0115625	0.0109208	0.00972302	0.00264986
FORMB_16420	gliding motility protein GldK	0.00374513	0.00678323	0.0181429	0.0095571	0.00758913
FORMB_15810	gliding motility protein GldD	0.0183992	0	0.0102688	0.00955601	0.0092203
FORMB_15980	sulfate adenylyltransferase subunit 2	0.00666101	0.0108984	0.0110792	0.00954619	0.00250027
FORMB_12200	conserved hypothetical protein (DUF58)	0.00382888	0.0141712	0.0105662	0.00952209	0.00524962
FORMB_01640	DNA recombination and repair protein RecF	0.0101922	0.0099001	0.0076099	0.00923406	0.00141412
FORMB_07020	DNA-directed RNA polymerase alpha subunit	0.0136981	0.00785437	0.00607379	0.00920875	0.00398851
FORMB_01840	GTP pyrophosphokinase	0.00390966	0.0171994	0.00642088	0.00917665	0.00706046
FORMB_10690	hypothetical protein	0	0.0096416	0.0173974	0.00901302	0.00871574
FORMB_03870	membrane protein (DUF819)	0.00468546	0.0117992	0.0103906	0.00895843	0.00376692
FORMB_17370	transcriptional regulator, HxlR family	0.0149913	0	0.0117406	0.00891064	0.00788615
FORMB_15070	ATP-dependent DNA helicase RuvB	0.0128502	0.00747211	0.00631759	0.00887997	0.00348645
FORMB_18310	asparagine synthetase B	0.00817675	0.00986004	0.00858911	0.0088753	0.000877376
FORMB_18590	dipeptide transport system permease protein DppB	0	0.0136545	0.0128811	0.0088452	0.00766992
FORMB_12460	lysine transporter LysE	0.018481	0.00793141	0	0.00880415	0.00927138
FORMB_16080	polyprenyl synthetase	0.0119403	0.0079082	0.00635157	0.00873337	0.00288431
FORMB_26000	transcriptional regulator, TACO1-like (DUF28)	0.00663838	0.0095757	0.00994174	0.00871861	0.0018108
FORMB_04450	hypothetical protein	0	0.0134469	0.0126392	0.00869536	0.00754123
FORMB_22450	phosphoheptose isomerase	0.0191879	0	0.00688564	0.00869118	0.00972054
FORMB_08200	riboflavin biosynthesis protein RibF	0.0119083	0.00739847	0.00666051	0.00865576	0.00284085
FORMB_09120	membrane protein	0.0212441	0	0.0045538	0.00859929	0.0111849
FORMB_07550	hypothetical protein	0.0150561	0.00865447	0.00207689	0.00859582	0.0064898
FORMB_13860	transcriptional regulator, Cro/C1 family	0	0.0255439	0	0.00851462	0.0147478
FORMB_01390	DNA polymerase III delta subunit	0.00311645	0.0122172	0.00992468	0.00841944	0.00473341
FORMB_21460	DNA-directed RNA polymerase beta subunit	0.00566096	0.0099247	0.00947228	0.00835265	0.00234202
FORMB_06360	fructose-bisphosphate aldolase class II	0.00932374	0.0101323	0.00558808	0.00834804	0.00242415
FORMB_03170	hemolysin D	0.00726811	0.00882077	0.00889188	0.00832692	0.000917645
FORMB_07930	GTPase Era	0.00573548	0.0100963	0.00891713	0.00824962	0.00225572
FORMB_16050	methionine synthase	0.000939774	0.0124806	0.011226	0.00821547	0.00633209
FORMB_13890	glycogen synthase	0.00498562	0.0107455	0.00889094	0.00820736	0.00294017
FORMB_04570	membrane protein	0.00948409	0.00722691	0.00776155	0.00815752	0.00117954
FORMB_09820	deacylase	0.0119861	0.00639061	0.00599347	0.0081234	0.00335111
FORMB_12580	sulfate transporter	0.0061636	0.00947113	0.0086912	0.00810864	0.00172901
FORMB_23760	oxidoreductase	0.00919961	0.010113	0.00500929	0.00810729	0.00272154
FORMB_24570	oxidoreductase	0.00624595	0.00551811	0.0125004	0.00808817	0.00383844
FORMB_14260	transcriptional regulator, HxlR family	0.0175757	0	0.00657226	0.00804932	0.00888047
FORMB_05230	anthranilate synthase, amidotransferase component	0	0.0144493	0.00968465	0.00804466	0.00736295
FORMB_24150	nicotinate-nucleotide pyrophosphorylase	0.00252798	0.00750305	0.0140125	0.00801451	0.00575933
FORMB_19550	phosphate regulon sensor protein PhoR	0.00504586	0.0125637	0.00636017	0.00798991	0.00401517
FORMB_13700	porphobilinogen deaminase	0	0.0235776	0	0.00785922	0.0136126
FORMB_14880	conserved hypothetical protein (DUF2723)	0.00572834	0.00799019	0.00973435	0.00781763	0.00200857
FORMB_07270	50S ribosomal protein L3	0.00984153	0.00603217	0.00743757	0.00777042	0.00192637
FORMB_21860	membrane protein (DUF4480)	0.00648848	0.00917565	0.00687113	0.00751175	0.00145362
FORMB_00100	ABC transporter, ATP-binding protein	0	0.00293912	0.0195842	0.00750778	0.0105612
FORMB_00350	proline dehydrogenase	0.0103194	0.00709124	0.00507954	0.00749674	0.00264338
FORMB_03880	conserved hypothetical protein (DUF4369)	0	0.0122416	0.00996068	0.00740077	0.00650993
FORMB_26170	hypothetical protein	0.00532059	0.00918045	0.00754959	0.00735021	0.00193764
FORMB_23790	glycosyltransferase, GT2 family	0.000622628	0.0131315	0.00810193	0.00728534	0.00629427
FORMB_04340	sulfatase	0.00638262	0.00589341	0.00931822	0.00719808	0.00185231
FORMB_24520	deoxyribodipyrimidine photolyase	0.00392481	0.00642541	0.0108053	0.00705184	0.00348276
FORMB_13740	multidrug transporter	0.00635703	0.00764723	0.00697187	0.00699204	0.000645336
FORMB_11260	protein YicC (DUF1732)	0.00390618	0.00889193	0.00816774	0.00698862	0.00269392
FORMB_05760	aspartate aminotransferase	0.00604086	0.00795879	0.00666884	0.0068895	0.000977821
FORMB_00800	ATP-dependent DNA helicase UvrD/PcrA	0.000773714	0.00957555	0.00986316	0.00673747	0.00516677
FORMB_02510	cytochrome oxidase assembly protein	0.00190312	0.0111761	0.00701902	0.0066994	0.00464472
FORMB_01170	conserved hypothetical protein (DUF2520)	0	0.00904601	0.0107549	0.00660031	0.00577955
FORMB_02550	excinuclease ABC subunit B	0.00706667	0.00616444	0.00649798	0.00657636	0.000456195
FORMB_02810	hypothetical protein	0.00492224	0.00815928	0.00648751	0.00652301	0.00161881
FORMB_07820	hypothetical protein	0.0125619	0	0.00695871	0.00650687	0.00629312
FORMB_21600	hypothetical protein	0.0118244	0	0.0076905	0.00650496	0.00600068
FORMB_21540	5'-nucleotidase	0.0046153	0.00612205	0.00867521	0.00647086	0.00205231
FORMB_16150	rod shape-determining protein RodA	0.00418683	0.00652086	0.00840281	0.00637017	0.00211202
FORMB_11910	glutamate synthase [NADPH] large chain	0.00425787	0.00681943	0.00776814	0.00628181	0.00181584
FORMB_26440	L-asparaginase	0.0186116	0	0	0.00620387	0.0107454
FORMB_01570	endonuclease	0.00794224	0.00547572	0.00513085	0.00618293	0.00153333
FORMB_24980	ABC transporter, ATP-binding protein	0.00617944	0.00592899	0.00642155	0.00617666	0.000246295
FORMB_13950	DNA repair protein RadA	0.00659833	0.00705334	0.0048391	0.00616359	0.00116939
FORMB_06830	S-adenosyl-methyltransferase MraW	0.018387	0	0	0.00612901	0.0106158
FORMB_00840	aminopeptidase, M1 family	0.00327993	0.00408946	0.0109767	0.00611536	0.00422945
FORMB_19460	dolichyl-phosphate beta-D-mannosyltransferase	0.00355466	0.00613829	0.00862578	0.00610625	0.00253571
FORMB_24670	glycoside hydrolase, GH2 family	0.000431724	0.00858903	0.00916052	0.00606043	0.00488297
FORMB_26750	phosphate starvation protein PhoH	0.00750646	0.0052907	0.00537223	0.00605646	0.00125639
FORMB_21640	glycosyltransferase, GT2 family	0.0052069	0.00732777	0.00527108	0.00593525	0.00120639
FORMB_20730	conserved hypothetical protein (DUF1684)	0.00288959	0.00554549	0.00931674	0.00591727	0.00322966
FORMB_06430	tyrosine-protein kinase Ptk	0.005061	0.00773247	0.00489525	0.00589624	0.00159238
FORMB_15770	hypothetical protein	0.00327958	0.0058275	0.00853579	0.00588096	0.00262851
FORMB_21560	4-hydroxy-tetrahydrodipicolinate synthase	0.00374182	0.00776356	0.00612873	0.00587804	0.00202255
FORMB_02410	SAM-dependent methyltransferase	0	0.0104833	0.00707342	0.00585225	0.00534728
FORMB_08590	ribosomal large subunit pseudouridine synthase B	0.00476886	0.00703323	0.00570038	0.00583415	0.0011381
FORMB_04470	threonyl-tRNA synthetase	0.00320768	0.00720479	0.00703796	0.00581681	0.00226111
FORMB_00720	tRNA modification GTPase MnmE	0	0	0.0173504	0.00578348	0.0100173
FORMB_04590	protein phosphatase	0.00506588	0.00489096	0.00728941	0.00574875	0.00133712
FORMB_14590	glycoside hydrolase, GH74 family	0.00265803	0.00658104	0.0079402	0.00572643	0.00274283
FORMB_05090	TonB-dependent receptor	0	0.00754543	0.00962877	0.00572473	0.00506602
FORMB_00300	phosphohydrolase	0.00274195	0.00198076	0.0123745	0.00569906	0.00579358
FORMB_09200	polyphosphate kinase	0.00286069	0.00552785	0.00868018	0.00568958	0.00291312
FORMB_20460	oligopeptide transport system permease protein OppC	0.00267126	0.00658893	0.00775914	0.00567311	0.00266471
FORMB_21170	ABC transporter, permease protein	0.00300798	0.00675601	0.00696502	0.00557634	0.00222672
FORMB_23590	conserved hypothetical protein (DUF1684)	0	0.0048922	0.0117799	0.00555738	0.00591808
FORMB_13870	glucosamine-fructose-6-phosphate aminotransferase	0	0.0111232	0.00530896	0.00547737	0.00556349
FORMB_24530	cell division inhibitor	0.00818006	0	0.00824579	0.00547528	0.00474185
FORMB_18230	alpha/beta hydrolase	0	0.00877003	0.00764832	0.00547278	0.00477264
FORMB_01280	membrane-bound metal-dependent hydrolase (DUF457)	0	0.00865803	0.007714	0.00545734	0.00474971
FORMB_01600	DNA mismatch repair protein MutL	0.00128753	0.0105607	0.00452035	0.00545618	0.00470687
FORMB_01040	dihydrolipoyl dehydrogenase	0.007523	0.0074158	0.00133369	0.00542416	0.00354286
FORMB_20980	transcriptional regulator, Fis family	0.00550793	0.00554147	0.00511903	0.00538947	0.000234812
FORMB_02610	hypothetical protein	0.0161528	0	0	0.00538426	0.0093258
FORMB_07730	peptidase, M23 family	0.00233751	0.00648405	0.00727786	0.00536647	0.00265302
FORMB_12810	hypothetical protein	0.00425595	0.0027852	0.00889832	0.00531316	0.00319074
FORMB_20810	NAD-dependent epimerase	0.00121658	0.00918834	0.00547888	0.0052946	0.00398907
FORMB_07770	methanol dehydrogenase	0	0.00134094	0.0145337	0.00529154	0.00803196
FORMB_11760	amidophosphoribosyltransferase	0.00341068	0.00674641	0.00553959	0.00523223	0.00168897
FORMB_00360	3-dehydroquinate synthase	0.00530005	0.00458342	0.0057987	0.00522739	0.000610891
FORMB_06950	amidinotransferase	0	0.00606852	0.00952198	0.00519684	0.00482047
FORMB_06390	30S ribosomal protein S15	0.00990577	0	0.00565954	0.00518844	0.00496966
FORMB_23080	prolyl oligopeptidase, S9A family	0.00209794	0.00790418	0.00540164	0.00513459	0.00291232
FORMB_04480	translation initiation factor IF-3	0.00281542	0.00380342	0.00876279	0.00512721	0.00318702
FORMB_05270	tryptophan synthase subunit beta	0.00575219	0.00641753	0.00312622	0.00509865	0.00174026
FORMB_21430	50S ribosomal protein L1	0.00187335	0.0054208	0.00789064	0.0050616	0.00302468
FORMB_18190	signal recognition particle, subunit Ffh SRP54	0.00713614	0.00544896	0.00257644	0.00505384	0.00230539
FORMB_13160	ATP synthase F0 subunit A	0.00339135	0.00586169	0.00590226	0.00505177	0.0014381
FORMB_06110	thiamine biosynthesis protein	0.00326809	0.00632641	0.00554483	0.00504644	0.00158891
FORMB_12850	UDP-N-acetylglucosamine 4,6-dehydratase	0.00417952	0.00584607	0.00504851	0.0050247	0.000833529
FORMB_02680	succinyl-CoA synthetase subunit beta	0.00553352	0.00362954	0.00585015	0.0050044	0.00120114
FORMB_04550	acetyl-CoA carboxylase subunit alpha	0.0112143	0.00303565	0.000642666	0.00496422	0.00554342
FORMB_21550	hypothetical protein	0.00331022	0.00408962	0.00734032	0.00491339	0.00213761
FORMB_04230	alpha/beta hydrolase	0.00400664	0.00558927	0.00503803	0.00487798	0.000803364
FORMB_06400	polynucleotide phosphorylase	0.00152074	0.00609157	0.00669302	0.00476844	0.00282863
FORMB_09790	aminotransferase	0.00156068	0.00666118	0.00592456	0.00471547	0.00275684
FORMB_13380	hypothetical protein	0.00294774	0.00671052	0.00441249	0.00469025	0.00189671
FORMB_21710	DNA polymerase III epsilon subunit	0.00440011	0.0040183	0.00563966	0.00468602	0.000847652
FORMB_21330	ribosome hibernation protein YhbH	0.013992	0	0	0.00466399	0.00807827
FORMB_15100	gamma-glutamyltranspeptidase	0.00225655	0.00516926	0.00644398	0.00462327	0.00214645
FORMB_03740	diapophytoene dehydrogenase	0	0.00646579	0.00719041	0.00455207	0.00395882
FORMB_03560	antitermination protein NusB	0.00663594	0.00441959	0.00259175	0.00454909	0.0020252
FORMB_07630	peptidase, M3 family	0.00175496	0.0088398	0.00300506	0.00453327	0.00378158
FORMB_15760	cytochrome C peroxidase	0.00601021	0.00368508	0.00385895	0.00451808	0.00129515
FORMB_12940	ATP-grasp enzyme-like protein	0.00158016	0.0072727	0.00451874	0.0044572	0.00284677
FORMB_00460	acyl-CoA reductase	0.0059491	0.00420719	0.00306658	0.00440762	0.00145168
FORMB_13730	ferrochelatase	0.00490344	0.00487688	0.00343812	0.00440615	0.000838443
FORMB_09950	electron transfer flavoprotein, alpha subunit	0	0.00773602	0.00540581	0.00438061	0.0039686
FORMB_21190	cobalt-zinc-cadmium resistance protein CzcD	0	0.00576887	0.00734838	0.00437242	0.0038681
FORMB_21410	transcription antitermination protein NusG	0.00999056	0	0.00312286	0.00437114	0.00511092
FORMB_21010	2-dehydro-3-deoxyphosphogluconate aldolase	0	0.00828196	0.00481533	0.00436576	0.00415924
FORMB_00260	translation elongation factor P	0.00441177	0.00523609	0.00342227	0.00435671	0.000908165
FORMB_26160	3-oxoacyl-[acyl-carrier protein]	0	0.00619785	0.00680813	0.00433533	0.00376688
FORMB_10950	conserved hypothetical protein (DUF420)	0.00245242	0.0049581	0.00553946	0.00431666	0.00164044
FORMB_09150	cell division protein FtsX	0.00388807	0.00115588	0.00786592	0.00430329	0.00337424
FORMB_21530	5'-nucleotidase	0	0.0126372	0	0.0042124	0.00729609
FORMB_04600	sulfatase	0	0.00485197	0.00751803	0.00412333	0.00381161
FORMB_13360	peptidase, M23 family	0.0033057	0.00558772	0.00345464	0.00411602	0.00127671
FORMB_00560	aspartate carbamoyltransferase	0.00314866	0.00470284	0.004391	0.00408083	0.00082221
FORMB_03140	TonB-dependent receptor	0	0.00732375	0.00491231	0.00407869	0.00373236
FORMB_06300	Trk system potassium uptake protein TrkA	0.00271879	0.00276168	0.00675306	0.00407785	0.0023169
FORMB_14770	2-oxoglutarate dehydrogenase E1 component	0.0033144	0.00525172	0.00365545	0.00407386	0.00103421
FORMB_14000	ferrous iron transport protein B	0.00247731	0.00534144	0.00426407	0.00402761	0.00144663
FORMB_03210	D-alanine--D-alanine ligase	0.00438827	0.0038158	0.00382053	0.0040082	0.000329157
FORMB_21730	conserved hypothetical protein (DUF1015)	0.00317912	0.00570854	0.00312528	0.00400431	0.00147615
FORMB_01970	subtilisin-like serine protease, S8A family	0.00623272	0.00314595	0.00257456	0.00398441	0.00196794
FORMB_12800	gh3 auxin-responsive promoter	0.00123441	0.00584638	0.00472896	0.00393658	0.00240592
FORMB_15900	3-isopropylmalate dehydratase large subunit	0.00450805	0.00379971	0.00344295	0.00391691	0.000542135
FORMB_06220	delta-1-pyrroline-5-carboxylate dehydrogenase	0.00537526	0.00166332	0.00467872	0.00390577	0.001973
FORMB_11080	uridylate kinase	0.00462749	0.00290958	0.00399569	0.00384425	0.000868911
FORMB_05880	peptide methionine sulfoxide reductase MrsA	0	0	0.0114729	0.00382429	0.00662387
FORMB_14950	translation initiation factor IF-2	0.00128842	0.00497821	0.00517155	0.00381272	0.00218825
FORMB_01980	tRNA (5-methylaminomethyl-2-thiouridylate)-methyltransferase	0.00437504	0.00403192	0.00303112	0.00381269	0.000698264
FORMB_07610	phosphoribosylaminoimidazole carboxylase ATPase subunit	0.00288837	0.00534902	0.00304885	0.00376208	0.00137667
FORMB_23270	hypothetical protein	0.0112774	0	0	0.00375912	0.00651098
FORMB_02660	signal transduction protein	0.0013619	0.00414345	0.00576136	0.00375557	0.00222523
FORMB_09900	deoxyadenosine kinase	0	0.00567776	0.00557895	0.00375223	0.00324991
FORMB_20620	hypothetical protein	0	0.00177703	0.00944931	0.00374211	0.00502181
FORMB_01510	chromosome partitioning protein ParB	0.000393995	0.00600525	0.00480861	0.00373595	0.00295542
FORMB_00950	penicillin-binding protein	0.0111799	0	0	0.00372662	0.00645469
FORMB_14660	aspartyl-tRNA synthetase	0	0.00587113	0.00517558	0.00368224	0.00320782
FORMB_02070	ABC transporter, ATP-binding protein	0	0.00605909	0.00492896	0.00366268	0.00322191
FORMB_09620	exodeoxyribonuclease III	0	0.00531545	0.00561333	0.00364293	0.00315838
FORMB_22190	hypothetical protein	0	0.010836	0	0.00361201	0.00625619
FORMB_12740	DNA polymerase III delta prime subunit	0.00379092	0.00380559	0.00323139	0.0036093	0.00032736
FORMB_14940	transcription termination factor NusA	0.00129938	0.00377651	0.00558929	0.00355506	0.00215351
FORMB_02460	glycosyltransferase, GT2 family	0	0.00365723	0.00698678	0.00354801	0.00349467
FORMB_12900	glutamate-1-semialdehyde aminotransferase	0.00357956	0.00429676	0.00268269	0.00351967	0.000808701
FORMB_16180	rod shape-determining protein MreC	0.00422409	0.00265742	0.00365209	0.0035112	0.000792783
FORMB_26220	imidazoleglycerol-phosphate dehydratase	0.00337481	0.00473688	0.00232297	0.00347822	0.00121027
FORMB_05570	conserved hypothetical protein (DUF328)	0	0.00505973	0.00533045	0.0034634	0.00300244
FORMB_03180	ABC transporter, ATP-binding protein	0.00326896	0.00324434	0.00372933	0.00341421	0.000273177
FORMB_13100	flavodoxin reductase	0.00308093	0.00411561	0.00302897	0.0034085	0.000612921
FORMB_23560	glycerol acyltransferase	0.00362518	0.00203754	0.00454265	0.00340179	0.00126741
FORMB_02400	ADP-heptose-LPS heptosyltransferase	0.0038233	0.00634807	0	0.00339046	0.00319609
FORMB_20530	CDP-alcohol phosphatidyltransferase	0	0	0.0101556	0.00338519	0.00586333
FORMB_06740	cell division protein FtsA	0.00398365	0.0025745	0.00355753	0.00337189	0.000722687
FORMB_12280	sulfate permease	0.00615942	0.00196328	0.00186601	0.00332957	0.0024512
FORMB_15500	TonB-dependent receptor	0.00249107	0.00374681	0.00371737	0.00331842	0.000716655
FORMB_01200	hydrolase	0.0023013	0.00437952	0.00322925	0.00330335	0.00104109
FORMB_26100	RHS repeat-associated core domain protein-containing protein	0.00452912	0.00203785	0.0033316	0.00329952	0.00124595
FORMB_11030	50S ribosomal protein L13	0.00596164	0	0.0038975	0.00328638	0.00302744
FORMB_14840	glycosylasparaginase	0.00985563	0	0	0.00328521	0.00569015
FORMB_23570	membrane protein	0	0.0033186	0.00643055	0.00324972	0.00321583
FORMB_09490	glycyl-tRNA synthetase subunit beta	0.00972871	0	0	0.0032429	0.00561687
FORMB_09490	glycyl-tRNA synthetase subunit beta	0.00972871	0	0	0.0032429	0.00561687
FORMB_10860	mechanosensitive ion channel protein MscS	0	0.00419404	0.00551058	0.00323487	0.00287778
FORMB_12920	benzil reductase	0	0	0.00970184	0.00323395	0.00560136
FORMB_10450	hypothetical protein	0	0.00289426	0.00677536	0.00322321	0.00339964
FORMB_12890	hypothetical protein	0	0.00157066	0.00809427	0.00322164	0.00429227
FORMB_13500	gliding motility protein GldH	0.00848265	0	0.00113846	0.00320704	0.00460414
FORMB_06940	arginyl-tRNA synthetase	0.00124435	0.00481763	0.00350367	0.00318855	0.00180736
FORMB_22700	hypothetical protein	0.00836287	0	0.00113825	0.00316704	0.00453557
FORMB_20830	chaperone protein DnaJ	0.00159445	0.00462194	0.00326363	0.00316001	0.0015164
FORMB_20170	endothelin-converting protein	0.00142063	0.00607564	0.00196997	0.00315541	0.00254386
FORMB_02390	lipopolysaccharide kinase	0	0.00526425	0.00413915	0.00313446	0.0027722
FORMB_23200	glycosyltransferase, GT1 family	0.00167437	0.00418414	0.00351011	0.00312287	0.00129892
FORMB_05730	valyl-tRNA synthetase	0.000717322	0.00451411	0.00412477	0.00311874	0.00208878
FORMB_24960	putative pirin family protein	0	0.00270058	0.00653922	0.00307993	0.00328607
FORMB_04640	RNA-binding protein	0.00599228	0	0.00318787	0.00306005	0.00299818
FORMB_05670	ribosome-associated protein IOJAP	0.00912614	0	0	0.00304205	0.00526898
FORMB_04350	acetyltransferase, GCN5 family	0	0.00680149	0.00219469	0.00299873	0.0034713
FORMB_14790	hypothetical protein	0	0	0.00892505	0.00297502	0.00515288
FORMB_14430	ribonucleotide reductase of class Ia (aerobic), alpha subunit	0	0.00484996	0.00405707	0.00296901	0.00260162
FORMB_00110	hypothetical protein	0.000904326	0.00522325	0.00274757	0.00295838	0.00216717
FORMB_03310	prolyl endopeptidase, S9 family	0.000643746	0.00243898	0.00577882	0.00295385	0.00260597
FORMB_25020	RNA methyltransferase	0.00188745	0.00379229	0.00315134	0.00294369	0.000969245
FORMB_19640	acyl-CoA dehydrogenase	0.00342165	0.00350331	0.00188293	0.00293596	0.000912865
FORMB_09810	conserved hypothetical protein (DUF2807)	0	0.00374448	0.00503024	0.00292491	0.00261335
FORMB_20090	transcriptional regulator, LacI family	0.00220484	0.00348954	0.00307195	0.00292211	0.000655326
FORMB_08690	histidine kinase	0.00515885	0.00359938	0	0.00291941	0.00264579
FORMB_16040	5-methyltetrahydrofolate-homocysteine methyltransferase	0.00431306	0.00230733	0.0021094	0.00290993	0.00121917
FORMB_03420	acetyltransferase	0	0.00394374	0.00467966	0.00287447	0.00251641
FORMB_26480	DEAD/DEAH box helicase	0	0.00395286	0.00466636	0.00287308	0.0025136
FORMB_05240	anthranilate phosphoribosyltransferase	0.00376759	0.00338775	0.00141536	0.0028569	0.00126278
FORMB_22840	dehydrogenase	0	0.00598947	0.00248685	0.00282544	0.00300906
FORMB_04070	chromosomal replication initiator protein DnaA	0.00116076	0.0035805	0.00359313	0.00277813	0.0014007
FORMB_24210	50S ribosomal protein L9	0.00219039	0	0.0060163	0.00273556	0.00304498
FORMB_13460	1-acyl-sn-glycerol-3-phosphate acyltransferase	0.00253285	0.0028757	0.0027833	0.00273061	0.000177389
FORMB_25990	acyltransferase	0.00450161	0	0.0036897	0.00273044	0.00239922
FORMB_24260	hypothetical protein	0.00266012	0.00331736	0.00217253	0.00271667	0.000574506
FORMB_12680	conserved hypothetical protein (DUF4421)	0	0.00522696	0.00287222	0.00269973	0.00261775
FORMB_21690	tRNA dimethylallyltransferase	0	0.00435864	0.00369293	0.00268386	0.002348
FORMB_23800	conserved hypothetical protein (DUF4199)	0.00803521	0	0	0.0026784	0.00463913
FORMB_00740	peptidase, S54 family	0	0	0.00800723	0.00266908	0.00462298
FORMB_14140	hypothetical protein	0.00800439	0	0	0.00266813	0.00462134
FORMB_19280	UDP-glucose 4-epimerase	0.00334208	0.00363217	0.00101845	0.00266423	0.00143266
FORMB_21930	DNA gyrase subunit A	0	0.00105593	0.00693184	0.00266259	0.00373479
FORMB_10790	hypothetical protein	0.00141809	0.00656217	0	0.00266009	0.00345289
FORMB_00750	lipid A biosynthesis lauroyl acyltransferase	0	0.00397158	0.00400308	0.00265822	0.00230214
FORMB_22770	thiol-disulfide oxidoreductase	0.00792274	0	0	0.00264091	0.00457419
FORMB_26090	hypothetical protein	0.00230356	0.00297811	0.00263353	0.0026384	0.000337301
FORMB_19590	septum site-determining protein MinD	0.000931173	0.00321634	0.0036717	0.00260641	0.00146855
FORMB_07850	hypothetical protein	0	0.00518581	0.00262359	0.00260313	0.00259297
FORMB_16110	ligand-binding protein SH3	0.00451711	0	0.00325638	0.00259116	0.00233087
FORMB_13970	molecular chaperone DnaJ	0.00483763	0.000792011	0.00212753	0.00258572	0.00206136
FORMB_24470	ATPase	0.00766332	0	0	0.00255444	0.00442442
FORMB_21060	alpha-1,4-N-acetylgalactosamine transferase	0.00157927	0.00306226	0.00290875	0.00251676	0.000815511
FORMB_11900	glutamate synthase [NADPH] small chain	0.00101664	0.002693	0.00378762	0.00249909	0.00139563
FORMB_00470	phosphoserine aminotransferase	0.00247923	0.00334026	0.00160582	0.0024751	0.000867223
FORMB_01210	tRNA(Ile)-lysidine synthetase	0	0.0051937	0.00221296	0.00246889	0.00260629
FORMB_06660	hypothetical protein	0.00359958	0.00228753	0.00150495	0.00246402	0.00105841
FORMB_20010	hypothetical protein	0	0.00439979	0.0029293	0.00244303	0.00223984
FORMB_19690	hypothetical protein	0	0	0.00728444	0.00242815	0.00420567
FORMB_12310	phenylalanyl-tRNA synthetase subunit alpha	0.000728134	0.00376738	0.00274851	0.00241467	0.00154688
FORMB_02010	peptidylprolyl isomerase	0	0.00430511	0.00278625	0.00236379	0.00218343
FORMB_10840	16S rRNA methyltransferase	0	0.00376227	0.00325759	0.00233995	0.00204211
FORMB_01300	outer membrane assembly protein	0.00292476	0.0022504	0.00183914	0.0023381	0.000548095
FORMB_24710	hypothetical protein	0.00221529	0.00273028	0.00205795	0.00233451	0.000351661
FORMB_12400	ABC transporter, ATP-binding protein	0	0.00458017	0.00239416	0.00232478	0.00229087
FORMB_06780	cell division protein FtsW	0	0	0.00696086	0.00232029	0.00401885
FORMB_09760	conserved hypothetical protein (DUF1814)	0.00331928	0.00328178	0.000333818	0.00231162	0.00171293
FORMB_03660	ribosomal protein S12 methylthiotransferase	0.00180493	0.0031506	0.00197145	0.00230899	0.000733591
FORMB_02560	hypothetical protein	0	0.00447327	0.00244574	0.00230634	0.00223989
FORMB_21420	50S ribosomal protein L11	0.00460172	0	0.00231532	0.00230568	0.00230087
FORMB_01370	polyphosphate glucokinase	0	0.00290803	0.00400899	0.00230567	0.00207126
FORMB_21440	50S ribosomal protein L10	0.00343627	0	0.00347331	0.00230319	0.00199471
FORMB_18500	transcription termination factor Rho	0.00233072	0.00173355	0.00284052	0.0023016	0.000554055
FORMB_06840	16S rRNA methyltransferase	0.00076924	0.00337893	0.00267167	0.00227328	0.00134969
FORMB_23160	GTP cyclohydrolase	0.00267475	0.00217893	0.0018926	0.00224876	0.00039572
FORMB_12860	pyridoxal-5'-phosphate-dependent protein	0.00256907	0.00177207	0.00236407	0.00223507	0.00041386
FORMB_08750	glycosyltransferase, GT1 family	0.00208297	0.00276818	0.00182141	0.00222419	0.000488927
FORMB_05930	3-oxoacyl-[acyl-carrier protein] reductase	0.00218203	0.00188794	0.00259672	0.00222223	0.000356094
FORMB_22620	chorismate synthase	0.00142481	0.00188392	0.00325813	0.00218895	0.000953963
FORMB_02170	preprotein translocase subunit SecA	0.00122713	0.00384427	0.00149313	0.00218817	0.00144037
FORMB_06490	glycosyltransferase	0.00203823	0.00348134	0.001001	0.00217352	0.00124569
FORMB_14080	transporter	0.00198599	0.00264844	0.00183592	0.00215679	0.00043235
FORMB_09420	aminopeptidase P, M24 family	0.00324894	0.00185747	0.00120935	0.00210525	0.00104213
FORMB_20960	ABC transporter, ATP-binding protein	0	0.00308686	0.00322025	0.00210237	0.00182193
FORMB_03900	mannose-6-phosphate isomerase	0.00312376	0	0.00317928	0.00210101	0.00181974
FORMB_08920	iron-sulfur cluster repair di-iron protein	0	0.00269532	0.00359057	0.0020953	0.00186898
FORMB_20390	amino acid permease	0	0.00624581	0	0.00208194	0.00360602
FORMB_05980	conserved hypothetical protein (DUF4480)	0	0.00621162	0	0.00207054	0.00358628
FORMB_05690	lactate utilization protein B/C	0	0	0.00616365	0.00205455	0.00355859
FORMB_06410	RNA polymerase sigma factor RpoD	0	0	0.00611651	0.00203884	0.00353137
FORMB_20600	transcriptional regulator, LytR family	0.00191148	0.00241377	0.00175116	0.00202547	0.000345697
FORMB_20970	ABC transporter, permease protein	0.00234412	0.0019393	0.00174001	0.00200781	0.000307828
FORMB_13390	membrane protein (DUF1112)	0	0	0.0059611	0.00198703	0.00344164
FORMB_10570	acetyl-CoA carboxylase	0	0.00268186	0.00327303	0.00198496	0.00174426
FORMB_18640	metallo-beta-lactamase family protein	0.00197416	0.00397514	0	0.0019831	0.00198759
FORMB_23670	acetyl-CoA acetyltransferase	0.00229451	0.00167369	0.00193075	0.00196631	0.000311934
FORMB_07590	GTP-binding protein Obg	0.00445512	0.00142195	0	0.00195902	0.0022756
FORMB_06260	16S rRNA methyltransferase	0	0.00303875	0.00282628	0.00195501	0.00169642
FORMB_06600	UDP-N-acetylglucosamine 4-epimerase	0	0.00225087	0.0036118	0.00195422	0.00182408
FORMB_02440	polysaccharide deacetylase	0.000806585	0.00185917	0.00308848	0.00191808	0.00114209
FORMB_01490	chromosome partitioning protein ParA	0.00182182	0.00220121	0.00171086	0.0019113	0.000257128
FORMB_05580	ribosomal large subunit pseudouridine synthase D	0.00402109	0	0.00169488	0.00190532	0.00201879
FORMB_18520	phosphodiesterase	0	0.00570065	0	0.00190022	0.00329127
FORMB_21620	enoyl-[acyl-carrier-protein] reductase	0.0023967	0	0.00330165	0.00189945	0.00170607
FORMB_21050	phosphoethanolamine transferase	0.00110014	0.00262601	0.00194942	0.00189186	0.000764563
FORMB_00330	alanine dehydrogenase	0.000911952	0.00183426	0.00292433	0.00189018	0.00100736
FORMB_15840	adenine glycosylase	0.00218917	0.0028627	0.00061607	0.00188931	0.00115294
FORMB_16400	DNA topoisomerase I	0.00202047	0.00101541	0.0026252	0.00188703	0.000813147
FORMB_19330	cytochrome C oxidase subunit III	0	0.00309258	0.0024984	0.00186366	0.00164109
FORMB_11600	hypothetical protein	0.0055478	0	0	0.00184927	0.00320302
FORMB_23340	thiol peroxidase	0.00382087	0	0.00172631	0.00184906	0.00191339
FORMB_19490	NAD-dependent epimerase	0.00071969	0.00220446	0.00248389	0.00180268	0.000948246
FORMB_11880	acetolactate synthase large subunit	0.00170273	0.00256119	0.00114355	0.00180249	0.000714066
FORMB_24690	glycoside hydrolase, GH16 family	0	0.00530524	0	0.00176841	0.00306298
FORMB_24110	membrane protein (DUF4480)	0	0.00183627	0.00342388	0.00175338	0.00171344
FORMB_21150	sterol desaturase	0	0.00261101	0.00263836	0.00174979	0.00151542
FORMB_23580	RNA polymerase sigma-70 factor	0	0	0.00523146	0.00174382	0.00302038
FORMB_26560	DEAD/DEAH box helicase	0.000458675	0.00239536	0.00231129	0.00172177	0.00109468
FORMB_19950	methionyl-tRNA synthetase	0.00068823	0.00256785	0.00189448	0.00171685	0.000952315
FORMB_15720	iron-sulfur cluster assembly ATPase protein SufC	0	0.00257558	0.00241055	0.00166204	0.00144174
FORMB_11270	guanylate kinase	0	0	0.00497087	0.00165696	0.00286993
FORMB_19530	hypothetical protein	0	0.00210793	0.0028569	0.00165494	0.00148134
FORMB_00050	hypothetical protein	0	0	0.00493783	0.00164594	0.00285086
FORMB_13110	TPR domain protein	0.00187492	0.000523578	0.00250928	0.00163592	0.00101419
FORMB_10820	recombinase RecJ	0	0.00160717	0.00324174	0.0016163	0.00162089
FORMB_06820	cell division protein FtsI	0.00179744	0.000360371	0.00261163	0.00158981	0.0011399
FORMB_18010	TonB family domain protein	0	0	0.00473796	0.00157932	0.00273546
FORMB_11740	helicase UvrD	0.00154459	0.00110246	0.00208562	0.00157756	0.00049241
FORMB_15350	excinuclease ABC subunit C	0	0.00221962	0.00251304	0.00157755	0.00137406
FORMB_25660	cysteine desulfurase NifS	0	0.00291468	0.0018108	0.00157516	0.00147156
FORMB_05800	RNA polymerase sigma-70 factor	0	0	0.00470061	0.00156687	0.0027139
FORMB_08370	integrase	0	0.00469495	0	0.00156498	0.00271063
FORMB_00780	ATP-dependent DNA helicase RecG	0	0.00459966	0	0.00153322	0.00265561
FORMB_24880	transcriptional regulator, GntR family	0	0.0027555	0.00183673	0.00153074	0.001403
FORMB_20890	methyltransferase type 11	0.00183191	0.00158829	0.00114977	0.00152333	0.000345679
FORMB_11980	aldehyde dehydrogenase B	0	0.00306443	0.00145592	0.00150678	0.00153285
FORMB_18620	ribosomal protein L11 methyltransferase	0	0	0.00451605	0.00150535	0.00260735
FORMB_18320	DNA gyrase subunit B	0.00188884	0.000838406	0.00175882	0.00149536	0.000572638
FORMB_20000	hypothetical protein	0	0.00446755	0	0.00148918	0.00257934
FORMB_18170	peptidase, M28 family	0	0.00195369	0.00244373	0.00146581	0.00129286
FORMB_04120	diaminopimelate epimerase	0	0	0.00438187	0.00146062	0.00252987
FORMB_26670	peptidase, M42 family	0.000841649	0.00166796	0.00184855	0.00145272	0.000536849
FORMB_21680	transcriptional regulatory protein RprY	0	0.0022156	0.002136	0.00145053	0.00125683
FORMB_15460	hypothetical protein	0.00341138	0	0.000897878	0.00143642	0.0017683
FORMB_17490	lysyl-tRNA synthetase	0	0.00194054	0.00231209	0.00141754	0.00124161
FORMB_01250	dihydrolipoamide dehydrogenase	0.00248515	0.00173031	0	0.00140515	0.00127408
FORMB_17730	heat shock protein Hsp90	0.00175026	0.00242954	0	0.00139327	0.0012535
FORMB_09780	prephenate dehydrogenase	0	0.0020759	0.00205957	0.00137849	0.00119384
FORMB_11710	alpha/beta hydrolase	0	0.000702812	0.0034126	0.0013718	0.00180198
FORMB_22360	N-acetyl-gamma-glutamyl-phosphate reductase	0.000940871	0.00154496	0.00158098	0.0013556	0.000359619
FORMB_22710	helicase UvrD	0	0.00273384	0.00132747	0.00135377	0.00136711
FORMB_15800	thiamine-monophosphate kinase	0	0.00405481	0	0.0013516	0.00234105
FORMB_12990	hypothetical protein	0.0040479	0	0	0.0013493	0.00233705
FORMB_06790	UDP-N-acetylmuramoylalanine--D-glutamate ligase	0	0.00120871	0.00275845	0.00132238	0.00138273
FORMB_12430	glutaminyl-tRNA synthetase	0	0.0017713	0.00214594	0.00130575	0.00114622
FORMB_18120	peptidase, C25 family	0.00187631	0	0.00201309	0.00129647	0.00112485
FORMB_01860	adenylosuccinate synthetase	0.00121879	0.00264844	0	0.00128908	0.00132562
FORMB_06610	UDP-N-acetyl-D-galactosamine dehydrogenase	0.00224036	0	0.00158984	0.00127673	0.00115253
FORMB_12590	universal stress protein UspA	0.00295888	0	0.000869536	0.00127614	0.00152077
FORMB_09390	peptidase, M16 family	0	0.00171592	0.00203431	0.00125008	0.00109424
FORMB_04660	shikimate kinase	0.003746	0	0	0.00124867	0.00216276
FORMB_01450	uridine kinase	0	0.00247843	0.00124721	0.00124188	0.00123922
FORMB_06460	heparinase	0.00229137	0.00143341	0	0.00124159	0.00115767
FORMB_15910	2-isopropylmalate synthase	0	0.00247302	0.00124283	0.00123862	0.00123651
FORMB_00600	FAD-binding protein	0.00125069	0.000964222	0.00148386	0.00123292	0.000260274
FORMB_09290	ribosylnicotinamide kinase	0.00194717	0.00106286	0.000684695	0.00123157	0.000647927
FORMB_02080	membrane protein (DUF808)	0	0.00194797	0.00172443	0.00122413	0.00106601
FORMB_01410	glycosyltransferase, GT2 family	0	0.00187526	0.00174901	0.00120809	0.00104814
FORMB_10130	histidine kinase	0	0.00265742	0.000940136	0.00119918	0.00134751
FORMB_05440	two-component system sensor histidine kinase	0	0.00109879	0.00247865	0.00119248	0.00124198
FORMB_23330	endonuclease III	0	0.00122302	0.0023493	0.00119077	0.00117498
FORMB_09650	50S rRNA methyltransferase	0.00127398	0.00223988	0	0.00117129	0.00112347
FORMB_09960	conserved hypothetical protein (DUF151 / bifunctional nuclease domain / UVR domain)	0	0.00204852	0.00146358	0.0011707	0.0010552
FORMB_11850	threonine dehydratase	0.00102004	0.00102434	0.00145565	0.00116668	0.000250271
FORMB_12690	glutamyl-tRNA synthetase	0	0.00162186	0.00181147	0.00114444	0.000995642
FORMB_15310	molecular chaperone DnaK	0	0	0.00338587	0.00112862	0.00195483
FORMB_04620	transketolase, C-terminal section	0	0.0019475	0.00143779	0.00112843	0.00100993
FORMB_22370	6-phosphofructokinase	0	0.00143839	0.0018828	0.00110706	0.000984157
FORMB_15480	transcriptional regulator, AraC family	0.00126138	0.00125821	0.000782952	0.00110085	0.00027531
FORMB_26600	DEAD/DEAH box helicase	0	0.00157824	0.00170697	0.00109507	0.000950539
FORMB_19510	long-chain-fatty-acid--luciferin-component ligase	0	0.00101883	0.00226293	0.00109392	0.00113333
FORMB_13580	TonB-dependent receptor	0	0.00322671	0	0.00107557	0.00186294
FORMB_06590	UDP-glucose 6-dehydrogenase	0.0012708	0.00119652	0.000714649	0.00106065	0.000301942
FORMB_09720	GTPase RsgA	0	0.00135744	0.00179213	0.00104986	0.000934819
FORMB_06530	UDP-N-acetyl-D-mannosaminuronic acid dehydrogenase	0.00143116	0.000774855	0.000887992	0.00103134	0.00035085
FORMB_06690	peptidase, M12B family	0	0.00308562	0	0.00102854	0.00178148
FORMB_23070	threonine aldolase	0.00162781	0.00143322	0	0.00102034	0.000888985
FORMB_19820	peptidase, M1 family	0	0.00305778	0	0.00101926	0.00176541
FORMB_10410	alpha/beta hydrolase	0	0.00164754	0.00140998	0.00101917	0.000890588
FORMB_10780	hypothetical protein	0	0	0.0030424	0.00101413	0.00175653
FORMB_25050	glyceraldehyde-3-phosphate dehydrogenase	0.000839508	0.000606992	0.00158111	0.0010092	0.000508747
FORMB_24750	glycoside hydrolase, GH17 family	0	0.00214892	0.000869442	0.00150918	0.000904728
FORMB_15210	hydrolase TatD	0	0.00181292	0.00119808	0.00100366	0.000921961
FORMB_03750	glycosyltransferase, GT2 family	0.000576821	0.00135211	0.00107113	0.00100002	0.000392507
FORMB_04650	phosphoribosyltransferase	0	0	0.00299364	0.000997881	0.00172838
FORMB_23780	phosphoglucomutase	0.000645191	0.000693267	0.00161859	0.000985681	0.000548638
FORMB_01310	hypothetical protein	0	0.00158613	0.00137076	0.000985629	0.000860345
FORMB_12620	conserved hypothetical protein (DUF1814)	0	0.00172938	0.0012204	0.000983259	0.000888743
FORMB_00130	short-chain dehydrogenase	0	0	0.00292836	0.000976121	0.00169069
FORMB_19870	transcription-repair coupling factor	0.000410048	0.00174949	0.000744415	0.000967984	0.000697146
FORMB_06050	glycosyltransferase	0	0	0.00288672	0.000962241	0.00166665
FORMB_12330	glycerol-3-phosphate dehydrogenase	0	0.00100208	0.00186722	0.000956431	0.000934445
FORMB_01770	TonB-dependent receptor	0	0.00141678	0.00145095	0.00095591	0.000828018
FORMB_24120	DEAD-box ATP-dependent RNA helicase CshA	0	0.00158938	0.00126967	0.000953015	0.000840673
FORMB_13680	coproporphyrinogen III oxidase	0	0.00136415	0.00148977	0.000951307	0.000826247
FORMB_10550	nitrogen fixation protein NifU	0.00156597	0	0.0012211	0.000929023	0.000822829
FORMB_02850	TonB-dependent receptor	0.00152084	0	0.00124929	0.000923379	0.000811114
FORMB_02420	glycosyltransferase, GT2 family	0	0.00112502	0.00164397	0.000922996	0.000840399
FORMB_19310	cytochrome C oxidase	0.00130288	0.000904307	0.000549835	0.000919009	0.000376739
FORMB_21960	acetyl-CoA acetyltransferase	0.00116626	0.00158365	0	0.000916639	0.000820806
FORMB_02500	tRNA nucleotidyltransferase	0	0.0015835	0.00113875	0.000907414	0.000816701
FORMB_26240	1-(5-phosphoribosyl)-5-[(5- phosphoribosylamino)methylideneamino] imidazole-4-carboxamide isomerase	0	0.00109737	0.00162141	0.000906259	0.000827425
FORMB_22170	deaminase	0	0	0.00269733	0.00089911	0.0015573
FORMB_22850	sterol desaturase	0	0	0.00265273	0.000884245	0.00153156
FORMB_13620	ABC transporter, ATP-binding protein	0	0.00127617	0.00135075	0.00087564	0.000759242
FORMB_05850	tetraacyldisaccharide 4'-kinase	0.00125114	0	0.00134887	0.000866669	0.000752146
FORMB_02220	toxin RelE	0.00258857	0	0	0.000862855	0.00149451
FORMB_04740	hypothetical protein	0	0	0.00257939	0.000859798	0.00148921
FORMB_03920	isopentenyl-diphosphate delta-isomerase	0	0	0.00256005	0.00085335	0.00147805
FORMB_02470	glycosyltransferase	0	0.00254495	0	0.000848317	0.00146933
FORMB_02270	hypothetical protein	0.00254382	0	0	0.00084794	0.00146868
FORMB_00970	MFS transporter, permease	0	0.00254371	0	0.000847904	0.00146861
FORMB_22460	CoB--CoM heterodisulfide reductase	0	0.00157406	0.000967981	0.000847347	0.000793934
FORMB_13030	dTDP-glucose 4,6-dehydratase	0	0.00185778	0.000670967	0.000842915	0.000940749
FORMB_26010	dTDP-4-dehydrorhamnose reductase	0	0.000943756	0.00158057	0.000841443	0.000795238
FORMB_00980	peptidase, M48 family	0	0	0.00244212	0.000814039	0.00140996
FORMB_06470	glycosyltransferase, GT1 family	0	0.00238886	0	0.000796286	0.00137921
FORMB_08890	tryptophan 2,3-dioxygenase	0	0.0013312	0.00103392	0.000788373	0.000698744
FORMB_00660	transcriptional regulator, AsnC family	0	0	0.0023274	0.000775802	0.00134373
FORMB_02280	hypothetical protein	0.00231575	0	0	0.000771915	0.001337
FORMB_04520	conserved hypothetical protein (DUF4197)	0	0	0.00230215	0.000767384	0.00132915
FORMB_01680	exopolyphosphatase	0.0012421	0.00105186	0	0.000764654	0.000669007
FORMB_24850	isochorismate synthase	0.0017086	0	0.000564087	0.000757561	0.000870574
FORMB_24510	protein PhnA	0	0	0.00227153	0.000757176	0.00131147
FORMB_16380	(dimethylallyl)adenosine tRNA methylthiotransferase	0	0.00112444	0.0011325	0.000752314	0.000651536
FORMB_01710	aminoacyl-histidine dipeptidase, M20 family	0	0	0.00225245	0.000750818	0.00130045
FORMB_19760	DNA polymerase III alpha subunit	0.000320524	0.000856181	0.00104289	0.000739866	0.000374968
FORMB_13080	conserved hypothetical protein (DUF4254)	0	0.000626066	0.00156633	0.0007308	0.000788402
FORMB_00270	acyl-carrier-protein]--UDP-N- acetylglucosamine O-acyltransferase	0	0.00218806	0	0.000729353	0.00126328
FORMB_01590	peptidase, S54 family	0	0	0.00215601	0.00071867	0.00124477
FORMB_19910	ATP-dependent DNA helicase	0	0.00215434	0	0.000718112	0.00124381
FORMB_19910	ATP-dependent DNA helicase	0	0.00215434	0	0.000718112	0.00124381
FORMB_21090	phosphonate ABC transporter ATP-binding protein	0.00213903	0	0	0.00071301	0.00123497
FORMB_18530	tRNA pseudouridine synthase A	0	0	0.0021145	0.000704835	0.00122081
FORMB_21230	conserved hypothetical protein (DUF2851)	0.00110495	0	0.00100405	0.000702997	0.0006109
FORMB_26660	conserved hypothetical protein (DUF4294)	0	0	0.0020781	0.000692701	0.00119979
FORMB_17620	transporter, RDD family	0.00098713	0	0.00103536	0.000674162	0.00058434
FORMB_04690	general secretion pathway protein GspF	0.000795268	0	0.00117501	0.00065676	0.000599626
FORMB_12790	peptidase, M23 family	0	0	0.00195667	0.000652225	0.00112969
FORMB_00290	UDP-3-O-(3-hydroxymyristoyl) glucosamine N-acyltransferase	0	0.0019441	0	0.000648033	0.00112243
FORMB_16450	gliding motility protein GldN	0	0.00192631	0	0.000642103	0.00111216
FORMB_21070	glycosyltransferase, GT2 family	0	0.000966635	0.000928128	0.000631588	0.00054731
FORMB_08140	D-3-phosphoglycerate dehydrogenase	0	0.00189367	0	0.000631223	0.00109331
FORMB_12520	flagellar motor rotation protein MotB	0	0	0.00186977	0.000623256	0.00107951
FORMB_10920	peptide ABC transporter ATP-binding protein	0	0	0.00185996	0.000619988	0.00107385
FORMB_09030	coproporphyrinogen III oxidase	0.00182094	0	0	0.000606982	0.00105132
FORMB_12950	N-acetylneuraminate synthase	0.00179013	0	0	0.000596709	0.00103353
FORMB_12970	hypothetical protein	0.000805227	0	0.000928611	0.000577946	0.000504304
FORMB_07600	adenylate kinase	0	0	0.00171973	0.000573243	0.000992887
FORMB_23030	ATP-dependent dethiobiotin synthetase BioD	0	0	0.00171194	0.000570646	0.000988389
FORMB_16100	DNA primase	0	0.000544339	0.00107384	0.000539393	0.000536937
FORMB_03400	N-acetyl-gamma-glutamyl-phosphate reductase	0	0.000824328	0.000759325	0.000527884	0.000458315
FORMB_13320	polysaccharide biosynthesis protein	0	0	0.00149796	0.000499321	0.00086485
FORMB_02330	multidrug transporter	0	0.00148345	0	0.000494484	0.000856472
FORMB_15740	iron-sulfur cluster assembly protein SufB	0	0.000562732	0.000905253	0.000489328	0.000457069
FORMB_17850	hypothetical protein	0	0	0.001457	0.000485665	0.000841197
FORMB_05040	peptidylprolyl isomerase	0	0.00145188	0	0.00048396	0.000838243
FORMB_18260	7-carboxy-7-deazaguanine synthase	0	0.000559917	0.000864231	0.000474716	0.00043837
FORMB_03760	recombinase RecR	0	0	0.00141979	0.000473263	0.000819715
FORMB_06860	2-hydroxy-6-oxo-6-phenylhexa-2,4-dienoate hydrolase	0	0	0.00140098	0.000466994	0.000808858
FORMB_20860	hypothetical protein	0	0.00135416	0	0.000451385	0.000781822
FORMB_21120	methyltransferase	0	0.000682562	0.000649409	0.00044399	0.000384864
FORMB_08710	transcriptional regulator, LytR family	0	0.00131888	0	0.000439628	0.000761458
FORMB_08470	Fe-S oxidoreductase	0	0.00131013	0	0.00043671	0.000756403
FORMB_05250	indole-3-glycerol phosphate synthase	0	0.00129924	0	0.000433079	0.000750115
FORMB_14740	SCO1/SenC family protein	0	0	0.00129217	0.000430723	0.000746034
FORMB_15400	peptidase, M23 family	0	0	0.00128243	0.000427477	0.000740411
FORMB_25720	integrase	0	0	0.00127731	0.000425771	0.000737457
FORMB_24450	methionyl-tRNA formyltransferase	0	0.00127557	0	0.00042519	0.00073645
FORMB_07000	hypothetical protein	0	0.00127053	0	0.000423509	0.000733538
FORMB_07510	hypothetical protein	0	0	0.0012678	0.000422601	0.000731966
FORMB_06990	carbamoyl phosphate synthase small subunit	0	0.00123413	0	0.000411375	0.000712523
FORMB_03490	2-nitropropane dioxygenase	0	0	0.00122718	0.000409061	0.000708515
FORMB_01580	peptidase, S54 family	0	0.000330792	0.000888852	0.000406548	0.000449242
FORMB_00820	excinuclease ABC subunit A	0	0.000777377	0.000420832	0.000399403	0.000389131
FORMB_25950	ATP-dependent endonuclease	0	0.00062028	0.000568117	0.000396132	0.000344051
FORMB_04390	conserved hypothetical protein (DUF3667)	0	0.00045698	0.000708108	0.000388363	0.000359006
FORMB_11060	translation elongation factor Ts	0	0	0.00116439	0.000388129	0.000672259
FORMB_10190	hypothetical protein	0	0.00115679	0	0.000385597	0.000667874
FORMB_07480	23S rRNA (guanosine-2'-O-) -methyltransferase RlmB	0	0	0.00115137	0.000383791	0.000664745
FORMB_14470	hypothetical protein	0	0	0.00113539	0.000378462	0.000655516
FORMB_12720	methyltransferase	0	0	0.00113437	0.000378122	0.000654927
FORMB_02490	translation factor Sua5	0	0	0.00112183	0.000373945	0.000647691
FORMB_18490	glycoside hydrolase	0	0.00111273	0	0.000370911	0.000642437
FORMB_05770	UDP-N-acetylenolpyruvoylglucosamine reductase	0.00110752	0	0	0.000369174	0.000639428
FORMB_10210	cell filamentation protein Fic	0	0.000560752	0.000531594	0.000364116	0.00031567
FORMB_11820	ribonuclease III	0	0	0.00108576	0.000361918	0.000626861
FORMB_08550	FeS-binding protein	0.000255044	0.000318757	0.000507067	0.000360289	0.000131045
FORMB_01810	amidohydrolase	0.00107662	0	0	0.000358873	0.000621586
FORMB_19470	dihydroorotase	0	0.00104004	0	0.00034668	0.000600467
FORMB_24590	GTP cyclohydrolase I, type 1	0	0	0.000997599	0.000332533	0.000575964
FORMB_05160	UTP--glucose-1-phosphate uridylyltransferase	0.000995783	0	0	0.000331928	0.000574915
FORMB_25810	nitroreductase	0	0.000957075	0	0.000319025	0.000552568
FORMB_26470	deoxyribodipyrimidine photolyase	0.000378065	0.000546783	0	0.000308283	0.000279991
FORMB_13480	sulfurtransferase	0.000912788	0	0	0.000304263	0.000526998
FORMB_10370	auxin-regulated protein	0	0.000903673	0	0.000301224	0.000521736
FORMB_20270	hemolysin	0	0	0.000900296	0.000300099	0.000519786
FORMB_09640	aldo/keto reductase family protein	0	0.000869392	0	0.000289797	0.000501944
FORMB_02740	conserved hypothetical protein (DUF1566)	0	0	0.000855191	0.000285064	0.000493745
FORMB_16460	FAD-dependent oxidoreductase	0.000846751	0	0	0.00028225	0.000488872
FORMB_08080	ATP-dependent DNA helicase	0	0.000843573	0	0.000281191	0.000487037
FORMB_03300	prolyl endopeptidase, S9 family	0	0	0.000840832	0.000280277	0.000485454
FORMB_23900	carbamoyl phosphate synthase large subunit	0	0.00037021	0.000433781	0.000267997	0.000234259
FORMB_18970	hypothetical protein	0	0.000775753	0	0.000258584	0.000447881
FORMB_21920	Clp protease ClpC	0.000754197	0	0	0.000251399	0.000435436
FORMB_16160	penicillin-binding protein 2 (PBP-2)	0	0	0.000732608	0.000244203	0.000422971
FORMB_20250	conserved hypothetical protein (DUF1239)	0	0	0.000729344	0.000243115	0.000421087
FORMB_23090	cystathionine beta-synthase	0	0.000713378	0	0.000237793	0.000411869
FORMB_11720	hypothetical protein	0	0.000712326	0	0.000237442	0.000411262
FORMB_06550	glycosyltransferase	0.000160812	0.00055113	0	0.000237314	0.000283417
FORMB_08240	ribose-phosphate pyrophosphokinase	0	0.000332834	0.000373134	0.000235323	0.000204789
FORMB_10620	4-hydroxythreonine-4-phosphate dehydrogenase	0.000703829	0	0	0.00023461	0.000406356
FORMB_14580	deoxyguanosinetriphosphate triphosphohydrolase	0	0	0.000687704	0.000229235	0.000397046
FORMB_22160	alcohol dehydrogenase	0	0.000631558	0	0.000210519	0.00036463
FORMB_17870	transporter (DUF20)	0	0.000310604	0.000301594	0.000204066	0.000176784
FORMB_00520	lipoprotein ABC transporter ATP-binding protein	0	0	0.000594323	0.000198108	0.000343133
FORMB_16370	transcriptional regulator, Fis family	0	0.000586602	0	0.000195534	0.000338675
FORMB_24500	UDP-N-acetylglucosamine 1-carboxyvinyltransferase	0.000583785	0	0	0.000194595	0.000337049
FORMB_05860	NGG1p interacting factor 3 protein, NIF3	0	0.0005791	0	0.000193033	0.000334343
FORMB_00380	peptidase, M14 family	0.000554466	0	0	0.000184822	0.000320121
FORMB_05950	2-amino-3-carboxymuconate-6-semialdehyde decarboxylase	0	0.00046668	0	0.00015556	0.000269438
FORMB_24780	pseudouridine synthase	0	0	0.000408878	0.000136293	0.000236066
FORMB_06200	hypothetical protein	0	0	0.000403894	0.000134631	0.000233188
FORMB_23690	3-hydroxyacyl-CoA dehydrogenase	0	0	0.000392342	0.000130781	0.000226519
FORMB_24340	histidyl-tRNA synthetase	0	0	0.000372946	0.000124315	0.000215321
FORMB_18220	ribosomal large subunit pseudouridine synthase F	0	0	0.000357445	0.000119148	0.000206371
FORMB_23510	hydrogen peroxide-inducible gene activator	0	0	0.000340857	0.000113619	0.000196794
FORMB_09340	adenosylhomocysteinase	0	0.000310434	0	0.000103478	0.000179229
FORMB_07720	alanyl-tRNA synthetase	0	0	0.000296785	9.89285e-05	0.000171349
FORMB_06730	cell division protein FtsZ	0	0.000266422	0	8.88074e-05	0.000153819
FORMB_10330	DNA mismatch repair protein MutS	0	0.000258362	0	8.61208e-05	0.000149166
FORMB_11110	asparaginyl-tRNA synthetase	0	0	0.000217522	7.25073e-05	0.000125586
FORMB_10810	MFS transporter	0	0.000187804	0	6.26015e-05	0.000108429
FORMB_08090	peptidase, C39 family	0	0.000156493	0	5.21644e-05	9.03515e-05
FORMB_14100	ATPase	0	0.000104347	0	3.47825e-05	6.0245e-05
FORMB_15300	isoleucyl-tRNA synthetase	9.13032e-05	0	0	3.04344e-05	5.27139e-05
FORMB_11010	protoheme IX farnesyltransferase	0	0	0	0	0
FORMB_15110	NADP-dependent malic enzyme	0	0	0	0	0
FORMB_15160	energy transducer TonB	0	0	0	0	0
FORMB_19140	hypothetical protein	0	0	0	0	0

## Sheet: Laminarin
locus tag	annotation	MP L1	MP L2	MP L3	mean value %riBAQ	standard deviation
FORMB_11920	conserved hypothetical protein (DUF1597)	12.093	24.5166	16.8486	17.8194	6.26842
FORMB_07430	TonB-dependent receptor	10.8681	9.84065	7.42253	9.37708	1.76893
FORMB_15420	TonB-dependent receptor	2.82626	2.35132	2.03293	2.4035	0.399228
FORMB_13830	TonB-dependent receptor	2.09786	1.87586	1.45909	1.81094	0.324298
FORMB_09280	TonB-dependent receptor	2.02295	1.62865	1.56965	1.74042	0.246453
FORMB_11730	cell envelope biogenesis protein OmpA	1.70646	1.51154	1.84987	1.68929	0.169816
FORMB_13820	hypothetical protein	1.83591	1.27433	1.56311	1.55778	0.280827
FORMB_11930	ammonium transporter	1.29603	1.45258	1.86786	1.53882	0.29551
FORMB_16430	gliding motility protein GldL	1.33361	1.31547	1.75676	1.46861	0.249709
FORMB_07440	SusD-like protein	1.69873	1.4881	1.07984	1.42222	0.314658
FORMB_10990	cytochrome oxidase subunit III	1.5279	1.21985	1.34298	1.36358	0.155051
FORMB_24670	glycoside hydrolase, GH2 family	1.31666	1.17423	1.06803	1.18631	0.124753
FORMB_24700	PKD domain protein	1.47631	0.976893	1.07018	1.17446	0.26554
FORMB_09730	hypothetical protein	0.873925	1.01453	1.40681	1.09842	0.276169
FORMB_15240	MotA/TolQ/ExbB proton channel family protein	1.10416	0.817441	1.30432	1.07531	0.24472
FORMB_14690	transporter	1.27331	0.962814	0.716802	0.984308	0.278875
FORMB_24000	TonB-dependent receptor	0.842068	1.01658	1.09296	0.983868	0.128604
FORMB_24220	TonB-dependent receptor	1.1579	0.868182	0.904741	0.976942	0.157779
FORMB_07150	50S ribosomal protein L5	0.940096	0.721924	1.13684	0.932953	0.20755
FORMB_15000	quinol-cytochrome C oxidoreductase	1.13036	0.653771	0.796788	0.860305	0.244559
FORMB_09770	2-keto-3-deoxy-D-arabino-heptulosonate-7- phosphate synthase I beta	1.10111	0.811212	0.646336	0.852887	0.230236
FORMB_26180	peptidase	0.714406	0.827819	1.01484	0.852356	0.151714
FORMB_05090	TonB-dependent receptor	0.982478	0.749668	0.576778	0.769641	0.203586
FORMB_18110	hypothetical protein	0.848847	0.637325	0.778936	0.755036	0.107767
FORMB_24680	glycoside hydrolase	0.765765	0.863769	0.587835	0.739123	0.139883
FORMB_16440	gliding motility protein GldM	0.758262	0.611225	0.822973	0.73082	0.108509
FORMB_08660	TonB-dependent receptor	1.01173	0.647864	0.530785	0.730127	0.250805
FORMB_05510	hypothetical protein	0.719195	0.598606	0.692906	0.670236	0.0634108
FORMB_03550	hypothetical protein	0.595942	0.586699	0.660153	0.614265	0.0400083
FORMB_11150	TonB-dependent receptor	0.582617	0.612558	0.634615	0.60993	0.0260983
FORMB_01420	flagellar motor rotation protein MotB	0.463306	0.507513	0.740628	0.570482	0.148999
FORMB_15650	conserved hypothetical protein (DUF3078)	0.482329	0.527695	0.698094	0.569372	0.11376
FORMB_09910	inorganic pyrophosphatase	0.478927	0.391447	0.706967	0.52578	0.162895
FORMB_23470	phage-shock protein	0.5415	0.400951	0.585791	0.509414	0.0965069
FORMB_15050	cytochrome C oxidase polypeptide II	0.437307	0.392619	0.681761	0.503896	0.155648
FORMB_10060	PKD domain protein	0.441335	0.448359	0.604622	0.498105	0.092313
FORMB_07360	TonB-dependent receptor	0.657753	0.400549	0.432509	0.496937	0.140184
FORMB_26150	hypothetical protein	0.482894	0.460542	0.469751	0.471062	0.0112337
FORMB_10090	TonB-dependent receptor	0.67545	0.406342	0.296223	0.459338	0.195089
FORMB_10880	transporter	0.526431	0.443808	0.402447	0.457562	0.0631259
FORMB_13580	TonB-dependent receptor	0.598767	0.363737	0.383564	0.448689	0.130348
FORMB_10170	cell envelope biogenesis protein OmpA	0.403472	0.344924	0.593722	0.447373	0.130079
FORMB_12410	protease	0.365695	0.350888	0.622073	0.446219	0.152474
FORMB_13180	ATP F0F1 synthase subunit B	0.39248	0.409031	0.491831	0.431114	0.0532294
FORMB_20230	membrane protein	0.592614	0.390056	0.285585	0.422752	0.156104
FORMB_03540	preprotein translocase subunit YajC	0.32486	0.388734	0.486573	0.400056	0.0814485
FORMB_13810	ATP synthase subunit beta	0.575948	0.277943	0.339666	0.397853	0.157293
FORMB_05680	cell division protein FtsH	0.395059	0.339625	0.44327	0.392651	0.051864
FORMB_24690	glycoside hydrolase, GH16 family	0.372794	0.28377	0.512338	0.389634	0.115211
FORMB_18350	preprotein translocase subunit SecD	0.382164	0.319168	0.435129	0.378821	0.0580529
FORMB_15010	molybdopterin oxidoreductase	0.477294	0.286678	0.32667	0.363547	0.100516
FORMB_04160	50S ribosomal protein L19	0.337203	0.299286	0.421242	0.352577	0.062415
FORMB_15030	cytochrome C	0.300114	0.330581	0.425417	0.352037	0.0653492
FORMB_07370	SusD-like protein	0.5422	0.310319	0.187205	0.346575	0.180253
FORMB_13600	beta-glucanase precursor	0.471804	0.389918	0.1706	0.344108	0.15574
FORMB_21380	translation elongation factor Tu	0.362072	0.2994	0.321971	0.327815	0.0317419
FORMB_03250	TonB-dependent receptor	0.414513	0.314789	0.250719	0.326674	0.082541
FORMB_14670	RND multidrug efflux transporter	0.343037	0.289965	0.343841	0.325614	0.0308759
FORMB_13060	hypothetical protein	0.213078	0.383172	0.344278	0.313509	0.0891238
FORMB_26380	TonB-dependent receptor	0.387212	0.317571	0.230212	0.311665	0.0786666
FORMB_23480	transcriptional regulator, PadR family	0.0716543	0.466104	0.374341	0.304033	0.20641
FORMB_18330	hypothetical protein	0.305641	0.250337	0.351632	0.302537	0.0507186
FORMB_14990	cytochrome C	0.365106	0.286218	0.250422	0.300582	0.0586756
FORMB_14680	RND transporter	0.402502	0.227765	0.260903	0.297057	0.092809
FORMB_06190	Na(+)-translocating NADH-quinone reductase subunit A	0.391203	0.213434	0.286406	0.297014	0.0893582
FORMB_05560	ATP-dependent RNA helicase RhlE	0.279396	0.254981	0.314006	0.282794	0.029659
FORMB_09860	TonB-dependent receptor	0.356472	0.243557	0.211573	0.270534	0.0761233
FORMB_05020	aconitate hydratase	0.296896	0.257566	0.256571	0.270345	0.0229999
FORMB_25670	TonB-dependent receptor	0.304093	0.283391	0.210368	0.265951	0.0492364
FORMB_22870	chromosome partitioning protein ParA	0.20749	0.200619	0.293044	0.233718	0.0514929
FORMB_01780	putative protein (DUF3575)	0.257449	0.202906	0.211835	0.224064	0.0292555
FORMB_08860	cytochrome C	0.206593	0.213698	0.247854	0.222715	0.022059
FORMB_23460	conserved hypothetical protein (DUF2807)	0.161767	0.155556	0.334758	0.21736	0.101717
FORMB_07130	30S ribosomal protein S8	0.187693	0.246556	0.213582	0.215944	0.0295029
FORMB_12820	hypothetical protein	0.229068	0.171336	0.245706	0.21537	0.0390315
FORMB_22430	ABC transporter, substrate-binding protein	0.177733	0.171117	0.282965	0.210605	0.062753
FORMB_01990	inner membrane protein translocase component YidC, long form	0.1866	0.184024	0.258073	0.209565	0.0420287
FORMB_06170	Na(+)-translocating NADH-quinone reductase subunit C	0.195982	0.120652	0.300381	0.205672	0.0902553
FORMB_07030	30S ribosomal protein S4	0.189854	0.116354	0.299053	0.201754	0.0919292
FORMB_02790	TonB-dependent receptor	0.272125	0.223111	0.0976884	0.197642	0.0899643
FORMB_25010	hypothetical protein	0.130094	0.18661	0.246701	0.187802	0.0583129
FORMB_11400	hypothetical protein	0.200551	0.119514	0.230928	0.183664	0.0575944
FORMB_01080	conserved hypothetical protein (DUF1597)	0.185789	0.0638244	0.298879	0.182831	0.117555
FORMB_03140	TonB-dependent receptor	0.197002	0.192781	0.15686	0.182214	0.0220588
FORMB_16000	ferredoxin-sulfite reductase	0.234815	0.141661	0.167568	0.181348	0.0480817
FORMB_25940	hypothetical protein	0.169639	0.133317	0.214368	0.172442	0.0405981
FORMB_09450	succinate dehydrogenase flavoprotein subunit	0.182768	0.1763	0.155836	0.171635	0.014059
FORMB_14530	phosphate-selective porin O and P	0.174048	0.182897	0.157719	0.171555	0.0127729
FORMB_10470	membrane protein	0.195749	0.171094	0.141247	0.169363	0.0272923
FORMB_10510	membrane protein	0.133127	0.133168	0.23767	0.167989	0.0603463
FORMB_15730	hypothetical protein	0.123782	0.194172	0.184637	0.16753	0.0381863
FORMB_13200	ATP F0F1 synthase subunit alpha	0.201128	0.120181	0.177266	0.166192	0.0415944
FORMB_14160	hypothetical protein	0.159385	0.142488	0.191712	0.164528	0.0250117
FORMB_07400	SusD-like protein	0.293544	0.145615	0.0540305	0.164396	0.120856
FORMB_07330	30S ribosomal protein S7	0.161411	0.145856	0.185843	0.16437	0.020157
FORMB_00180	hypothetical protein	0.132722	0.155177	0.202717	0.163539	0.0357387
FORMB_07210	30S ribosomal protein S3	0.169492	0.115871	0.198297	0.16122	0.0418312
FORMB_22630	sodium/glutamate symport protein	0.148479	0.129605	0.190716	0.156267	0.0312912
FORMB_07100	30S ribosomal protein S5	0.197935	0.110958	0.157216	0.15537	0.043518
FORMB_26300	mechanosensitive ion channel protein MscS	0.193379	0.134375	0.137702	0.155152	0.0331472
FORMB_04180	collagen-binding protein	0.195638	0.167911	0.1015	0.155016	0.0483757
FORMB_01160	cytochrome C biogenesis protein	0.185408	0.117721	0.153307	0.152145	0.0338584
FORMB_08820	cytochrome oxidase subunit I	0.204026	0.0966745	0.154393	0.151698	0.0537267
FORMB_23960	hypothetical protein	0.127245	0.122721	0.203485	0.15115	0.04538
FORMB_11040	30S ribosomal protein S9	0.150382	0.135685	0.162277	0.149448	0.0133205
FORMB_07340	30S ribosomal protein S12	0.126803	0.150947	0.162554	0.146768	0.0182385
FORMB_00860	sodium:proton antiporter	0.0904383	0.12995	0.216726	0.145705	0.0646013
FORMB_00790	hypothetical protein	0.138924	0.11517	0.180183	0.144759	0.032897
FORMB_05520	hypothetical protein	0.15263	0.130524	0.147628	0.143594	0.0115917
FORMB_07200	50S ribosomal protein L16	0.148491	0.137156	0.143982	0.14321	0.00570704
FORMB_10970	hypothetical protein	0.103362	0.119675	0.204114	0.142384	0.0540789
FORMB_03390	pyrroline-5-carboxylate reductase	0.11227	0.129352	0.185493	0.142372	0.0383084
FORMB_20660	glutamine synthetase	0.0956553	0.125559	0.204464	0.141893	0.056213
FORMB_10640	large-conductance mechanosensitive channel	0.106161	0.142017	0.174873	0.141017	0.034367
FORMB_15960	conserved hypothetical protein (DUF2061)	0.153158	0.11748	0.148756	0.139798	0.0194529
FORMB_20470	lipoprotein	0.146219	0.121376	0.144941	0.137512	0.0139889
FORMB_07050	30S ribosomal protein S13	0.0883664	0.137236	0.184306	0.136636	0.0479724
FORMB_15020	ABC-type Fe3+ transport system protein	0.181663	0.0884398	0.124133	0.131412	0.0470356
FORMB_08830	cytochrome oxidase subunit II	0.102385	0.103561	0.186017	0.130655	0.0479492
FORMB_05710	phosphatidylserine decarboxylase	0.140496	0.110999	0.138779	0.130091	0.0165565
FORMB_10040	glycoside hydrolase, GH3 family	0.135731	0.132754	0.119957	0.129481	0.00838119
FORMB_00440	TonB-dependent receptor	0.174368	0.130593	0.0784596	0.127807	0.0480147
FORMB_08650	hypothetical protein	0.117656	0.130283	0.134768	0.127569	0.00887308
FORMB_05380	magnesium chelatase	0.130757	0.110851	0.136118	0.125909	0.0133131
FORMB_07750	LemA family protein	0.158304	0.0899604	0.127457	0.125241	0.0342256
FORMB_01630	TPR domain protein	0.0753644	0.0915349	0.200481	0.12246	0.0680501
FORMB_25710	2',3'-cyclic-nucleotide 2'-phosphodiesterase	0.12749	0.103789	0.13246	0.121246	0.0153218
FORMB_06250	hypothetical protein	0.129185	0.117629	0.111637	0.119484	0.00892004
FORMB_20750	dipeptidyl-peptidase III, M49 family	0.106285	0.107866	0.136663	0.116938	0.0171008
FORMB_22380	NAD-dependent glyceraldehyde-3-phosphate dehydrogenase	0.0896424	0.0969744	0.162388	0.116335	0.0400514
FORMB_07380	TonB-dependent receptor	0.141466	0.106358	0.0908462	0.11289	0.0259345
FORMB_00370	transcriptional regulator, AsnC family	0.0809265	0.138914	0.117806	0.112549	0.0293491
FORMB_11770	sugar kinase	0.0776966	0.0959711	0.162208	0.111959	0.0444665
FORMB_11050	30S ribosomal protein S2	0.119055	0.0870435	0.12857	0.111556	0.0217552
FORMB_00040	tRNA modification GTPase	0.0997707	0.0988225	0.132462	0.110352	0.019154
FORMB_18000	biopolymer transport protein ExbD/TolR	0.0885445	0.109125	0.133227	0.110299	0.0223645
FORMB_15160	energy transducer TonB	0.33008	0	0	0.110027	0.190572
FORMB_15990	sulfate adenylyltransferase subunit 1	0.131175	0.0984984	0.0951381	0.10827	0.0199068
FORMB_15040	quinol-cytochrome C oxidoreductase	0.12824	0.117135	0.0783181	0.107898	0.0262114
FORMB_14520	phosphate:sodium symporter	0.115744	0.0818912	0.125026	0.107554	0.0227037
FORMB_24720	glycoside hydrolase, GH17 family	0.107036	0.0903971	0.122654	0.106696	0.016131
FORMB_03810	TonB-dependent receptor	0.113463	0.0988455	0.106651	0.10632	0.00731435
FORMB_10910	ABC transporter, ATP-binding protein	0.111185	0.0799374	0.123539	0.104887	0.0224728
FORMB_09800	prephenate dehydratase	0.0908398	0.092321	0.126167	0.103109	0.0199821
FORMB_09440	succinate dehydrogenase cytochrome b subunit	0.129664	0.0939392	0.0852931	0.102965	0.0235224
FORMB_24740	sugar transporter, MFS family	0.122007	0.0896121	0.0968656	0.102828	0.0170006
FORMB_05530	conserved hypothetical protein (DUF1772)	0.106782	0.0722211	0.126102	0.101702	0.0272973
FORMB_07080	50S ribosomal protein L15	0.0861693	0.105053	0.113829	0.101684	0.0141342
FORMB_12750	phosphoglycerate kinase	0.131727	0.0830784	0.0873822	0.100729	0.0269312
FORMB_07120	50S ribosomal protein L6	0.117565	0.0717407	0.111448	0.100251	0.0248795
FORMB_03700	50S ribosomal protein L28	0.118935	0.109721	0.0711457	0.0999341	0.0253536
FORMB_13470	recombinase RecA	0.082415	0.077971	0.136274	0.0988865	0.0324543
FORMB_15270	biopolymer transporter ExbD	0.0822087	0.109481	0.0998195	0.0971697	0.0138279
FORMB_21570	outer membrane assembly lipoprotein YfiO	0.0902381	0.0797352	0.116344	0.0954392	0.0188506
FORMB_01070	hypothetical protein	0.0710193	0.155981	0.054972	0.0939908	0.0542814
FORMB_15930	O-acetylhomoserine aminocarboxypropyltransferase	0.115607	0.0849012	0.0812702	0.0939262	0.0188639
FORMB_15360	patatin	0.0912378	0.0879686	0.100869	0.0933586	0.00670674
FORMB_09920	membrane protein (DUF4480)	0.110258	0.0856873	0.0829925	0.0929791	0.0150241
FORMB_19440	uroporphyrinogen-III synthase HemD	0.0741351	0.0697617	0.130312	0.0914028	0.033767
FORMB_12730	chaperone protein Skp	0.0898095	0.0702857	0.111879	0.0906582	0.0208098
FORMB_16360	lipoprotein	0.100391	0.094692	0.0739685	0.0896838	0.0139049
FORMB_06880	alkaline phosphatase	0.0914318	0.0648749	0.109376	0.088561	0.0223892
FORMB_16340	hypothetical protein	0.0665674	0.0613581	0.135893	0.0879394	0.0416104
FORMB_24730	glycoside hydrolase, GH30 family	0.0837131	0.0693065	0.10164	0.0848864	0.0161985
FORMB_25860	cell division protein FtsK	0.100257	0.0638336	0.0846712	0.0829206	0.0182747
FORMB_11960	phosphoenolpyruvate carboxylase	0.117247	0.0711282	0.057414	0.0819296	0.0313447
FORMB_24010	peptidase, S41A family	0.0981078	0.0867389	0.0608919	0.0819129	0.0190715
FORMB_07140	30S ribosomal protein S14	0.0621425	0.0802765	0.103056	0.0818251	0.0205008
FORMB_07170	50S ribosomal protein L14	0.0957928	0.0799052	0.0695316	0.0817432	0.0132267
FORMB_04290	hypothetical protein	0.0723064	0.0628694	0.109839	0.0816717	0.024846
FORMB_06280	aspartate aminotransferase	0.0789136	0.0824371	0.0756332	0.0789947	0.00340268
FORMB_01610	riboflavin synthase subunit beta	0.0667627	0.0796237	0.0879954	0.0781272	0.0106951
FORMB_23930	hypothetical protein	0.0655063	0.0688399	0.0972936	0.0772133	0.0174698
FORMB_07070	preprotein translocase subunit SecY	0.131187	0.0588572	0.040498	0.0768474	0.0479465
FORMB_06850	transcriptional regulator, MraZ family	0.0704384	0.0630004	0.0948271	0.0760887	0.0166487
FORMB_21110	TonB-dependent receptor	0.0965641	0.0751139	0.0502836	0.0739872	0.0231608
FORMB_02020	ATP-dependent DNA helicase RecQ	0.0733712	0.0708834	0.0764577	0.0735707	0.00279253
FORMB_10900	ABC transporter, permease protein	0.0568715	0.0580987	0.104344	0.0731046	0.0270608
FORMB_10960	cytochrome oxidase biogenesis protein Sco1/SenC/PrrC, copper metallochaperone-like protein	0.0602181	0.0700846	0.0889107	0.0730711	0.0145776
FORMB_00930	30S ribosomal protein S1	0.0733945	0.0721062	0.0724925	0.0726644	0.000661136
FORMB_22440	Fe-S oxidoreductase	0.0768578	0.0671574	0.0724855	0.0721669	0.00485805
FORMB_11170	TonB-dependent receptor	0.0804304	0.0707546	0.064148	0.0717777	0.00818926
FORMB_13020	glycosyltransferase, GT1 family	0.0668609	0.0595468	0.0854485	0.0706188	0.0133535
FORMB_00480	3-phosphoglycerate dehydrogenase	0.0669727	0.0617615	0.0804876	0.0697406	0.00966503
FORMB_09630	flagellar motor rotation protein MotB	0.066032	0.0627924	0.0794972	0.0694405	0.00885867
FORMB_00280	hydroxymyristoyl-ACP dehydratase	0.123303	0.0448716	0.0325657	0.0669133	0.0492206
FORMB_07800	hypothetical protein	0.119236	0.0337488	0.045817	0.0662673	0.0462676
FORMB_22410	organic solvent tolerance protein OstA	0.0677145	0.0620936	0.067563	0.0657904	0.00320237
FORMB_11910	glutamate synthase [NADPH] large chain	0.082765	0.0538992	0.0602037	0.0656226	0.0151767
FORMB_23170	hypothetical protein	0.0537705	0.0484344	0.0934297	0.0652115	0.0245829
FORMB_11210	hypothetical protein	0.0625515	0.050025	0.0818064	0.0647943	0.016009
FORMB_13190	ATP synthase subunit delta	0.0526689	0.0569402	0.0837716	0.0644602	0.0168599
FORMB_16200	IMP cyclohydrolase	0.0668671	0.0561173	0.0684154	0.0637999	0.00669823
FORMB_11890	dihydroxy-acid dehydratase	0.00142216	0.149246	0.0405801	0.0637495	0.0765873
FORMB_06140	Na(+)-translocating NADH-quinone reductase subunit F	0.0673313	0.0605984	0.0617968	0.0632422	0.00359164
FORMB_14860	phosphoesterase	0.0701314	0.0536912	0.0623453	0.062056	0.00822393
FORMB_18080	dihydrolipoamide acetyltransferase component of pyruvate dehydrogenase complex	0.0513118	0.0485539	0.0851551	0.0616736	0.0203823
FORMB_18310	asparagine synthetase B	0.0636077	0.0498181	0.0712819	0.0615692	0.0108761
FORMB_07500	ATPase, AAA family	0.0616525	0.053713	0.0671472	0.0608376	0.00675408
FORMB_12390	aspartate-semialdehyde dehydrogenase	0.0937259	0.0378471	0.0504338	0.0606689	0.0293117
FORMB_22990	TonB-dependent receptor	0.0778108	0.0667976	0.0372244	0.060611	0.0209886
FORMB_07040	30S ribosomal protein S11	0	0.0734175	0.107574	0.0603304	0.0549679
FORMB_24710	hypothetical protein	0.0821939	0.0490492	0.0494259	0.060223	0.0190283
FORMB_14320	TonB-dependent receptor	0.0772004	0.0595882	0.0433487	0.0600458	0.0169305
FORMB_07970	aspartate kinase	0.0775357	0.0532981	0.0477035	0.0595125	0.0158573
FORMB_02750	hypothetical protein	0.070829	0.105702	0	0.0588437	0.0538606
FORMB_05080	inosine-5-monophosphate dehydrogenase	0.0579547	0.0462415	0.0709465	0.0583809	0.012358
FORMB_07780	ribosome-associated GTPase EngA	0.0690851	0.0516466	0.0533807	0.0580374	0.00960672
FORMB_15130	protein SprA	0.0671655	0.0553094	0.0509613	0.0578121	0.00838698
FORMB_05620	sulfate permease	0.0675376	0.0487918	0.0567118	0.0576804	0.00941038
FORMB_16610	TonB-dependent receptor	0.0542126	0.0541095	0.0636484	0.0573235	0.00547775
FORMB_26050	aspartate kinase	0.0639859	0.0428235	0.0639418	0.0569171	0.0122054
FORMB_07220	50S ribosomal protein L22	0.0521911	0.0529361	0.0655262	0.0568845	0.00749321
FORMB_23970	hypothetical protein	0.0616046	0.0501456	0.0573651	0.0563718	0.00579371
FORMB_17990	MotA/TolQ/ExbB proton channel family protein	0.0827441	0.0402089	0.0439234	0.0556255	0.0235587
FORMB_26020	aminomethyltransferase	0.0857481	0.0483137	0.0320976	0.0553864	0.0275157
FORMB_07240	50S ribosomal protein L2	0.043657	0.0417375	0.0770446	0.0541464	0.0198537
FORMB_16190	rod shape-determining protein MreB	0.0411664	0.0505893	0.0705308	0.0540955	0.0149929
FORMB_09410	heavy metal transporter	0.0268576	0.0491952	0.0846607	0.0535712	0.029149
FORMB_26080	serine hydroxymethyltransferase	0.0750537	0.0533878	0.0318303	0.0534239	0.0216117
FORMB_02030	D-arabinose 5-phosphate isomerase	0.0552147	0.0403457	0.0646458	0.0534021	0.0122511
FORMB_24570	oxidoreductase	0.0416674	0.0545727	0.0638755	0.0533719	0.0111526
FORMB_18380	diacylglyceryl transferase	0.0680694	0.0337315	0.0580813	0.0532941	0.0176624
FORMB_13220	ATP F0F1 synthase subunit gamma	0.0734522	0.0360784	0.0464144	0.0519817	0.0192989
FORMB_25050	glyceraldehyde-3-phosphate dehydrogenase	0.0574192	0.0351026	0.0616448	0.0513889	0.0142617
FORMB_23190	membrane protein	0.0310602	0.0552772	0.0671595	0.0511656	0.0183975
FORMB_08230	50S ribosomal protein L25	0.0620529	0.0272576	0.0631191	0.0508099	0.0204038
FORMB_21020	GTP-binding protein TypA/BipA	0.0529648	0.0472575	0.0513369	0.0505197	0.00294011
FORMB_04540	replicative DNA helicase	0.0671201	0.0317341	0.052095	0.0503164	0.0177599
FORMB_14350	thiol-disulfide interchange protein DsbD	0.0592921	0.0436453	0.0468022	0.0499132	0.00827432
FORMB_14330	SusD-like protein	0.0561395	0.044005	0.0492931	0.0498125	0.0060839
FORMB_04500	50S ribosomal protein L20	0.00609525	0.103148	0.0400193	0.0497543	0.0492535
FORMB_04970	transcriptional regulator, MerR family	0.0404712	0.0411674	0.0657183	0.049119	0.0143797
FORMB_11870	acetolactate synthase small subunit	0.0489686	0.0491021	0.0485804	0.0488837	0.000270986
FORMB_24150	nicotinate-nucleotide pyrophosphorylase	0.0389828	0.0414237	0.0654074	0.0486046	0.0146027
FORMB_18580	DoxX family protein	0.0428919	0.0408376	0.0587311	0.0474868	0.00979185
FORMB_12770	hypothetical protein	0.0265371	0.039686	0.0761049	0.0474426	0.0256781
FORMB_06900	phosphonate ABC transporter ATP-binding protein	0.042882	0.0406261	0.0574699	0.0469927	0.0091434
FORMB_11100	transporter (MMPL domain)	0.0543256	0.0342154	0.0520391	0.04686	0.0110101
FORMB_13640	beta-lactamase	0.0501218	0.0441854	0.0453541	0.0465538	0.00314474
FORMB_21000	membrane protein	0.0266046	0.043181	0.0696696	0.0464851	0.0217218
FORMB_25000	hypothetical protein	0.0435378	0.0445164	0.0503465	0.0461336	0.00368112
FORMB_26700	peptidase, S33 family	0.0373752	0.0286414	0.0717029	0.0459065	0.0227632
FORMB_14850	glucose transporter	0.0423318	0.038862	0.0552986	0.0454975	0.00866356
FORMB_23770	antibiotic ABC transporter ATP-binding protein	0.057149	0.0338568	0.043368	0.0447913	0.0117112
FORMB_18440	putative hemin receptor	0.0420383	0.04014	0.0521701	0.0447828	0.00646764
FORMB_07010	50S ribosomal protein L17	0.0410914	0.0418018	0.0504478	0.044447	0.00520893
FORMB_24650	heat-shock protein	0.0396337	0.0255888	0.0642545	0.043159	0.0195724
FORMB_00410	DNA topoisomerase IV subunit A	0.0346647	0.0417754	0.0522313	0.0428905	0.00883619
FORMB_23880	membrane protein	0.0512111	0.0267106	0.0505141	0.0428119	0.0139486
FORMB_15860	ribonuclease G	0.043232	0.0322156	0.0527361	0.0427279	0.0102695
FORMB_04340	sulfatase	0.0436201	0.0332695	0.0508356	0.0425751	0.00882952
FORMB_13040	glycosyltransferase	0.0405032	0.0313732	0.0542174	0.0420313	0.0114985
FORMB_21470	DNA-directed RNA polymerase beta prime subunit	0.0468501	0.0290907	0.049066	0.0416689	0.0109493
FORMB_18540	ABC transporter, ATP-binding protein	0.0553842	0.0313261	0.0381223	0.0416109	0.0124027
FORMB_07320	translation elongation factor G	0.0437982	0.0412594	0.0380594	0.041039	0.00287573
FORMB_06800	phospho-N-acetylmuramoyl-pentapeptide-transferas e	0.0371467	0.0336051	0.0507989	0.0405169	0.00907881
FORMB_21770	hypothetical protein	0.0639442	0.0103975	0.0462607	0.0402008	0.0272829
FORMB_21430	50S ribosomal protein L1	0.0216062	0.0312169	0.0668608	0.0398946	0.0238426
FORMB_06770	UDP-N-acetylglucosamine--N-acetylmuramyl- (pentapeptide) pyrophosphoryl-undecaprenol N-acetylglucosamine transferase	0.0258923	0.0369886	0.0563991	0.03976	0.0154411
FORMB_04980	phytoene dehydrogenase	0.0373469	0.0295056	0.0510749	0.0393091	0.0109177
FORMB_24200	30S ribosomal protein S18	0.0215546	0.0397837	0.0557161	0.0390181	0.0170936
FORMB_11900	glutamate synthase [NADPH] small chain	0.0421746	0.0316881	0.042802	0.0388882	0.00624339
FORMB_21400	preprotein translocase subunit SecE	0.0253888	0	0.0910994	0.0388294	0.0470135
FORMB_10770	UDP-2,3-diacylglucosamine hydrolase	0.025842	0.0330305	0.056883	0.0385851	0.0162489
FORMB_11260	protein YicC (DUF1732)	0.0296552	0.0379448	0.0469891	0.0381964	0.00866966
FORMB_07260	50S ribosomal protein L4	0.0367316	0.0190264	0.0561441	0.0373007	0.0185654
FORMB_13010	UDP-galactose 4-epimerase	0.0231892	0.0236971	0.0650091	0.0372985	0.0239995
FORMB_15940	aspartate kinase	0.0299107	0.0276277	0.0539676	0.0371687	0.014593
FORMB_11860	ketol-acid reductoisomerase	0.0395772	0.0316226	0.0402744	0.037158	0.0048065
FORMB_00990	peptide methionine sulfoxide reductase MsrB	0.0442784	0.0283575	0.0381642	0.0369334	0.00803151
FORMB_14030	zinc metalloprotease, M50B family	0.0405756	0.0235558	0.0461594	0.0367636	0.0117741
FORMB_14760	copper-containing nitrite reductase	0.022068	0.0375184	0.0493455	0.0363106	0.0136788
FORMB_19350	cytochrome Cbb3 oxidase subunit I/III	0.0408286	0.0267795	0.0408962	0.0361681	0.00813085
FORMB_21500	peptide chain release factor 3	0.0315957	0.0390504	0.0376489	0.0360983	0.00396189
FORMB_15980	sulfate adenylyltransferase subunit 2	0.0215067	0.0261646	0.060174	0.0359484	0.0211088
FORMB_15690	hypothetical protein	0.0311978	0.040402	0.0358095	0.0358031	0.00460212
FORMB_15950	O-succinylhomoserine sulfhydrylase	0.0563102	0.0236385	0.0274493	0.0357993	0.0178648
FORMB_10120	transcriptional regulator, LytTR family	0.0170302	0.0417053	0.0485717	0.0357691	0.0165875
FORMB_07310	30S ribosomal protein S10	0.0180299	0.0494607	0.0389957	0.0354954	0.0160051
FORMB_23730	long-chain-fatty-acid-CoA ligase	0.0365032	0.0294355	0.0398813	0.0352734	0.00533041
FORMB_02680	succinyl-CoA synthetase subunit beta	0.0379499	0.0307273	0.0371406	0.0352726	0.00395709
FORMB_14430	ribonucleotide reductase of class Ia (aerobic), alpha subunit	0.0363411	0.0297194	0.0396141	0.0352249	0.00504091
FORMB_11030	50S ribosomal protein L13	0.0331308	0.0327868	0.0394691	0.0351289	0.00376264
FORMB_02550	excinuclease ABC subunit B	0.0433045	0.0290436	0.0325657	0.0349713	0.00742855
FORMB_00730	thiol-disulfide oxidoreductase ResA	0.0303995	0.0304641	0.0423967	0.0344201	0.00690803
FORMB_09660	S-adenosylmethionine tRNA ribosyltransferase	0.0335213	0.0368266	0.0328452	0.0343977	0.00213045
FORMB_09110	transcriptional regulator, AsnC family	0.0412867	0.0303963	0.0313814	0.0343548	0.00602338
FORMB_16390	hypothetical protein	0.0420334	0.0291332	0.0312626	0.0341431	0.00691566
FORMB_01320	hypothetical protein	0.0328115	0.0230949	0.0461943	0.0340336	0.0115981
FORMB_02100	hypothetical protein	0.0158193	0.0358255	0.0504513	0.034032	0.0173855
FORMB_03570	ABC transporter	0.0336012	0.0276714	0.039773	0.0336819	0.00605124
FORMB_22030	hypothetical protein	0.0246851	0.0328891	0.0429138	0.033496	0.0091295
FORMB_26160	3-oxoacyl-[acyl-carrier protein]	0.0274422	0.033627	0.0382743	0.0331145	0.0054342
FORMB_18250	hypothetical protein	0.0362072	0.0218468	0.0393381	0.032464	0.00932712
FORMB_14660	aspartyl-tRNA synthetase	0.0266697	0.0264968	0.0433068	0.0321578	0.00965575
FORMB_18600	thioredoxin family protein	0	0.0398342	0.0562943	0.0320429	0.0289446
FORMB_03380	acetylornithine aminotransferase	0.0318253	0.0299734	0.034054	0.0319509	0.0020432
FORMB_06350	membrane protein	0.033175	0.02947	0.0317954	0.0314801	0.00187253
FORMB_16480	ABC transporter, ATP-binding protein	0.0238512	0.0332408	0.0339579	0.03035	0.00563952
FORMB_15060	cytochrome C oxidase polypeptide I	0.0447021	0.0442119	0	0.029638	0.0256684
FORMB_06370	acetyl-CoA carboxylase carboxyl transferase subunit beta	0.0249442	0.0265129	0.0369467	0.0294679	0.00652413
FORMB_22450	phosphoheptose isomerase	0.0245549	0.0240247	0.0395861	0.0293886	0.00883532
FORMB_06440	polysaccharide export outer membrane protein	0.0277762	0.0186656	0.0406132	0.0290183	0.0110264
FORMB_04370	alpha-2-macroglobulin family protein	0.0337252	0.0248407	0.0283437	0.0289699	0.00447525
FORMB_17880	hypothetical protein	0.0310627	0.0214054	0.0343597	0.0289426	0.00673231
FORMB_11840	pyruvate kinase	0.0262558	0.0188368	0.0415321	0.0288749	0.0115721
FORMB_01540	signal peptidase I	0.0268871	0.0240132	0.0356733	0.0288578	0.00607474
FORMB_24860	2-succinyl-5-enolpyruvyl-6-hydroxy-3- cyclohexene-1-carboxylate synthase	0.0313243	0.0179162	0.0366445	0.0286283	0.00965081
FORMB_24770	aldehyde dehydrogenase	0.024254	0.0231478	0.0376472	0.0283496	0.00807087
FORMB_13510	penicillin-binding protein 1A	0.0253704	0.0241902	0.0353676	0.0283094	0.00614101
FORMB_09460	succinate dehydrogenase iron-sulfur subunit	0.0318622	0.0255923	0.0273497	0.0282681	0.00323424
FORMB_19690	hypothetical protein	0.0289429	0	0.0555886	0.0281772	0.0278022
FORMB_08720	hypothetical protein	0.0276755	0.0265382	0.0295507	0.0279215	0.00152127
FORMB_10920	peptide ABC transporter ATP-binding protein	0.00644514	0.0405698	0.0355405	0.0275185	0.0184225
FORMB_23530	peptidase, M3 family	0.0266587	0.0280035	0.0275349	0.027399	0.000682644
FORMB_04470	threonyl-tRNA synthetase	0.0312518	0.02124	0.0286843	0.0270587	0.00520012
FORMB_21100	tetratricopeptide repeat protein	0.0333089	0.0198803	0.0278336	0.0270076	0.00675227
FORMB_13650	hypothetical protein	0.0329122	0.0204469	0.0275314	0.0269635	0.006252
FORMB_15640	GTPase HflX	0.0449428	0.0181783	0.0173233	0.0268148	0.0157052
FORMB_20420	lipid-A-disaccharide synthase	0.0309153	0.0228696	0.0259244	0.0265698	0.00406147
FORMB_13160	ATP synthase F0 subunit A	0.0290498	0.0241212	0.0258038	0.0263249	0.00250527
FORMB_10070	PKD domain protein	0.0307777	0.029555	0.0185458	0.0262929	0.00673692
FORMB_20370	peptide permease	0.0273132	0.0328179	0.0185301	0.0262204	0.00720629
FORMB_07980	hemolysin-like protein	0.0267446	0.0212537	0.0303403	0.0261129	0.00457609
FORMB_14780	2-oxoglutarate dehydrogenase E2 component	0.0220127	0.0213468	0.0346409	0.0260002	0.00749052
FORMB_02480	glycosyltransferase	0.0272138	0.0146281	0.0348575	0.0255665	0.0102148
FORMB_21860	membrane protein (DUF4480)	0.0176799	0.0467725	0.0113881	0.0252802	0.0188769
FORMB_11080	uridylate kinase	0.0197296	0.0235282	0.0325814	0.0252797	0.00660251
FORMB_21560	4-hydroxy-tetrahydrodipicolinate synthase	0.0229252	0.0159808	0.0367476	0.0252179	0.0105715
FORMB_13870	glucosamine-fructose-6-phosphate aminotransferase	0.0253753	0.0246878	0.0249426	0.0250019	0.000347543
FORMB_24180	transcriptional regulator, LytTR family	0.0140251	0.0201171	0.0403215	0.0248212	0.0137649
FORMB_13490	hypothetical protein	0.0329724	0.0176094	0.0232552	0.0246123	0.0077709
FORMB_07110	50S ribosomal protein L18	0.0126925	0.0211446	0.0393451	0.0243941	0.0136202
FORMB_06360	fructose-bisphosphate aldolase class II	0.0173864	0.0223134	0.0334094	0.0243697	0.00820705
FORMB_05590	serine/threonine protein kinase	0.0228011	0.0149603	0.0348697	0.0242104	0.0100293
FORMB_21550	hypothetical protein	0.0311597	0.0184093	0.0228901	0.024153	0.00646835
FORMB_21180	cystathionine beta-synthase	0.0298468	0.0168945	0.0256361	0.0241258	0.00660693
FORMB_00430	GTP-binding and nucleic acid-binding protein YchF	0.0356951	0.0172002	0.0192079	0.0240344	0.0101482
FORMB_12810	hypothetical protein	0.0261699	0.0179886	0.0271157	0.0237581	0.0050188
FORMB_10860	mechanosensitive ion channel protein MscS	0.011068	0.00852218	0.0512251	0.0236051	0.0239535
FORMB_16050	methionine synthase	0.0279629	0.0209618	0.0213547	0.0234265	0.00393357
FORMB_13730	ferrochelatase	0.0300077	0.0225409	0.0176847	0.0234111	0.00620744
FORMB_10080	SusD-like protein	0.0238586	0.0203194	0.0259278	0.0233686	0.00283616
FORMB_09240	histidine kinase	0.0160048	0.0216721	0.0321779	0.0232849	0.00820632
FORMB_04480	translation initiation factor IF-3	0.0288729	0.0166175	0.024092	0.0231941	0.00617684
FORMB_23830	ABC transporter, substrate-binding protein	0.0214453	0.0186173	0.0289568	0.0230065	0.00534363
FORMB_10110	transcriptional regulator, LuxR family	0.0261171	0.0194988	0.0228779	0.0228313	0.00330938
FORMB_26620	DNA methylase	0.032475	0.0192046	0.0167045	0.0227947	0.00847606
FORMB_01430	phenylalanyl-tRNA synthetase beta chain	0.0273132	0.0209929	0.0200009	0.022769	0.00396655
FORMB_00800	ATP-dependent DNA helicase UvrD/PcrA	0.0207711	0.0217272	0.0256431	0.0227138	0.00258151
FORMB_24980	ABC transporter, ATP-binding protein	0.0148774	0.018438	0.0342479	0.0225211	0.0103106
FORMB_12250	aerotolerance protein BatD	0.0188307	0.0212928	0.0273515	0.0224917	0.0043851
FORMB_12200	conserved hypothetical protein (DUF58)	0.0192138	0.0183162	0.0296573	0.0223958	0.00630466
FORMB_09930	pyruvate dehydrogenase E1 component beta subunit	0.0216295	0.0140523	0.0310774	0.0222531	0.00852967
FORMB_10400	cell division trigger factor	0.020636	0.0218284	0.0242649	0.0222431	0.00184965
FORMB_02070	ABC transporter, ATP-binding protein	0.0149425	0.0164463	0.0349711	0.0221199	0.0111548
FORMB_22780	recombination inhibitory protein MutS2	0.0252807	0.0175967	0.0231731	0.0220169	0.00397035
FORMB_18550	diadenylate cyclase	0.0251481	0.0162314	0.0246684	0.0220159	0.00501533
FORMB_24210	50S ribosomal protein L9	0.02918	0.0193023	0.0174995	0.0219939	0.00628825
FORMB_02110	membrane protein (DUF4105)	0.0150825	0.0152947	0.0353973	0.0219248	0.011668
FORMB_15820	gliding motility protein GldE	0.0240698	0.0207848	0.0209145	0.021923	0.00186027
FORMB_21680	transcriptional regulatory protein RprY	0.0190591	0.0257141	0.019966	0.0215797	0.00360908
FORMB_07270	50S ribosomal protein L3	0.0110703	0.0221421	0.0312416	0.0214847	0.0101017
FORMB_06390	30S ribosomal protein S15	0.0228048	0.0207354	0.0205372	0.0213592	0.00125591
FORMB_08200	riboflavin biosynthesis protein RibF	0.0183824	0.0159521	0.0293987	0.0212444	0.00716565
FORMB_17480	glutaminyl-tRNA synthetase	0.0164813	0.0211871	0.0258126	0.0211603	0.0046657
FORMB_00960	Lon-A peptidase, S16 family	0.0281643	0.0197344	0.0145144	0.0208044	0.00688758
FORMB_14790	hypothetical protein	0.0185101	0.0147224	0.0283384	0.0205236	0.00702781
FORMB_04100	aminodeoxychorismate lyase	0.0108067	0.0169635	0.0332173	0.0203291	0.0115782
FORMB_20810	NAD-dependent epimerase	0.0149891	0.0169462	0.0290354	0.0203236	0.00760786
FORMB_22830	oxidoreductase	0.00788854	0.0191643	0.0336557	0.0202362	0.012917
FORMB_03090	soul heme-binding protein	0.0162762	0.0136328	0.0300713	0.0199934	0.00882717
FORMB_12210	hypothetical protein	0.0190775	0.019285	0.0214333	0.0199319	0.00130435
FORMB_03180	ABC transporter, ATP-binding protein	0.0187533	0.0136914	0.0269654	0.0198034	0.00669902
FORMB_25910	DNA polymerase III subunits gamma and tau	0.0244321	0.0158808	0.0188917	0.0197349	0.00433753
FORMB_16130	gliding motility protein GldB	0.011385	0.0196884	0.0277742	0.0196159	0.00819486
FORMB_15260	biopolymer transporter ExbD	0.017169	0.0137638	0.0275908	0.0195079	0.00720409
FORMB_11700	hypothetical protein	0	0.0262796	0.032122	0.0194672	0.0171103
FORMB_00260	translation elongation factor P	0.0165574	0.0156257	0.0259034	0.0193622	0.00568399
FORMB_12220	aerotolerance protein BatA	0.0124346	0.0175404	0.0280258	0.0193336	0.00794874
FORMB_08790	transcriptional regulator, CheY-like superfamily	0.0198267	0.0134926	0.0238579	0.0190591	0.00522509
FORMB_03520	dihydroorotate dehydrogenase	0.0243007	0.0163773	0.0160247	0.0189009	0.00467967
FORMB_01860	adenylosuccinate synthetase	0.0179194	0.0155786	0.0228954	0.0187978	0.00373666
FORMB_23220	excinuclease ABC subunit A	0.0253458	0.0128605	0.0173984	0.0185349	0.00631976
FORMB_11760	amidophosphoribosyltransferase	0.0188233	0.0114672	0.0252169	0.0185025	0.00688044
FORMB_10800	conserved hypothetical protein (DUF2490)	0.0133434	0.0168416	0.0250737	0.0184196	0.0060222
FORMB_05880	peptide methionine sulfoxide reductase MrsA	0.0118582	0.0131823	0.0300783	0.0183729	0.0101587
FORMB_11190	ABC transporter, substrate-binding protein	0.026316	0.0168876	0.0118678	0.0183571	0.00733535
FORMB_18130	gliding motility protein GldJ	0.0117099	0.0203906	0.0223591	0.0181532	0.00566619
FORMB_06810	UDP-N-acetylmuramoylalanyl-D-glutamate--2,6- diaminopimelate ligase	0.0211149	0.0118514	0.0209599	0.0179754	0.00530411
FORMB_19590	septum site-determining protein MinD	0.0188073	0.0125031	0.022574	0.0179615	0.00508845
FORMB_00420	DNA topoisomerase IV subunit B	0.0128682	0.0239511	0.0168493	0.0178895	0.00561422
FORMB_05730	valyl-tRNA synthetase	0.0216885	0.0134191	0.0182314	0.0177797	0.00415318
FORMB_24530	cell division inhibitor	0.0155319	0.0189253	0.0182664	0.0175745	0.00179935
FORMB_23620	superoxide dismutase	0.0218432	0.010523	0.0201878	0.017518	0.00611416
FORMB_02120	ABC transporter, ATPase	0.0132084	0.0172795	0.0218333	0.0174404	0.00431474
FORMB_00270	acyl-carrier-protein]--UDP-N- acetylglucosamine O-acyltransferase	0.0186207	0.0220916	0.011032	0.0172481	0.00565613
FORMB_13890	glycogen synthase	0.012921	0.0185196	0.0201843	0.0172083	0.00380509
FORMB_09210	polyphosphate kinase	0.0136677	0.0144247	0.023257	0.0171164	0.00533131
FORMB_10380	ATP-dependent Clp protease, ATP-binding subunit ClpX	0.0179476	0.0161187	0.0172581	0.0171082	0.000923629
FORMB_16910	hypothetical protein	0.0182878	0.0172807	0.0157392	0.0171026	0.00128359
FORMB_08540	NADH dehydrogenase	0.0152667	0.013157	0.0227958	0.0170732	0.00506697
FORMB_15970	phosphoadenylylsulfate reductase	0.0150947	0.0107458	0.0248675	0.0169027	0.00723237
FORMB_02720	alanine dehydrogenase	0.0175203	0.0168623	0.0161405	0.016841	0.000690133
FORMB_01230	DEAD/DEAH box helicase	0.0132845	0.0125146	0.0246929	0.0168306	0.00681975
FORMB_12230	aerotolerance protein BatB	0.0105967	0.0165336	0.0232325	0.0167876	0.00632176
FORMB_26400	hypothetical protein	0.0164039	0.0154533	0.0184428	0.0167667	0.0015274
FORMB_10840	16S rRNA methyltransferase	0.0125587	0.01435	0.0231731	0.0166939	0.00568218
FORMB_09900	deoxyadenosine kinase	0.0224573	0.00709098	0.0204254	0.0166579	0.00834724
FORMB_06230	hypothetical protein	0.0165746	0.0129593	0.0198909	0.0164749	0.00346684
FORMB_08590	ribosomal large subunit pseudouridine synthase B	0.0112187	0.0164061	0.0216045	0.0164097	0.00519291
FORMB_03170	hemolysin D	0.0122323	0.0154935	0.021311	0.0163456	0.00459898
FORMB_04450	hypothetical protein	0.0193563	0.0172887	0.0122165	0.0162872	0.00367377
FORMB_21460	DNA-directed RNA polymerase beta subunit	0.0148221	0.0122778	0.0216639	0.0162546	0.00485424
FORMB_23350	nicotinate-nucleotide adenylyltransferase	0.0224708	0.0131042	0.0131655	0.0162468	0.0053902
FORMB_07020	DNA-directed RNA polymerase alpha subunit	0.0231905	0.0141764	0.0111055	0.0161575	0.00628132
FORMB_05570	conserved hypothetical protein (DUF328)	0.0119489	0.0201251	0.0162954	0.0161232	0.00409083
FORMB_09610	hypothetical protein	0.0217364	0.0144074	0.012217	0.0161203	0.00498548
FORMB_23750	RNA methyltransferase	0.0229301	0.0163681	0.00874259	0.0160136	0.0071004
FORMB_01120	cystathionine gamma-lyase	0.0249896	0.0120468	0.00965757	0.0155647	0.00824922
FORMB_21670	two-component system sensor histidine kinase	0.0133226	0.0121525	0.0211835	0.0155529	0.00491124
FORMB_24190	30S ribosomal protein S6	0	0.0272185	0.0193616	0.0155267	0.0140086
FORMB_07820	hypothetical protein	0.00601923	0.0119434	0.0285638	0.0155088	0.0116875
FORMB_18230	alpha/beta hydrolase	0.0152004	0.0138903	0.017434	0.0155082	0.00179181
FORMB_00740	peptidase, S54 family	0.0245217	0.021895	0	0.0154723	0.0134636
FORMB_10030	3-deoxy-D-manno-octulosonic acid transferase	0.0226047	0.0070996	0.0164015	0.0153686	0.00780396
FORMB_15120	holliday junction DNA helicase RuvA	0.0251112	0.00670597	0.0140122	0.0152765	0.00926754
FORMB_20190	hypothetical protein	0.0123757	0.0132823	0.0199573	0.0152051	0.00414039
FORMB_22060	restriction endonuclease or methylase	0.0101496	0.0115905	0.0237426	0.0151609	0.00746679
FORMB_06910	membrane protein (DUF389)	0.0177978	0.0131099	0.0144096	0.0151058	0.00242026
FORMB_25840	membrane protein	0.0201754	0.0172588	0.00777311	0.0150691	0.00648464
FORMB_01170	conserved hypothetical protein (DUF2520)	0.00631336	0.0125433	0.0259453	0.014934	0.0100319
FORMB_15770	hypothetical protein	0.00616525	0.0146787	0.0237828	0.0148756	0.00881041
FORMB_15070	ATP-dependent DNA helicase RuvB	0.0140508	0.0136512	0.0167653	0.0148225	0.00169439
FORMB_00100	ABC transporter, ATP-binding protein	0.00894631	0.0145925	0.0206944	0.0147444	0.00587552
FORMB_02460	glycosyltransferase, GT2 family	0.00860932	0.0184093	0.017038	0.0146855	0.00530663
FORMB_19460	dolichyl-phosphate beta-D-mannosyltransferase	0.0124948	0.009674	0.0218718	0.0146802	0.00638578
FORMB_06940	arginyl-tRNA synthetase	0.0127675	0.0173898	0.0138054	0.0146542	0.00242529
FORMB_22770	thiol-disulfide oxidoreductase	0.0137426	0.013588	0.0164795	0.0146034	0.00162664
FORMB_06890	ABC transporter, permease protein	0.0241754	0.0123226	0.00725728	0.0145851	0.00868302
FORMB_18090	pyruvate dehydrogenase E1 component alpha subunit	0.0104694	0.0128789	0.0202647	0.0145377	0.00510397
FORMB_21420	50S ribosomal protein L11	0.0133115	0.0154027	0.0148113	0.0145085	0.00107799
FORMB_20570	signal transduction histidine kinase	0.0125489	0.0138489	0.0170843	0.014494	0.00233552
FORMB_21970	phosphohydrolase	0.0207207	0.014666	0.00796876	0.0144518	0.00637868
FORMB_24900	1,4-dihydroxy-2-naphthoate octaprenyltransferase	0.0138543	0.0109728	0.0182559	0.014361	0.00366787
FORMB_17090	hypothetical protein	0.0129738	0.0109986	0.0190437	0.0143387	0.00419264
FORMB_25020	RNA methyltransferase	0.0132305	0.0134558	0.0158217	0.0141693	0.00143542
FORMB_03870	membrane protein (DUF819)	0.0179403	0.00781262	0.0165692	0.0141073	0.00549434
FORMB_21620	enoyl-[acyl-carrier-protein] reductase	0.0106539	0.00984329	0.0211538	0.0138837	0.00630917
FORMB_16040	5-methyltetrahydrofolate-homocysteine methyltransferase	0.00761344	0.00798524	0.0258457	0.0138148	0.0104208
FORMB_23780	phosphoglucomutase	0.0153526	0.00965113	0.0163927	0.0137988	0.00362947
FORMB_12260	aerotolerance protein BatE	0.0177475	0.00337097	0.0201092	0.0137426	0.00905935
FORMB_09200	polyphosphate kinase	0.011726	0.0129111	0.016497	0.0137114	0.00248414
FORMB_03310	prolyl endopeptidase, S9 family	0.0132341	0.0136282	0.0137369	0.0135331	0.000264529
FORMB_15430	hypothetical protein	0.0182252	0.00511099	0.0172216	0.0135193	0.00729905
FORMB_06980	enolase	0.0215779	0.0123295	0.00602439	0.0133106	0.00782306
FORMB_00560	aspartate carbamoyltransferase	0.0134503	0.009256	0.0171814	0.0132959	0.00396496
FORMB_08310	hypothetical protein	0.0163351	0	0.0229915	0.0131089	0.0118304
FORMB_21010	2-dehydro-3-deoxyphosphogluconate aldolase	0.011687	0.00782158	0.0197808	0.0130965	0.00610295
FORMB_06050	glycosyltransferase	0.0114962	0.010838	0.0168542	0.0130628	0.00329991
FORMB_20530	CDP-alcohol phosphatidyltransferase	0.0134982	0.0119238	0.0136845	0.0130355	0.000967224
FORMB_02170	preprotein translocase subunit SecA	0.0137868	0.01039	0.0148713	0.013016	0.00233795
FORMB_03880	conserved hypothetical protein (DUF4369)	0.0150468	0.00590664	0.0180777	0.0130104	0.00633593
FORMB_07630	peptidase, M3 family	0.0111519	0.0124766	0.0153953	0.0130079	0.00217103
FORMB_13970	molecular chaperone DnaJ	0.00908349	0.0110197	0.0181947	0.012766	0.00480008
FORMB_04620	transketolase, C-terminal section	0.0158648	0.00985524	0.0125552	0.0127584	0.00300991
FORMB_21540	5'-nucleotidase	0.00903842	0.0109613	0.0181738	0.0127245	0.00481615
FORMB_01580	peptidase, S54 family	0.0104237	0.0155763	0.0120236	0.0126745	0.00263722
FORMB_12400	ABC transporter, ATP-binding protein	0.00878789	0.0106754	0.0183485	0.0126039	0.00506365
FORMB_20460	oligopeptide transport system permease protein OppC	0.0175043	0.00878755	0.010968	0.01242	0.00453613
FORMB_16280	TonB-dependent receptor	0.0143444	0.018846	0.00382376	0.012338	0.00770947
FORMB_03830	chaperone protein HtpG	0.0115847	0.00929083	0.01613	0.0123352	0.00348081
FORMB_11020	hydrolase	0.012426	0.0151867	0.00911466	0.0122425	0.00304016
FORMB_03110	methyltransferase type 11	0	0.0363933	0	0.0121311	0.0210117
FORMB_02010	peptidylprolyl isomerase	0.0195909	0.00495859	0.0117148	0.0120881	0.00732327
FORMB_01390	DNA polymerase III delta subunit	0.0063938	0.011073	0.0187834	0.0120834	0.0062563
FORMB_11880	acetolactate synthase large subunit	0.0125231	0.00931577	0.0143385	0.0120591	0.0025433
FORMB_10570	acetyl-CoA carboxylase	0.0132612	0.0103625	0.0124593	0.0120277	0.00149674
FORMB_00350	proline dehydrogenase	0.01403	0.011563	0.0102821	0.0119583	0.00190498
FORMB_26550	helicase	0.0127797	0.00947885	0.0135166	0.0119251	0.00215029
FORMB_02510	cytochrome oxidase assembly protein	0.0110232	0.0103555	0.0140412	0.0118066	0.00196376
FORMB_20690	peptide chain release factor 1	0.0155025	0.0120641	0.00784578	0.0118041	0.00383496
FORMB_12190	MoxR-like ATPase in aerotolerance operon	0.0101446	0.0139397	0.0113001	0.0117948	0.00194531
FORMB_01140	ATPase	0.00340322	0.0133352	0.0185913	0.0117765	0.00771304
FORMB_04230	alpha/beta hydrolase	0.0276534	0.00187977	0.0056738	0.0117357	0.0139151
FORMB_21190	cobalt-zinc-cadmium resistance protein CzcD	0.0153588	0.0130352	0.006808	0.011734	0.0044214
FORMB_11280	nicotinate-nucleotide adenylyltransferase	0	0.0348486	0	0.0116162	0.0201199
FORMB_20600	transcriptional regulator, LytR family	0.0174269	0.00572218	0.0116456	0.0115982	0.00585252
FORMB_06410	RNA polymerase sigma factor RpoD	0.00463036	0.0132041	0.0169021	0.0115789	0.00629524
FORMB_04650	phosphoribosyltransferase	0.0103636	0.00991765	0.0143788	0.0115533	0.00245708
FORMB_07930	GTPase Era	0.00662813	0.00783468	0.0201197	0.0115275	0.00746548
FORMB_03740	diapophytoene dehydrogenase	0.0147165	0.00770918	0.0120982	0.011508	0.00354074
FORMB_21600	hypothetical protein	0.00855455	0.0123663	0.0135585	0.0114931	0.00261377
FORMB_21640	glycosyltransferase, GT2 family	0.0118325	0.00630969	0.0161765	0.0114396	0.00494511
FORMB_14000	ferrous iron transport protein B	0.0164518	0.00926336	0.00854014	0.0114184	0.004374
FORMB_17370	transcriptional regulator, HxlR family	0	0.0166106	0.0175921	0.0114009	0.00988566
FORMB_22840	dehydrogenase	0.00750954	0.0114245	0.0152646	0.0113996	0.00387761
FORMB_12850	UDP-N-acetylglucosamine 4,6-dehydratase	0.0118027	0.00901868	0.0133377	0.0113864	0.00218942
FORMB_11300	lipoprotein releasing system transmembrane protein LolC	0.0112008	0.00926221	0.0136422	0.0113684	0.00219481
FORMB_12480	ribonuclease R	0.0146379	0.0113853	0.00803636	0.0113532	0.00330088
FORMB_08150	magnesium transporter	0.0141626	0.00810545	0.0114643	0.0112441	0.00303457
FORMB_21250	potassium transporter TrkA	0.00453149	0.00930807	0.0198315	0.0112237	0.00782782
FORMB_26230	imidazole glycerol phosphate synthase	0.0100999	0.00779825	0.0156972	0.0111984	0.00406242
FORMB_25920	methyltransferase RsmD	0.0179403	0.00841657	0.00719544	0.0111841	0.00588279
FORMB_14880	conserved hypothetical protein (DUF2723)	0.015317	0.0107172	0.00700102	0.0110118	0.00416582
FORMB_15790	regulator	0.019527	0.0133248	0	0.0109506	0.00997765
FORMB_18610	triosephosphate isomerase	0.00838089	0.00576367	0.0184236	0.010856	0.00668304
FORMB_04600	sulfatase	0.0130831	0.0100056	0.00902837	0.0107057	0.00211608
FORMB_07590	GTP-binding protein Obg	0.0200047	0.00963642	0.00229181	0.0106443	0.00889937
FORMB_04640	RNA-binding protein	0.00981508	0.0106029	0.0110838	0.0105006	0.000640529
FORMB_00750	lipid A biosynthesis lauroyl acyltransferase	0.0153649	0.00897098	0.007084	0.0104733	0.00434006
FORMB_23560	glycerol acyltransferase	0.00808418	0.008075	0.0152093	0.0104561	0.00411633
FORMB_20960	ABC transporter, ATP-binding protein	0.00629469	0.00977111	0.0151644	0.0104101	0.00446923
FORMB_24810	chaperone protein DnaK	0.0128657	0.00861849	0.00948865	0.0103243	0.00224353
FORMB_14950	translation initiation factor IF-2	0.0125882	0.00617546	0.012152	0.0103052	0.00358311
FORMB_21530	5'-nucleotidase	0.00799207	0.00599502	0.0168504	0.0102792	0.00577779
FORMB_12800	gh3 auxin-responsive promoter	0.0154497	0.00883502	0.00652432	0.0102697	0.0046324
FORMB_09950	electron transfer flavoprotein, alpha subunit	0.00573369	0.00865837	0.0162593	0.0102171	0.00543316
FORMB_20560	transcriptional regulator, CheY-like superfamily	0.0149449	0.0105375	0.00512792	0.0102034	0.00491701
FORMB_10890	RND transporter MFP subunit	0.00887226	0.00841473	0.0132443	0.0101771	0.0026661
FORMB_18520	phosphodiesterase	0.0133005	0.00825026	0.0089033	0.0101513	0.0027467
FORMB_01510	chromosome partitioning protein ParB	0.00827478	0.00793708	0.014165	0.0101256	0.00350229
FORMB_23760	oxidoreductase	0.00340138	0.00829348	0.0184742	0.0100564	0.0076895
FORMB_08890	tryptophan 2,3-dioxygenase	0.0103536	0.00367312	0.0160982	0.0100416	0.00621842
FORMB_06110	thiamine biosynthesis protein	0.00860785	0.0088587	0.0126521	0.0100396	0.00226602
FORMB_21090	phosphonate ABC transporter ATP-binding protein	0.00878371	0.0117526	0.00952499	0.0100204	0.00154521
FORMB_04570	membrane protein	0.00917965	0.0092444	0.0115191	0.00998106	0.00133241
FORMB_23370	hypothetical protein	0	0	0.0297988	0.00993292	0.0172043
FORMB_22620	chorismate synthase	0.00691686	0.00628303	0.0164904	0.00989675	0.00571903
FORMB_13090	heptosyltransferase	0.00479689	0.00935645	0.0155312	0.00989485	0.00538737
FORMB_03910	6-pyruvoyl tetrahydrobiopterin synthase	0.00763604	0.0106212	0.0112355	0.00983091	0.00192547
FORMB_16420	gliding motility protein GldK	0.0157211	0.0136443	0	0.00978847	0.00854042
FORMB_17520	ribonuclease HII	0.0121853	0.00737347	0.00979784	0.00978555	0.00240596
FORMB_21270	alanine glycine permease	0.0154263	0.00794019	0.00585372	0.00974008	0.00503373
FORMB_13950	DNA repair protein RadA	0.010296	0.00959297	0.00892548	0.00960482	0.000685341
FORMB_00050	hypothetical protein	0.00603998	0.00801374	0.0147221	0.00959194	0.00455113
FORMB_15810	gliding motility protein GldD	0.00895479	0.00921268	0.0106045	0.00959066	0.000887441
FORMB_04660	shikimate kinase	0.0162185	0.0085793	0.00393398	0.00957725	0.00620274
FORMB_15900	3-isopropylmalate dehydratase large subunit	0.0153269	0.00673493	0.00665114	0.00957097	0.00498491
FORMB_06830	S-adenosyl-methyltransferase MraW	0.0121839	0.016467	0	0.00955028	0.00854354
FORMB_05050	peptidylprolyl isomerase	0.00333359	0.00574666	0.0194542	0.00951148	0.00869475
FORMB_21410	transcription antitermination protein NusG	0.0125894	0.00912119	0.00672485	0.00947848	0.00294855
FORMB_07550	hypothetical protein	0.0117184	0.00854299	0.00811828	0.00945989	0.00196743
FORMB_18620	ribosomal protein L11 methyltransferase	0.0122449	0.00578619	0.0102733	0.0094348	0.00330999
FORMB_02390	lipopolysaccharide kinase	0.00634087	0.00478425	0.0166539	0.00925966	0.0064507
FORMB_12940	ATP-grasp enzyme-like protein	0.00711041	0.0069849	0.0135601	0.00921847	0.00376049
FORMB_01720	amino acid permease	0.00490312	0.00718074	0.0154881	0.00919064	0.00557136
FORMB_04610	transketolase	0.00686036	0.00944472	0.0108587	0.00905458	0.0020275
FORMB_01600	DNA mismatch repair protein MutL	0.00816953	0.00820096	0.0107778	0.00904943	0.00149689
FORMB_23790	glycosyltransferase, GT2 family	0.00907072	0.00630314	0.0114631	0.00894564	0.00258223
FORMB_05200	thioredoxin	0	0.0146476	0.0120984	0.00891534	0.00782542
FORMB_19280	UDP-glucose 4-epimerase	0.0117594	0.00475379	0.0100351	0.00884942	0.00365021
FORMB_13100	flavodoxin reductase	0.0137119	0.00709937	0.00530924	0.00870683	0.00442595
FORMB_09810	conserved hypothetical protein (DUF2807)	0.0116867	0.00651611	0.00788002	0.00869428	0.00267976
FORMB_26000	transcriptional regulator, TACO1-like (DUF28)	0.00333482	0.0118353	0.0108311	0.00866708	0.00464509
FORMB_13760	nitrogen regulation protein NtrY	0.0064573	0.00890984	0.0104667	0.00861127	0.0020213
FORMB_04740	hypothetical protein	0.00672159	0.0089719	0.010124	0.00860582	0.00173048
FORMB_01370	polyphosphate glucokinase	0.00528482	0.00940288	0.0110646	0.00858411	0.00297562
FORMB_16400	DNA topoisomerase I	0.00839931	0.00713074	0.0102057	0.00857859	0.00154531
FORMB_19950	methionyl-tRNA synthetase	0.0102216	0.00640991	0.00901981	0.00855044	0.0019487
FORMB_00360	3-dehydroquinate synthase	0.00409588	0.00911177	0.0120979	0.00843517	0.00404367
FORMB_03210	D-alanine--D-alanine ligase	0.00593768	0.00680917	0.0124565	0.00840111	0.00353898
FORMB_02000	CTP synthase	0.0102568	0.00638911	0.00848773	0.00837789	0.0019362
FORMB_15720	iron-sulfur cluster assembly ATPase protein SufC	0.00572903	0.00775848	0.0115965	0.00836134	0.00297984
FORMB_21440	50S ribosomal protein L10	0.00781669	0.00918877	0.00799286	0.00833278	0.000746528
FORMB_14730	hypothetical protein	0.0124641	0.00973824	0.00264694	0.0082831	0.00506778
FORMB_21650	hypothetical protein	0.00416036	0.00730624	0.0129009	0.00812249	0.00442705
FORMB_05670	ribosome-associated protein IOJAP	0	0.0122594	0.0120468	0.00810209	0.00701742
FORMB_01840	GTP pyrophosphokinase	0.0102163	0.00899638	0.00500338	0.00807202	0.00272663
FORMB_15280	hypothetical protein	0.00929411	0.00188081	0.0127889	0.00798794	0.00557011
FORMB_21900	thioredoxin	0.00353869	0.00656242	0.0138585	0.00798652	0.00530523
FORMB_11270	guanylate kinase	0.00458148	0.00850632	0.010854	0.00798059	0.00316912
FORMB_24750	glycoside hydrolase, GH17 family	0.00604072	0.00706776	0.0107834	0.00796396	0.00249511
FORMB_21330	ribosome hibernation protein YhbH	0.0112334	0.0126307	0	0.00795469	0.0069243
FORMB_04800	hypothetical protein	0.00822271	0.00548405	0.00982875	0.00784517	0.00219682
FORMB_23580	RNA polymerase sigma-70 factor	0.0131531	0.00269554	0.00761782	0.00782215	0.00523177
FORMB_01640	DNA recombination and repair protein RecF	0.0111709	0.00644542	0.00549301	0.00770312	0.00304072
FORMB_03420	acetyltransferase	0.0127429	0.00113449	0.009173	0.00768347	0.00594582
FORMB_09490	glycyl-tRNA synthetase subunit beta	0.0230148	0	0	0.00767161	0.0132876
FORMB_12580	sulfate transporter	0.0118915	0.00527407	0.00566699	0.00761084	0.00371232
FORMB_02440	polysaccharide deacetylase	0.00704679	0.00655714	0.00894522	0.00751638	0.0012614
FORMB_20970	ABC transporter, permease protein	0.0114951	0.00597525	0.00496041	0.00747693	0.00351667
FORMB_06970	citrate synthase, type II	0.0116822	0.00421294	0.00652764	0.00747425	0.00382354
FORMB_12920	benzil reductase	0.00744433	0.00498307	0.00989147	0.00743962	0.0024542
FORMB_09620	exodeoxyribonuclease III	0.00767006	0.00390619	0.0105663	0.00738084	0.00333944
FORMB_04280	hypothetical protein	0.0112943	0.00746266	0.00313849	0.0072985	0.00408041
FORMB_04590	protein phosphatase	0.00447524	0.0106072	0.00651733	0.00719993	0.00312246
FORMB_13740	multidrug transporter	0.0135694	0.007948	0	0.00717247	0.00681787
FORMB_01710	aminoacyl-histidine dipeptidase, M20 family	0.00986629	0.00534981	0.00627453	0.00716354	0.00238588
FORMB_01700	peptidyl-prolyl cis-trans isomerase	0.0113425	0.005767	0.00431356	0.00714102	0.00371044
FORMB_25810	nitroreductase	0.00471694	0.00612569	0.0104793	0.0071073	0.00300396
FORMB_20170	endothelin-converting protein	0.00906679	0.00407824	0.00812492	0.00708998	0.00265042
FORMB_06860	2-hydroxy-6-oxo-6-phenylhexa-2,4-dienoate hydrolase	0.0071642	0.00632659	0.00776525	0.00708535	0.000722566
FORMB_12890	hypothetical protein	0.00269301	0.00234857	0.0159071	0.0069829	0.00773052
FORMB_14940	transcription termination factor NusA	0.00658981	0.0096771	0.00464336	0.00697009	0.00253833
FORMB_26480	DEAD/DEAH box helicase	0.00761025	0.00348624	0.00961984	0.00690544	0.00312695
FORMB_13590	SusD-like protein	0.00576034	0.00912453	0.00580918	0.00689802	0.00192837
FORMB_20390	amino acid permease	0.00705526	0.00586538	0.00768979	0.00687015	0.000926186
FORMB_05240	anthranilate phosphoribosyltransferase	0.002497	0.00672953	0.0113747	0.00686707	0.00444044
FORMB_26220	imidazoleglycerol-phosphate dehydratase	0.00578785	0.00755345	0.00680154	0.00671428	0.000886028
FORMB_00470	phosphoserine aminotransferase	0.00407758	0.00594974	0.0100904	0.00670592	0.00307692
FORMB_05690	lactate utilization protein B/C	0.00724501	0.00419007	0.00853909	0.00665805	0.00223313
FORMB_26280	conserved hypothetical protein (DUF24)	0.00484442	0.00705696	0.00799461	0.00663199	0.00161752
FORMB_01500	chromosome partitioning protein ParA	0.00379966	0.00764804	0.00843655	0.00662808	0.00248101
FORMB_19550	phosphate regulon sensor protein PhoR	0.00270713	0.00566908	0.0114681	0.00661478	0.00445641
FORMB_08690	histidine kinase	0.00274115	0.00172083	0.0152779	0.00657996	0.0075499
FORMB_11940	nitrogen regulatory protein P-II	0	0.0127191	0.00701919	0.00657945	0.00637097
FORMB_11950	ammonium transporter	0	0.0133834	0.00621461	0.00653268	0.00669738
FORMB_07600	adenylate kinase	0.00755977	0.00519362	0.00683735	0.00653025	0.0012126
FORMB_26170	hypothetical protein	0.00438142	0.00497641	0.0102291	0.00652898	0.0032182
FORMB_09120	membrane protein	0.00275466	0.00822774	0.00831829	0.00643356	0.00318635
FORMB_20730	conserved hypothetical protein (DUF1684)	0.00607916	0.00436809	0.00884094	0.0064294	0.0022569
FORMB_14590	glycoside hydrolase, GH74 family	0.00635131	0.00974284	0.00305237	0.00638217	0.00334534
FORMB_06990	carbamoyl phosphate synthase small subunit	0.0127331	0.00623315	0.000131774	0.006366	0.0063017
FORMB_09060	hypothetical protein	0.0189756	0	0	0.00632519	0.0109556
FORMB_10690	hypothetical protein	0.00422778	0	0.014368	0.0061986	0.00738397
FORMB_06840	16S rRNA methyltransferase	0.00488961	0.00492032	0.00868949	0.00616647	0.00218505
FORMB_01040	dihydrolipoyl dehydrogenase	0.0088025	0.00416179	0.00546593	0.00614341	0.00239338
FORMB_15610	membrane protein	0	0.00417133	0.0141463	0.00610589	0.00726888
FORMB_06950	amidinotransferase	0	0.00729187	0.010989	0.00609362	0.00559163
FORMB_05760	aspartate aminotransferase	0.00566037	0.00549037	0.00675682	0.00596919	0.000687387
FORMB_24930	peptidase, M79 family	0.00862528	0.00912774	0	0.00591768	0.00513101
FORMB_04120	diaminopimelate epimerase	0.00438387	0.00443647	0.00880041	0.00587359	0.00253484
FORMB_06400	polynucleotide phosphorylase	0.00625404	0.00485849	0.00636798	0.00582684	0.000840547
FORMB_06740	cell division protein FtsA	0.0109335	0.00347647	0.00299927	0.00580309	0.00444949
FORMB_20980	transcriptional regulator, Fis family	0.0116703	0.0032426	0.002394	0.00576895	0.00512827
FORMB_24500	UDP-N-acetylglucosamine 1-carboxyvinyltransferase	0.00842768	0.00591078	0.00286249	0.00573365	0.00278682
FORMB_08160	dimethyladenosine transferase	0.00363264	0.00547003	0.00807688	0.00572651	0.0022332
FORMB_18320	DNA gyrase subunit B	0.00523815	0.00480172	0.00712976	0.00572321	0.0012375
FORMB_05270	tryptophan synthase subunit beta	0.0057456	0.00531855	0.00605338	0.00570585	0.000369026
FORMB_06430	tyrosine-protein kinase Ptk	0.00396312	0.00455554	0.00859708	0.00570525	0.00252186
FORMB_21930	DNA gyrase subunit A	0.00673325	0.0044813	0.00587556	0.0056967	0.00113658
FORMB_03120	hypothetical protein	0	0.0101746	0.0068529	0.00567584	0.00518843
FORMB_15920	hypothetical protein	0.00440291	0.00388551	0.00864634	0.00564492	0.00261215
FORMB_21710	DNA polymerase III epsilon subunit	0.00526664	0.00435602	0.00701884	0.00554717	0.00135339
FORMB_03040	sulfatase	0.00208116	0.00435108	0.0100967	0.00550965	0.00413146
FORMB_06030	methionyl aminopeptidase 1, M24 family	0	0.00599766	0.0104288	0.00547548	0.00523396
FORMB_24470	ATPase	0.00669715	0.00488286	0.00479394	0.00545798	0.00107407
FORMB_14370	CMP deaminase	0.00316927	0.00714649	0.00598473	0.0054335	0.00204511
FORMB_26750	phosphate starvation protein PhoH	0.00446345	0.00459519	0.0071254	0.00539468	0.00150029
FORMB_17490	lysyl-tRNA synthetase	0.00617385	0.0028546	0.00711562	0.00538135	0.00223833
FORMB_01280	membrane-bound metal-dependent hydrolase (DUF457)	0	0.00461128	0.0114339	0.00534839	0.00575248
FORMB_00130	short-chain dehydrogenase	0.00553032	0.00319593	0.00716121	0.00529582	0.00199301
FORMB_26010	dTDP-4-dehydrorhamnose reductase	0.00519836	0.00310146	0.0075614	0.00528707	0.00223129
FORMB_14260	transcriptional regulator, HxlR family	0.00347888	0.00574206	0.006619	0.00527998	0.00162026
FORMB_16030	ferredoxin-NADP reductase	0.00968109	0	0.00613478	0.00527196	0.00489788
FORMB_21170	ABC transporter, permease protein	0.00510035	0.00459726	0.00593844	0.00521202	0.000677529
FORMB_12600	elongation factor 4	0.0044971	0.00232409	0.00874224	0.00518781	0.00326435
FORMB_23900	carbamoyl phosphate synthase large subunit	0.00683298	0.00425259	0.00445331	0.00517962	0.00143536
FORMB_02610	hypothetical protein	0	0.0155016	0	0.00516719	0.00894983
FORMB_20010	hypothetical protein	0.00542789	0.00657564	0.00349641	0.00516665	0.00155615
FORMB_06300	Trk system potassium uptake protein TrkA	0.00927729	0.00250625	0.00370952	0.00516435	0.00361236
FORMB_18190	signal recognition particle, subunit Ffh SRP54	0.00674504	0.00510697	0.00359353	0.00514851	0.00157617
FORMB_02660	signal transduction protein	0.00486898	0.00293194	0.0076159	0.00513894	0.00235362
FORMB_14770	2-oxoglutarate dehydrogenase E1 component	0.00650421	0.00332075	0.00556078	0.00512858	0.00163515
FORMB_23390	membrane protein	0.00642254	0.0074684	0.00139938	0.00509678	0.00324446
FORMB_10950	conserved hypothetical protein (DUF420)	0.00640449	0.00403802	0.00484564	0.00509605	0.00120294
FORMB_17730	heat shock protein Hsp90	0	0.0152752	0	0.00509172	0.00881912
FORMB_05230	anthranilate synthase, amidotransferase component	0.00430994	0.0013842	0.00951555	0.0050699	0.0041186
FORMB_18500	transcription termination factor Rho	0.00582666	0.00314525	0.00619697	0.00505629	0.00166534
FORMB_00840	aminopeptidase, M1 family	0.00781755	0.00423431	0.00306145	0.00503777	0.00247776
FORMB_16080	polyprenyl synthetase	0.00201656	0.00292953	0.0100684	0.00500484	0.00440888
FORMB_09420	aminopeptidase P, M24 family	0.00777568	0.00509685	0.00207398	0.00498217	0.00285258
FORMB_05870	conserved hypothetical protein (DUF164)	0.00397933	0.00552875	0.00543519	0.00498109	0.000868809
FORMB_01450	uridine kinase	0.00582285	0.00314674	0.00592953	0.00496638	0.00157675
FORMB_01200	hydrolase	0.00260999	0.00393515	0.00833366	0.0049596	0.0029962
FORMB_00300	phosphohydrolase	0.00729794	0.00451348	0.00305936	0.00495692	0.00215381
FORMB_08090	peptidase, C39 family	0.00846342	0.0039332	0.00245042	0.00494901	0.00313256
FORMB_02410	SAM-dependent methyltransferase	0.00666178	0.00151361	0.00666232	0.0049459	0.00297245
FORMB_12610	glutamyl-tRNA synthetase	0.00445326	0.00483482	0.00540934	0.00489914	0.000481271
FORMB_00720	tRNA modification GTPase MnmE	0.00210904	0.00455267	0.0079691	0.00487694	0.00294346
FORMB_01570	endonuclease	0.00252316	0.00411881	0.00793469	0.00485889	0.00278064
FORMB_06590	UDP-glucose 6-dehydrogenase	0.00546424	0.00422558	0.00481891	0.00483625	0.000619514
FORMB_25990	acyltransferase	0.00536133	0.00377242	0.00537178	0.00483517	0.000920391
FORMB_09790	aminotransferase	0.00341047	0.00496112	0.00609723	0.00482294	0.0013487
FORMB_19840	palmitoyl-CoA hydrolase	0.00519418	0.00375299	0.00540567	0.00478428	0.000899359
FORMB_24340	histidyl-tRNA synthetase	0.00736942	0.00338085	0.00339771	0.00471599	0.00229795
FORMB_24110	membrane protein (DUF4480)	0.00486149	0.00286712	0.00613583	0.00462148	0.00164752
FORMB_21740	3-hydroxybutyryl-CoA dehydrogenase	0.00486382	0.00359749	0.00539554	0.00461895	0.000923693
FORMB_23590	conserved hypothetical protein (DUF1684)	0	0.00699731	0.00685953	0.00461895	0.00400072
FORMB_23080	prolyl oligopeptidase, S9A family	0.00611993	0.00422374	0.00340051	0.00458139	0.00139455
FORMB_12430	glutaminyl-tRNA synthetase	0.00581364	0.00426477	0.00351038	0.0045296	0.00117425
FORMB_12840	dTDP-4-dehydrorhamnose reductase	0.00450877	0.003131	0.00591189	0.00451722	0.00139047
FORMB_15620	hypothetical protein	0	0.0134846	0	0.00449486	0.00778532
FORMB_26410	glycoside hydrolase, GH74 family	0.0133717	0	0	0.00445723	0.00772015
FORMB_06780	cell division protein FtsW	0.00802633	0.00527947	0	0.00443527	0.00407922
FORMB_20090	transcriptional regulator, LacI family	0.00512013	0.00467932	0.00344785	0.00441576	0.000866733
FORMB_03560	antitermination protein NusB	0.00134835	0.0039886	0.0078884	0.00440845	0.00329018
FORMB_06180	Na(+)-translocating NADH-quinone reductase subunit B	0.00459634	0	0.00856634	0.00438756	0.00428698
FORMB_12860	pyridoxal-5'-phosphate-dependent protein	0.00401016	0.00405434	0.00507517	0.00437989	0.000602538
FORMB_07350	hypothetical protein	0.00504263	0.00158165	0.00640903	0.00434444	0.00248828
FORMB_12310	phenylalanyl-tRNA synthetase subunit alpha	0.00457718	0.00379103	0.00462799	0.00433207	0.000469236
FORMB_24260	hypothetical protein	0.00104705	0.00389033	0.00805749	0.00433163	0.00352599
FORMB_09370	50S ribosomal protein L21	0.00631913	0.00664735	0	0.00432216	0.0037467
FORMB_02810	hypothetical protein	0.00451921	0.00261991	0.00579223	0.00431045	0.00159643
FORMB_26440	L-asparaginase	0	0	0.0129106	0.00430355	0.00745396
FORMB_01980	tRNA (5-methylaminomethyl-2-thiouridylate)-methyltransferase	0.0075034	0.00358842	0.0017103	0.00426737	0.00295563
FORMB_12900	glutamate-1-semialdehyde aminotransferase	0.00585589	0.00290057	0.00403215	0.00426287	0.00149111
FORMB_15710	Fe-S cluster assembly protein SufD	0.00410485	0.00424765	0.00441296	0.00425515	0.000154193
FORMB_05440	two-component system sensor histidine kinase	0.0048664	0.00281115	0.00496128	0.00421294	0.00121491
FORMB_15460	hypothetical protein	0.00471129	0.00352118	0.004403	0.00421182	0.000617656
FORMB_11310	ribosome-binding factor A	0.00536931	0.00203607	0.00516269	0.00418936	0.00186766
FORMB_24020	RNA polymerase sigma-70 factor	0.00531945	0.00309859	0.00405224	0.00415676	0.00111411
FORMB_02650	succinylglutamate desuccinylase	0	0	0.0123601	0.00412002	0.00713608
FORMB_15740	iron-sulfur cluster assembly protein SufB	0.00341244	0.00336821	0.00554576	0.0041088	0.00124464
FORMB_07610	phosphoribosylaminoimidazole carboxylase ATPase subunit	0.00424952	0.00341051	0.00457751	0.00407918	0.000601859
FORMB_13030	dTDP-glucose 4,6-dehydratase	0.00191193	0.00434568	0.0058649	0.00404084	0.00199404
FORMB_12280	sulfate permease	0.00473548	0.00317318	0.00417085	0.0040265	0.000791091
FORMB_02400	ADP-heptose-LPS heptosyltransferase	0	0.00462599	0.00722322	0.00394974	0.00365879
FORMB_00460	acyl-CoA reductase	0.00149793	0.00370242	0.00659577	0.00393204	0.00255666
FORMB_04770	hypothetical protein	0.0117824	0	0	0.00392746	0.00680257
FORMB_15350	excinuclease ABC subunit C	0.00122482	0.0022649	0.00819444	0.00389472	0.00375981
FORMB_07770	methanol dehydrogenase	0.0027678	0.00178909	0.00712697	0.00389462	0.00284175
FORMB_04990	phytoene synthase	0	0.00711994	0.00450519	0.00387504	0.00360156
FORMB_11750	superoxide dismutase	0	0	0.0115888	0.00386295	0.00669082
FORMB_04170	isocitrate dehydrogenase	0.00512344	0.00455232	0.00173692	0.00380423	0.00181297
FORMB_12740	DNA polymerase III delta prime subunit	0.00570888	0.00354658	0.00211713	0.00379086	0.0018083
FORMB_09960	conserved hypothetical protein (DUF151 / bifunctional nuclease domain / UVR domain)	0.0046979	0.00038847	0.00626929	0.00378522	0.00304479
FORMB_16180	rod shape-determining protein MreC	0.00234042	0.00305204	0.00592971	0.00377406	0.00190046
FORMB_09780	prephenate dehydrogenase	0.00585429	0.00277438	0.00269288	0.00377385	0.00180218
FORMB_01210	tRNA(Ile)-lysidine synthetase	0.00357221	0.00446026	0.00324679	0.00375976	0.0006281
FORMB_15500	TonB-dependent receptor	0.00670316	0.0033142	0.00126086	0.00375941	0.00274833
FORMB_06150	Na(+)-translocating NADH-quinone reductase subunit E	0.0112668	0	0	0.00375561	0.00650491
FORMB_20670	glutamine synthetase	0.00528162	0.00283885	0.00312626	0.00374891	0.00133512
FORMB_02420	glycosyltransferase, GT2 family	0.0031689	0.00216135	0.00585005	0.00372677	0.00190658
FORMB_13500	gliding motility protein GldH	0.00056282	0.00438878	0.00620675	0.00371945	0.00288088
FORMB_01690	gliding motility protein GldI	0.00348477	0	0.00762463	0.00370314	0.003817
FORMB_20860	hypothetical protein	0.00162958	0.00438797	0.00501002	0.00367586	0.00179921
FORMB_19870	transcription-repair coupling factor	0.00552467	0.00237293	0.00309918	0.00366559	0.00165045
FORMB_13360	peptidase, M23 family	0.00250179	0.00322478	0.00523693	0.0036545	0.0014173
FORMB_23030	ATP-dependent dethiobiotin synthetase BioD	0.00546559	0.000894041	0.00458292	0.00364752	0.00242508
FORMB_12460	lysine transporter LysE	0.00547456	0.00545417	0	0.00364291	0.00315487
FORMB_23670	acetyl-CoA acetyltransferase	0.00367501	0.00383275	0.00341029	0.00363935	0.000213477
FORMB_24520	deoxyribodipyrimidine photolyase	0.000876676	0.00349188	0.00647384	0.00361413	0.00280058
FORMB_07620	phosphoribosylaminoimidazole carboxylase catalytic subunit	0.0108223	0	0	0.00360742	0.00624823
FORMB_16060	5,10-methylenetetrahydrofolate reductase	0.00218801	0.00349142	0.00502836	0.00356926	0.00142177
FORMB_21920	Clp protease ClpC	0.0035587	0.00162233	0.00544951	0.00354352	0.00191364
FORMB_01300	outer membrane assembly protein	0.00384399	0.00247706	0.00420194	0.00350766	0.0009103
FORMB_23160	GTP cyclohydrolase	0.00394003	0.00367427	0.00290441	0.00350624	0.000537867
FORMB_21070	glycosyltransferase, GT2 family	0.00319592	0.0020286	0.00525824	0.00349425	0.00163535
FORMB_08240	ribose-phosphate pyrophosphokinase	0.00351842	0.00296309	0.00393625	0.00347259	0.000488199
FORMB_09650	50S rRNA methyltransferase	0.00255669	0.00320214	0.00462974	0.00346285	0.00106083
FORMB_23340	thiol peroxidase	0.00204346	0.00395136	0.00436509	0.0034533	0.00123836
FORMB_00600	FAD-binding protein	0.00477773	0.0024035	0.0031018	0.00342768	0.0012202
FORMB_07720	alanyl-tRNA synthetase	0.00452781	0.00319536	0.00244413	0.0033891	0.00105526
FORMB_05800	RNA polymerase sigma-70 factor	0.0046758	0.00176473	0.0036124	0.00335097	0.00147304
FORMB_04110	acetyltransferase	0	0.00241672	0.00759931	0.00333867	0.00388264
FORMB_26240	1-(5-phosphoribosyl)-5-[(5- phosphoribosylamino)methylideneamino] imidazole-4-carboxamide isomerase	0.00381219	0.0010851	0.0050977	0.00333166	0.00204901
FORMB_11980	aldehyde dehydrogenase B	0.0025239	0.00265807	0.00472336	0.00330178	0.00123296
FORMB_00010	DNA polymerase III beta subunit	0.00557772	0.00430603	0	0.00329458	0.00292319
FORMB_24450	methionyl-tRNA formyltransferase	0.00394163	0.00263933	0.00323229	0.00327108	0.000652013
FORMB_10600	50S ribosomal protein L32	0	0.00972204	0	0.00324068	0.00561302
FORMB_18530	tRNA pseudouridine synthase A	0.00118076	0.00284276	0.00553493	0.00318615	0.0021973
FORMB_15100	gamma-glutamyltranspeptidase	0.000905942	0.00323915	0.0053875	0.00317753	0.00224141
FORMB_06610	UDP-N-acetyl-D-galactosamine dehydrogenase	0.000711802	0.0055707	0.00319683	0.00315978	0.00242966
FORMB_01970	subtilisin-like serine protease, S8A family	0.0053111	0.00413938	0	0.00315016	0.00279032
FORMB_05040	peptidylprolyl isomerase	0.00286949	0.00309675	0.00347475	0.00314699	0.000305742
FORMB_26450	oxidoreductase	0.00353476	0.00316375	0.00273515	0.00314455	0.000400149
FORMB_01410	glycosyltransferase, GT2 family	0.0047598	0.003141	0.00151473	0.00313851	0.00162254
FORMB_26600	DEAD/DEAH box helicase	0.00372204	0.0026106	0.00293865	0.00309043	0.000571054
FORMB_15210	hydrolase TatD	0.00331922	0.00157165	0.0042636	0.00305149	0.0013658
FORMB_26760	conserved hypothetical protein (DUF62)	0	0.00499813	0.00412788	0.003042	0.00267014
FORMB_21730	conserved hypothetical protein (DUF1015)	0.00366174	0.0018777	0.00358654	0.003042	0.00100901
FORMB_26540	23S rRNA methyltransferase	0	0.00256923	0.00653637	0.0030352	0.00329301
FORMB_09740	hypothetical protein	0.0021853	0.00336028	0.00354881	0.00303147	0.000738835
FORMB_26100	RHS repeat-associated core domain protein-containing protein	0.00528727	0.00213917	0.00154578	0.00299074	0.00201086
FORMB_00110	hypothetical protein	0.00221404	0.00206699	0.00466258	0.0029812	0.00145797
FORMB_01940	chromosome segregation protein	0.00344424	0.00249464	0.00300293	0.00298061	0.000475195
FORMB_02150	cob(I)yrinic acid a c-diamide adenosyltransferase	0.00466118	0.00218744	0.00208988	0.0029795	0.0014572
FORMB_14100	ATPase	0.0044373	0.00226191	0.00222141	0.00297354	0.00126781
FORMB_05980	conserved hypothetical protein (DUF4480)	0.00189019	0.00299458	0.00400979	0.00296485	0.00106012
FORMB_15910	2-isopropylmalate synthase	0.0028351	0.00331075	0.00273026	0.0029587	0.000309355
FORMB_06820	cell division protein FtsI	0.00237001	0.0015366	0.00492128	0.00294263	0.0017635
FORMB_03730	DNA polymerase III epsilon subunit	0.00289245	0.00254463	0.00337116	0.00293608	0.000414988
FORMB_25960	3-deoxy-manno-octulosonate cytidylyltransferase	0	0.00149763	0.00730794	0.00293519	0.00386024
FORMB_15800	thiamine-monophosphate kinase	0.00622911	0	0.00257182	0.00293365	0.00313028
FORMB_07960	acetyltransferase, GNAT family	0.00363165	0.00159452	0.00349466	0.00290694	0.00113866
FORMB_15310	molecular chaperone DnaK	0.00326629	0.00293022	0.00250859	0.0029017	0.000379655
FORMB_00820	excinuclease ABC subunit A	0.00372462	0.00185679	0.00304591	0.00287577	0.000945469
FORMB_20510	N-acetylmuramidase	0.00298542	0	0.00559118	0.00285887	0.00279774
FORMB_00870	alkyl hydroperoxide reductase	0.00467911	0.000888927	0.00298739	0.00285181	0.00189873
FORMB_19330	cytochrome C oxidase subunit III	0.00357172	0.00230018	0.00266982	0.00284724	0.000654074
FORMB_09820	deacylase	0.00118249	0.00300573	0.00431339	0.00283387	0.00157251
FORMB_24840	thioesterase	0	0.00849357	0	0.00283119	0.00490376
FORMB_00660	transcriptional regulator, AsnC family	0.00187152	0.00215916	0.00431426	0.00278165	0.00133505
FORMB_06260	16S rRNA methyltransferase	0.00256577	0.000770401	0.0049901	0.00277543	0.00211765
FORMB_21850	protein-L-isoaspartate O-methyltransferase	0.00223775	0.00249487	0.00349274	0.00274178	0.000662931
FORMB_13080	conserved hypothetical protein (DUF4254)	0.00217683	0.00178427	0.00422483	0.00272864	0.00131052
FORMB_00520	lipoprotein ABC transporter ATP-binding protein	0.00302779	0.000387194	0.00472441	0.00271313	0.00218566
FORMB_13460	1-acyl-sn-glycerol-3-phosphate acyltransferase	0.00300568	0.00237316	0.00273253	0.00270379	0.00031724
FORMB_06580	UDP-glucuronate 4-epimerase	0	0	0.0081071	0.00270237	0.00468064
FORMB_05770	UDP-N-acetylenolpyruvoylglucosamine reductase	0.00130254	0.00207596	0.00467009	0.00268286	0.0017639
FORMB_16110	ligand-binding protein SH3	0.00134503	0.0012618	0.00542366	0.00267683	0.00237919
FORMB_13110	TPR domain protein	0.00186956	0.00229386	0.00380961	0.00265768	0.00101991
FORMB_11850	threonine dehydratase	0.00404123	0.00108658	0.002761	0.0026296	0.0014817
FORMB_20890	methyltransferase type 11	0.00174883	0.00259198	0.0033371	0.00255931	0.000794637
FORMB_20780	branched-chain amino acid aminotransferase	0.00232973	0.00290091	0.00241426	0.0025483	0.000308281
FORMB_23690	3-hydroxyacyl-CoA dehydrogenase	0.00201288	0.00238396	0.00317936	0.0025254	0.000595966
FORMB_03920	isopentenyl-diphosphate delta-isomerase	0.00304879	0.00142833	0.00308241	0.00251985	0.000945428
FORMB_09340	adenosylhomocysteinase	0.00490275	0.00259463	0	0.00249913	0.00245277
FORMB_03300	prolyl endopeptidase, S9 family	0.00198893	0.00179381	0.00369939	0.00249404	0.00104841
FORMB_00570	protein PyrR	0.00365929	0	0.00381013	0.00248981	0.00215755
FORMB_22710	helicase UvrD	0.00195196	0.00215526	0.00332784	0.00247835	0.000742667
FORMB_10790	hypothetical protein	0.00742296	0	0	0.00247432	0.00428565
FORMB_11810	3-oxoacyl-[acyl-carrier protein] synthase	0.00273083	0.003355	0.00120938	0.00243174	0.00110363
FORMB_24140	50S rRNA methyltransferase	0.00372401	0	0.00352977	0.00241793	0.00209624
FORMB_05830	NAD-dependent glyceraldehyde-3-phosphate dehydrogenase	0	0.00265347	0.0045258	0.00239309	0.00227411
FORMB_21050	phosphoethanolamine transferase	0.00258395	0.00176312	0.00278144	0.00237617	0.000540022
FORMB_15890	3-isopropylmalate dehydratase small subunit	0.00712207	0	0	0.00237402	0.00411193
FORMB_07520	hypothetical protein	0	0.00386195	0.00325937	0.00237377	0.00207771
FORMB_12590	universal stress protein UspA	0.00164186	0.00200527	0.00345728	0.00236814	0.000960565
FORMB_04520	conserved hypothetical protein (DUF4197)	0.00321925	0.00170945	0.00210595	0.00234488	0.000782748
FORMB_01650	hypothetical protein	0	0.00394079	0.00307944	0.00234008	0.00207182
FORMB_10590	3-oxoacyl-[acyl-carrier protein] synthase	0.0016485	0.00278104	0.00245234	0.00229396	0.000582648
FORMB_16020	siroheme synthase	0.003374	0.00296125	0.000538383	0.00229121	0.00153196
FORMB_06270	fatty acid desaturase	0.00234312	0.00123836	0.00327369	0.00228505	0.00101891
FORMB_14580	deoxyguanosinetriphosphate triphosphohydrolase	0.00559479	0.00125617	0	0.00228365	0.00293551
FORMB_06220	delta-1-pyrroline-5-carboxylate dehydrogenase	0.00312948	0.00150556	0.00219539	0.00227681	0.000815013
FORMB_14700	transcriptional regulator, TetR family	0.00245635	0.00108149	0.00328469	0.00227418	0.00111284
FORMB_03190	hypothetical protein	0.00208988	0.00183139	0.00285061	0.00225729	0.000529836
FORMB_20250	conserved hypothetical protein (DUF1239)	0	0.00339821	0.00332714	0.00224178	0.00194177
FORMB_06600	UDP-N-acetylglucosamine 4-epimerase	0.00047426	0.00186633	0.00428806	0.00220955	0.00192993
FORMB_24960	putative pirin family protein	0.00332757	0.00329397	0	0.00220718	0.00191155
FORMB_09290	ribosylnicotinamide kinase	0.00215018	0.00174048	0.00269585	0.0021955	0.000479294
FORMB_15850	DNA-binding protein	0	0.00399124	0.00252047	0.00217057	0.00201849
FORMB_26200	histidinol dehydrogenase	0.00182117	0.00286264	0.00181144	0.00216508	0.000604123
FORMB_20830	chaperone protein DnaJ	0.000352198	0.00229202	0.00380699	0.0021504	0.00173174
FORMB_03760	recombinase RecR	0.00388993	0.00254222	0	0.00214405	0.00197529
FORMB_18170	peptidase, M28 family	0	0.00190609	0.00439828	0.00210146	0.00220564
FORMB_21960	acetyl-CoA acetyltransferase	0.00170008	0.00191896	0.00262528	0.00208144	0.000483525
FORMB_03660	ribosomal protein S12 methylthiotransferase	0.0024647	0.00215238	0.00159988	0.00207232	0.000437932
FORMB_07480	23S rRNA (guanosine-2'-O-) -methyltransferase RlmB	0.00335115	0.000334373	0.00252536	0.00207029	0.00155902
FORMB_12790	peptidase, M23 family	0.00613221	0	0	0.00204407	0.00354044
FORMB_04550	acetyl-CoA carboxylase subunit alpha	0	0.000900063	0.00520566	0.00203524	0.0027823
FORMB_06790	UDP-N-acetylmuramoylalanine--D-glutamate ligase	0.00193587	0.0018692	0.00226176	0.00202228	0.000210063
FORMB_06690	peptidase, M12B family	0.00260962	0.00344567	0	0.00201843	0.0017973
FORMB_10450	hypothetical protein	0.00469053	0	0.00133601	0.00200885	0.00241657
FORMB_05250	indole-3-glycerol phosphate synthase	0.00214085	0.00159912	0.00227714	0.0020057	0.000358645
FORMB_06660	hypothetical protein	0	0.00203228	0.00397503	0.00200244	0.00198768
FORMB_24050	conserved hypothetical protein (DUF4252)	0.00160441	0.00188494	0.00241094	0.00196676	0.000409446
FORMB_24060	adenylosuccinate lyase	0.00185138	0.00164267	0.00238439	0.00195948	0.000382492
FORMB_02380	2,3,4,5-tetrahydropyridine-2,6-dicarboxylate N-succinyltransferase	0.002967	0.0028908	0	0.0019526	0.00169143
FORMB_01150	ABC transporter, ATP-binding protein	0.00402097	0	0.00182629	0.00194908	0.00201329
FORMB_18200	methylenetetrahydrofolate dehydrogenase	0	0	0.00582053	0.00194018	0.00336049
FORMB_11060	translation elongation factor Ts	0.000471902	0.0018954	0.00343247	0.00193326	0.00148065
FORMB_02280	hypothetical protein	0.00577066	0	0	0.00192355	0.00333169
FORMB_04350	acetyltransferase, GCN5 family	0	0	0.00576341	0.00192114	0.00332751
FORMB_06240	thiol-disulfide interchange protein	0	0.0057547	0	0.00191823	0.00332248
FORMB_13320	polysaccharide biosynthesis protein	0.000426818	0.00408812	0.00120839	0.00190778	0.00192825
FORMB_10780	hypothetical protein	0.00195552	0	0.00375895	0.00190483	0.00187999
FORMB_22360	N-acetyl-gamma-glutamyl-phosphate reductase	0.00154619	0.00145224	0.00268257	0.00189367	0.000684823
FORMB_19560	tRNA (guanine46-N7-)-methyltransferase	0.00139194	0.00283724	0.00140971	0.00187963	0.000829363
FORMB_13380	hypothetical protein	0	0.00113245	0.00450589	0.00187945	0.00234398
FORMB_02500	tRNA nucleotidyltransferase	0.00107099	0.00165198	0.00289533	0.00187277	0.000931996
FORMB_16150	rod shape-determining protein RodA	0.00379106	0.00181943	0	0.00187017	0.00189604
FORMB_11740	helicase UvrD	0.00252353	0.00170772	0.00137605	0.0018691	0.000590516
FORMB_24850	isochorismate synthase	0.00289257	0.00271105	0	0.00186788	0.00162017
FORMB_01400	restriction endonuclease subunit R	0	0.00550692	0	0.00183564	0.00317942
FORMB_00330	alanine dehydrogenase	0.00272617	0.001358	0.0013764	0.00182019	0.000784655
FORMB_26660	conserved hypothetical protein (DUF4294)	0.00374832	0	0.00166586	0.00180473	0.00187802
FORMB_06420	ribulose-phosphate 3-epimerase	0.000924806	0.00238189	0.00209774	0.00180148	0.000772402
FORMB_09530	hypothetical protein	0.00539584	0	0	0.00179861	0.00311529
FORMB_04750	hypothetical protein	0	0.00214721	0.00321325	0.00178682	0.00163666
FORMB_12950	N-acetylneuraminate synthase	0	0.00213779	0.00311822	0.001752	0.00159451
FORMB_20280	peptidyl-prolyl cis-trans isomerase	0.00154914	0.000753035	0.00295333	0.00175183	0.00111406
FORMB_10580	acetyl-CoA carboxylase	0.00311142	0.00212262	0	0.00174468	0.00158977
FORMB_19910	ATP-dependent DNA helicase	0.0014493	0.00370966	0	0.00171965	0.00186955
FORMB_26090	hypothetical protein	0.00207895	0.00172703	0.00124546	0.00168381	0.000418425
FORMB_03410	argininosuccinate synthase	0.0015543	0.00236684	0.00110096	0.00167403	0.000641377
FORMB_25660	cysteine desulfurase NifS	0.00305567	0.00196068	0	0.00167212	0.00154814
FORMB_05580	ribosomal large subunit pseudouridine synthase D	0.0028222	0.00217399	0	0.0016654	0.00147824
FORMB_08080	ATP-dependent DNA helicase	0.00354704	0.0014373	0	0.00166144	0.00178411
FORMB_08920	iron-sulfur cluster repair di-iron protein	0.00212844	0	0.00284974	0.00165939	0.00148164
FORMB_26560	DEAD/DEAH box helicase	0.00156535	0.00219077	0.00121559	0.00165724	0.000494042
FORMB_20270	hemolysin	0.00263271	0.00156866	0.000714042	0.00163847	0.000961235
FORMB_08760	glycoside hydrolase, GH5 family	0.00263037	0.000477344	0.00180131	0.00163634	0.00108595
FORMB_24120	DEAD-box ATP-dependent RNA helicase CshA	0.00164285	0	0.00325692	0.00163326	0.00162848
FORMB_24640	ABC transporter	0.00178752	0.00120928	0.00182594	0.00160758	0.000345472
FORMB_14840	glycosylasparaginase	0	0.00471207	0	0.00157069	0.00272052
FORMB_12680	conserved hypothetical protein (DUF4421)	0.00107051	0.00145224	0.00218176	0.00156817	0.000564624
FORMB_18260	7-carboxy-7-deazaguanine synthase	0.00151893	0.000357543	0.00282494	0.00156714	0.0012344
FORMB_10550	nitrogen fixation protein NifU	0	0.00130961	0.00338741	0.00156567	0.00170816
FORMB_02080	membrane protein (DUF808)	0.00163646	0.00183139	0.00120771	0.00155852	0.000319062
FORMB_12500	cobalt transporter	0.00324136	0.00141075	0	0.0015507	0.00162521
FORMB_12710	tRNA uridine 5-carboxymethylaminomethyl modification enzyme GidA	0.00167834	0.000594641	0.00236063	0.00154454	0.000890567
FORMB_21890	general stress protein (DUF2847)	0	0.00461082	0	0.00153694	0.00266206
FORMB_02250	hypothetical protein	0	0	0.0046065	0.0015355	0.00265957
FORMB_26030	threonine synthase	0.00286224	0.00174071	0	0.00153432	0.00144224
FORMB_05650	orotate phosphoribosyltransferase	0.00262374	0.00110302	0.000836685	0.00152115	0.000964115
FORMB_14470	hypothetical protein	0.00110625	0.000985811	0.00244867	0.00151358	0.000812052
FORMB_25950	ATP-dependent endonuclease	0.00188245	0.0019046	0.000751965	0.001513	0.000659172
FORMB_03750	glycosyltransferase, GT2 family	0.00168166	0.000812407	0.00203608	0.00151005	0.000629626
FORMB_18120	peptidase, C25 family	0.000531417	0.00244108	0.00150673	0.00149308	0.000954906
FORMB_23150	8-amino-7-oxononanoate synthase	0.00181933	0.00157889	0.00105741	0.00148521	0.0003895
FORMB_03400	N-acetyl-gamma-glutamyl-phosphate reductase	0.00155356	0	0.00286791	0.00147382	0.00143562
FORMB_10220	hypothetical protein	0	0.00435361	0	0.0014512	0.00251356
FORMB_19760	DNA polymerase III alpha subunit	0.00210339	0.00079249	0.00141575	0.00143721	0.000655713
FORMB_10820	recombinase RecJ	0.00171383	0	0.00257776	0.00143053	0.00131202
FORMB_25290	hypothetical protein	0.00428476	0	0	0.00142825	0.00247381
FORMB_13410	tryptophanyl-tRNA synthetase	0	0.00213216	0.0021339	0.00142202	0.0012315
FORMB_09150	cell division protein FtsX	0	0	0.00422465	0.00140822	0.0024391
FORMB_07830	zeta toxin	0.000875829	0.00104207	0.00230019	0.00140603	0.000778817
FORMB_00290	UDP-3-O-(3-hydroxymyristoyl) glucosamine N-acyltransferase	0	0.00130915	0.00290057	0.00140324	0.00145257
FORMB_03630	GMP synthase [glutamine-hydrolyzing]	0.00105575	0.00243419	0.000708068	0.00139933	0.000912914
FORMB_03710	damage-inducible protein CinA	0	0.00142971	0.00275698	0.00139557	0.00137881
FORMB_23200	glycosyltransferase, GT1 family	0.00170892	0.0024612	0	0.00139004	0.0012612
FORMB_14140	hypothetical protein	0	0.00406652	0	0.00135551	0.00234781
FORMB_04690	general secretion pathway protein GspF	0	0.00110876	0.00294948	0.00135275	0.0014898
FORMB_08630	hypothetical protein	0	0.00148878	0.00256326	0.00135068	0.0012872
FORMB_10620	4-hydroxythreonine-4-phosphate dehydrogenase	0	0.00187368	0.00216394	0.00134587	0.00117456
FORMB_19820	peptidase, M1 family	0.00125341	0.00277748	0	0.00134363	0.00139094
FORMB_11070	glycoside hydrolase, GH16 family	0.00399063	0	0	0.00133021	0.00230399
FORMB_09760	conserved hypothetical protein (DUF1814)	0.000258113	0.00110945	0.00259925	0.00132227	0.00118499
FORMB_12350	thymidine kinase	0	0	0.00396665	0.00132222	0.00229015
FORMB_19500	tyrosyl-tRNA synthetase	0.00262816	0.00132903	0	0.00131907	0.00131411
FORMB_06530	UDP-N-acetyl-D-mannosaminuronic acid dehydrogenase	0.00132771	0.00114665	0.00145902	0.00131113	0.000156842
FORMB_18970	hypothetical protein	0	0.00154843	0.00236972	0.00130605	0.00120331
FORMB_24510	protein PhnA	0.00170831	0	0.00214822	0.00128551	0.0011348
FORMB_26250	imidazole glycerol phosphate synthase	0.00300396	0.000849506	0	0.00128449	0.0015485
FORMB_22890	fumarate hydratase class II	0.00171825	0.00116871	0.000953512	0.00128016	0.000394364
FORMB_13610	beta-glucanase precursor	0.00180054	0.00120296	0.000769276	0.00125759	0.000517796
FORMB_19490	NAD-dependent epimerase	0	0.00155073	0.00221932	0.00125668	0.0011385
FORMB_12720	methyltransferase	0.00157309	0	0.0021898	0.0012543	0.00112917
FORMB_10420	pyridoxamine 5'-phosphate oxidase	0.00346107	0.000273289	0	0.00124479	0.00192422
FORMB_03340	argininosuccinate lyase	0.00143787	0.00130226	0.000984832	0.00124165	0.000232522
FORMB_01550	hypothetical protein	0.00372192	0	0	0.00124064	0.00214885
FORMB_10410	alpha/beta hydrolase	0.00234557	0.00135639	0	0.00123399	0.00117757
FORMB_00030	hypothetical protein	0.00123536	0.00106974	0.00135114	0.00121875	0.00014143
FORMB_22580	hypothetical protein	0	0.00178369	0.00183048	0.00120472	0.00104358
FORMB_02530	hypothetical protein	0	0.000971434	0.00263733	0.00120292	0.00133382
FORMB_15510	hypothetical protein	0.00055787	0.000965354	0.00208237	0.00120186	0.000789288
FORMB_23510	hydrogen peroxide-inducible gene activator	0	0.00166658	0.00192271	0.00119643	0.00104402
FORMB_26470	deoxyribodipyrimidine photolyase	0.00263467	0.00058594	0.000361711	0.00119411	0.00125259
FORMB_14080	transporter	0.00106382	0.00163773	0.000878259	0.00119327	0.00039594
FORMB_24880	transcriptional regulator, GntR family	0.000974041	0.0026029	0	0.00119231	0.00131511
FORMB_10190	hypothetical protein	0.00159249	0.000956976	0.00100489	0.00118479	0.000353898
FORMB_05930	3-oxoacyl-[acyl-carrier protein] reductase	0.00199839	0.00154705	0	0.00118181	0.00104806
FORMB_02490	translation factor Sua5	0.00221908	0.000635394	0.000676835	0.0011771	0.000902615
FORMB_05850	tetraacyldisaccharide 4'-kinase	0	0	0.00349449	0.00116483	0.00201754
FORMB_06490	glycosyltransferase	0.000228011	0	0.00325273	0.00116025	0.00181572
FORMB_14060	cation transporter	0.00163929	0.000883973	0.00091503	0.0011461	0.000427397
FORMB_24080	cytochrome C	0	0.00341143	0	0.00113714	0.00196959
FORMB_15840	adenine glycosylase	0.003409	0	0	0.00113633	0.00196819
FORMB_16370	transcriptional regulator, Fis family	0.000576931	0.00143879	0.00134258	0.00111943	0.000472277
FORMB_10020	pleiotropic regulatory protein	0.00333273	0	0	0.00111091	0.00192415
FORMB_15450	hypothetical protein	0	0.00114068	0.00219119	0.00111062	0.00109591
FORMB_10210	cell filamentation protein Fic	0.000571257	0.0015536	0.00117345	0.00109944	0.000495339
FORMB_23070	threonine aldolase	0	0.000355601	0.00293394	0.00109651	0.00160116
FORMB_01310	hypothetical protein	0.00140115	0.00185805	0	0.0010864	0.000968189
FORMB_23800	conserved hypothetical protein (DUF4199)	0.00185961	0	0.00135844	0.00107268	0.000962174
FORMB_03640	conserved hypothetical protein (DUF2317)	0	0.00318662	0	0.00106221	0.0018398
FORMB_12300	hypothetical protein	0	0	0.00313919	0.0010464	0.00181241
FORMB_12620	conserved hypothetical protein (DUF1814)	0	0.00129743	0.00175292	0.00101678	0.000909535
FORMB_05220	anthranilate synthase, aminase component	0.00141479	0.00119641	0.000408421	0.00100654	0.000529368
FORMB_26670	peptidase, M42 family	0.000895159	0.00205492	0	0.000983361	0.0010303
FORMB_12690	glutamyl-tRNA synthetase	0.00109184	0.000852494	0.000998108	0.000980815	0.000120607
FORMB_08710	transcriptional regulator, LytR family	0.00128571	0.000855551	0.000793242	0.000978168	0.000268156
FORMB_06680	hypothetical protein	0.00113853	0.00177002	0	0.000969517	0.000897031
FORMB_05370	von Willebrand factor A	0.000724808	0.000577803	0.00160118	0.000967929	0.000553311
FORMB_25980	alcohol dehydrogenase	0	0.000636302	0.00225041	0.000962238	0.00116007
FORMB_18340	malate dehydrogenase	0.00144635	0	0.00143832	0.000961556	0.000832742
FORMB_16380	(dimethylallyl)adenosine tRNA methylthiotransferase	0	0.000928692	0.00188777	0.000938822	0.000943928
FORMB_01680	exopolyphosphatase	0.00281459	0	0	0.000938197	0.001625
FORMB_08140	D-3-phosphoglycerate dehydrogenase	0.00280452	0	0	0.00093484	0.00161919
FORMB_07160	50S ribosomal protein L24	0.00280378	0	0	0.000934594	0.00161876
FORMB_18010	TonB family domain protein	0.0028012	0	0	0.000933734	0.00161728
FORMB_19510	long-chain-fatty-acid--luciferin-component ligase	0	0.00107851	0.00171149	0.00093	0.000865354
FORMB_10330	DNA mismatch repair protein MutS	0.00125501	0.00152729	0	0.000927432	0.000814635
FORMB_05600	D-alanine--D-alanine ligase	0	0.000987179	0.00178	0.000922392	0.000891765
FORMB_04390	conserved hypothetical protein (DUF3667)	0.00108595	0.00090158	0.000702059	0.000896529	0.000191994
FORMB_19640	acyl-CoA dehydrogenase	0	0.00101161	0.00167449	0.000895367	0.000843275
FORMB_20620	hypothetical protein	0.00167797	0.00100187	0	0.000893279	0.000844239
FORMB_08570	glycosyltransferase, GT2 family	0.00117397	0.00147453	0	0.000882833	0.000779186
FORMB_02270	hypothetical protein	0	0.00264761	0	0.000882537	0.0015286
FORMB_02700	diaminopimelate decarboxylase	0	0.00262658	0	0.000875526	0.00151646
FORMB_11000	cytochrome oxidase subunit III	0	0.00259026	0	0.00086342	0.00149549
FORMB_10630	riboflavin synthase subunit alpha	0.000567253	0.000910131	0.00109715	0.000858179	0.000268742
FORMB_06870	GTP-binding protein EngB	0	0	0.00246422	0.000821407	0.00142272
FORMB_11110	asparaginyl-tRNA synthetase	0.000632478	0.00090058	0.000927938	0.000820332	0.00016326
FORMB_00250	UDP-3-O-(3-hydroxymyristoyl) glucosamine N-acyltransferase	0	0.000938748	0.00150564	0.000814797	0.000760436
FORMB_08810	Rrf2-type transcriptional regulator	0	0.00241614	0	0.000805381	0.00139496
FORMB_08750	glycosyltransferase, GT1 family	0	0.00186449	0.000551152	0.000805213	0.000957856
FORMB_06470	glycosyltransferase, GT1 family	0	0.000856298	0.0015326	0.000796298	0.000768057
FORMB_08220	peptidyl-tRNA hydrolase	0	0.00113398	0.00120931	0.000781097	0.000677498
FORMB_09470	hypothetical protein	0.00135412	0.000948931	0	0.000767683	0.000695016
FORMB_08770	hypothetical protein	0.00192912	0	0.000352348	0.000760489	0.00102728
FORMB_10150	hypothetical protein	0	0.00227995	0	0.000759984	0.00131633
FORMB_09980	thymidylate synthase	0.00226513	0	0	0.000755044	0.00130777
FORMB_21690	tRNA dimethylallyltransferase	0.000775062	0.00148315	0	0.000752739	0.000741829
FORMB_23570	membrane protein	0.000500223	0	0.00167613	0.000725451	0.000860465
FORMB_02850	TonB-dependent receptor	0.00164027	0.000516075	0	0.000718781	0.000838711
FORMB_07690	branched-chain amino acid aminotransferase	0	0.00031903	0.0018317	0.00071691	0.000978526
FORMB_25610	hypothetical protein	0	0.00213216	0	0.000710718	0.001231
FORMB_15760	cytochrome C peroxidase	0.00211064	0	0	0.000703545	0.00121858
FORMB_18690	hypothetical protein	0.00210425	0	0	0.000701416	0.00121489
FORMB_12970	hypothetical protein	0	0	0.00210403	0.000701343	0.00121476
FORMB_04780	hypothetical protein	0	0	0.00208115	0.000693715	0.00120155
FORMB_22370	6-phosphofructokinase	0	0.00207354	0	0.000691181	0.00119716
FORMB_23700	transcriptional regulator, MarR family	0	0.00204872	0	0.000682906	0.00118283
FORMB_00780	ATP-dependent DNA helicase RecG	0	0	0.00204254	0.000680847	0.00117926
FORMB_07660	3-oxoacyl-[acyl-carrier protein] synthase	0	0	0.00202996	0.000676655	0.001172
FORMB_21150	sterol desaturase	0.000813785	0.00121365	0	0.00067581	0.000618475
FORMB_05210	lipid-binding protein	0.00202676	0	0	0.000675585	0.00117015
FORMB_16450	gliding motility protein GldN	0	0.00150499	0.00051412	0.000673037	0.000764977
FORMB_07710	hypothetical protein	0	0	0.00201564	0.00067188	0.00116373
FORMB_00120	transaldolase	0.000864837	9.39829e-05	0.0010528	0.00067054	0.000508081
FORMB_04070	chromosomal replication initiator protein DnaA	0.00099191	0	0.000976971	0.000656294	0.000568416
FORMB_02690	glycosyltransferase, GT45 family	0	0.000426718	0.00150367	0.000643462	0.000774912
FORMB_22130	filamentation induced by cAMP protein Fic	0.000853944	0.000405755	0.000649899	0.000636533	0.000224393
FORMB_18730	hypothetical protein	0.00189461	0	0	0.000631537	0.00109385
FORMB_05860	NGG1p interacting factor 3 protein, NIF3	0	0.00188736	0	0.000629119	0.00108967
FORMB_18640	metallo-beta-lactamase family protein	0.000925334	0	0.000946961	0.000624098	0.000540593
FORMB_00980	peptidase, M48 family	0.00187201	0	0	0.000624004	0.00108081
FORMB_26190	ATP phosphoribosyltransferase	0.00182448	0	0	0.000608162	0.00105337
FORMB_22170	deaminase	0.00180815	0	0	0.000602717	0.00104394
FORMB_22540	catalase/peroxidase HPI	0.00114553	0.000636647	0	0.000594061	0.000573954
FORMB_02560	hypothetical protein	0	0.00177714	0	0.00059238	0.00102603
FORMB_01250	dihydrolipoamide dehydrogenase	0.000791236	0.000507559	0.000443339	0.000580712	0.000185126
FORMB_22390	N-acetylglucosamine kinase	0.00173913	0	0	0.00057971	0.00100409
FORMB_09040	metal-dependent hydrolase (DinB-like domain)	0.00172918	0	0	0.000576394	0.000998344
FORMB_21060	alpha-1,4-N-acetylgalactosamine transferase	0.000951665	0.000774251	0	0.000575305	0.000506064
FORMB_18460	prolyl-tRNA synthetase	0.000123032	0.000388941	0.00118903	0.000567002	0.000554859
FORMB_09670	3-phosphoshikimate 1-carboxyvinyltransferase	0.00168559	0	0	0.000561862	0.000973173
FORMB_06730	cell division protein FtsZ	0.00165009	0	0	0.000550031	0.000952682
FORMB_11600	hypothetical protein	0.0016383	0	0	0.000546101	0.000945875
FORMB_03000	alpha-1,2-mannosidase	0.00163081	0	0	0.000543604	0.000941549
FORMB_10830	osmotically inducible protein OsmC	0.00159642	0	0	0.000532141	0.000921696
FORMB_07850	hypothetical protein	0.00158525	0	0	0.000528416	0.000915244
FORMB_15600	cell envelope biogenesis protein OmpA	0	0.000669321	0.000880443	0.000516588	0.000459663
FORMB_19530	hypothetical protein	0	0	0.00154391	0.000514638	0.00089138
FORMB_14500	hypothetical protein	0.000277701	0	0.00125272	0.000510141	0.000657913
FORMB_10460	UDP pyrophosphate synthase	0	0	0.00152049	0.00050683	0.000877855
FORMB_06550	glycosyltransferase	0.000584999	0.000549382	0.000384402	0.000506261	0.000107025
FORMB_02640	patatin	0	0	0.00150638	0.000502125	0.000869707
FORMB_01290	hypothetical protein	0	0.00150442	0	0.000501472	0.000868575
FORMB_09640	aldo/keto reductase family protein	0.00148233	0	0	0.000494111	0.000855825
FORMB_22880	imidazolonepropionase	0.000991321	0.000471862	0	0.000487728	0.000495851
FORMB_22470	ABC transporter, ATPase	0.00144586	0	0	0.000481953	0.000834766
FORMB_23740	phosphoribosylformylglycinamidine synthase	0.000273857	0.00046769	0.00066866	0.000470069	0.000197412
FORMB_16100	DNA primase	0.000865746	0.000530821	0	0.000465522	0.000436551
FORMB_03840	alpha-ketoglutarate-dependent dioxygenase AlkB	0	0.00138133	0	0.000460442	0.000797509
FORMB_06330	RNA methyltransferase	0	0	0.00137379	0.000457931	0.00079316
FORMB_24490	methionyl-tRNA formyltransferase	0	0.00131122	0	0.000437073	0.000757033
FORMB_21230	conserved hypothetical protein (DUF2851)	0	0.000739979	0.000566367	0.000435449	0.000386972
FORMB_06960	cytochrome C biogenesis protein CcmF	0	0.00130559	0	0.000435196	0.000753782
FORMB_01490	chromosome partitioning protein ParA	0	0.00130455	0	0.000434851	0.000753185
FORMB_08780	membrane protein	0.00102728	5.52703e-05	0.000199014	0.000427188	0.000524641
FORMB_18570	conserved hypothetical protein (DUF1599)	0.00127343	0	0	0.000424477	0.000735215
FORMB_16320	heat shock protein 60 family chaperone GroEL	0.00126778	0	0	0.000422594	0.000731954
FORMB_22590	glycoside hydrolase	0	0.00125985	0	0.000419949	0.000727373
FORMB_08550	FeS-binding protein	0.000527892	0.000448107	0.000269777	0.000415258	0.000132156
FORMB_16120	NAD synthetase	0.00124064	0	0	0.000413547	0.000716284
FORMB_22460	CoB--CoM heterodisulfide reductase	0	0	0.00122804	0.000409347	0.000709009
FORMB_09940	electron transfer flavoprotein, beta subunit	0.00122488	0	0	0.000408294	0.000707187
FORMB_20400	thioredoxin	0.00114318	0	0	0.000381059	0.000660013
FORMB_04510	2-oxoglutarate (2OG) and Fe(II)-dependent oxygenase superfamily protein	0	0.00112624	0	0.000375414	0.000650237
FORMB_02470	glycosyltransferase	0	0	0.00111134	0.000370445	0.00064163
FORMB_14420	ribonucleotide reductase of class Ia (aerobic), beta subunit	0	0.00105575	0	0.000351915	0.000609535
FORMB_18220	ribosomal large subunit pseudouridine synthase F	0.00104354	0	0	0.000347847	0.000602488
FORMB_07990	secretion protein HlyD	0	0.00103848	0	0.000346161	0.000599569
FORMB_13910	pantoate-beta-alanine ligase	0	0.00103812	0	0.000346038	0.000599356
FORMB_07730	peptidase, M23 family	0	0.00102617	0	0.000342058	0.000592462
FORMB_17870	transporter (DUF20)	0.000198954	0.000810856	0	0.000336603	0.00042259
FORMB_19470	dihydroorotase	0.00100325	0	0	0.000334415	0.000579224
FORMB_18410	GTP cyclohydrolase I	0.000648653	0.00034397	0	0.000330874	0.000324524
FORMB_00240	succinyl-CoA ligase [ADP-forming] subunit alpha	0	7.80227e-05	0.000871656	0.00031656	0.000482308
FORMB_11820	ribonuclease III	0	0	0.000941598	0.000313866	0.000543632
FORMB_02340	hypothetical protein	0	0	0.000933179	0.00031106	0.000538771
FORMB_02350	peptide deformylase	0	0.000919268	0	0.000306423	0.00053074
FORMB_13400	DNA processing protein DprA	0	0.000868182	0	0.000289394	0.000501245
FORMB_25240	hypothetical protein	0.000858365	0	0	0.000286122	0.000495577
FORMB_18180	short-chain dehydrogenase	0	0	0.000819671	0.000273224	0.000473237
FORMB_11200	NADP-specific glutamate dehydrogenase	0.000777727	0	0	0.000259242	0.000449021
FORMB_15300	isoleucyl-tRNA synthetase	0.00045547	0.000263704	0	0.000239725	0.00022868
FORMB_01590	peptidase, S54 family	0	0.000690583	0	0.000230194	0.000398708
FORMB_00850	transketolase	0.000689131	0	0	0.00022971	0.00039787
FORMB_19220	hypothetical protein	0.000685901	0	0	0.000228634	0.000396005
FORMB_12520	flagellar motor rotation protein MotB	0.000674578	0	0	0.000224859	0.000389468
FORMB_26460	FAD-binding protein	0	0	0.000669726	0.000223242	0.000386666
FORMB_05160	UTP--glucose-1-phosphate uridylyltransferase	0	0	0.000632239	0.000210746	0.000365023
FORMB_05960	O-methyltransferase	0	0	0.000614684	0.000204895	0.000354888
FORMB_06460	heparinase	0	0	0.000601146	0.000200382	0.000347072
FORMB_23230	RNA polymerase subunit sigma-24	0	0.000594962	0	0.000198321	0.000343502
FORMB_26740	phosphoribosylaminoimidazole-succinocarboxamide synthase	0	0.000585193	0	0.000195064	0.000337862
FORMB_24460	ATP-dependent DNA helicase RecQ	0	0	0.000543309	0.000181103	0.00031368
FORMB_15220	L-asparaginase	0	0	0.000528531	0.000176177	0.000305148
FORMB_18400	cysteinyl-tRNA synthetase	0	0.000515386	0	0.000171795	0.000297558
FORMB_10440	inorganic polyphosphate kinase	0	0	0.000512443	0.000170814	0.000295859
FORMB_04130	HtrA peptidase, S1C family	0	0.000511053	0	0.000170351	0.000295057
FORMB_09100	saccharopine dehydrogenase	0	0.000493802	0	0.000164601	0.000285097
FORMB_21940	hypothetical protein	0	0	0.000473524	0.000157841	0.000273389
FORMB_10130	histidine kinase	0	0	0.000464126	0.000154709	0.000267964
FORMB_09050	crossover junction endodeoxyribonuclease RuvC	0	0.00045814	0	0.000152713	0.000264507
FORMB_09390	peptidase, M16 family	0	0.000426431	0	0.000142144	0.0002462
FORMB_13700	porphobilinogen deaminase	0	0.000395113	0	0.000131704	0.000228119
FORMB_03280	transcriptional regulator, AraC family	0.000390835	0	0	0.000130278	0.000225649
FORMB_24910	metal-dependent hydrolase, beta-lactamase-like	0	0.000365795	0	0.000121932	0.000211192
FORMB_22190	hypothetical protein	0.000337486	0	0	0.000112495	0.000194847
FORMB_23610	hypothetical protein	0	0	0.000327666	0.000109222	0.000189178
FORMB_16490	hypothetical protein	0.000325425	0	0	0.000108475	0.000187884
FORMB_10370	auxin-regulated protein	0	0.000317168	0	0.000105723	0.000183117
FORMB_14630	1-deoxy-D-xylulose-5-phosphate synthase	0.000310393	0	0	0.000103464	0.000179206
FORMB_23330	endonuclease III	0	0	0.000308451	0.000102817	0.000178084
FORMB_15110	NADP-dependent malic enzyme	8.05962e-05	0.000115837	6.70092e-05	8.7814e-05	2.52012e-05
FORMB_17390	FAD-dependent dehydrogenase	0	0.000143419	0	4.78065e-05	8.28032e-05
FORMB_09520	hypothetical protein	0	0	0	0	0
FORMB_11010	protoheme IX farnesyltransferase	0	0	0	0	0
FORMB_04190	conserved hypothetical protein (DUF4249)	0	0	0	0	0
FORMB_08680	heme transporter CcmB	0	0	0	0	0
FORMB_10650	DNA-binding protein	0	0	0	0	0
FORMB_22930	transposase	0	0	0	0	0
FORMB_12100	transposase	0	0	0	0	0

## Sheet: Chitin
locus tag	Annotation	annotation	MP C1	MP C2	MP C3	mean value riBAQ%	standard deviation
FORMB_07430	#N/A	TonB-dependent receptor	11.9822	15.1273	14.0161	13.7085	1.59494
FORMB_13820	#N/A	hypothetical protein	12.739	6.63256	8.87202	9.41453	3.08916
FORMB_07360	#N/A	TonB-dependent receptor	5.48911	9.41737	6.7871	7.2312	2.00143
FORMB_07440	#N/A	SusD-like protein	6.68131	4.50486	5.80781	5.66466	1.09526
FORMB_18110	#N/A	hypothetical protein	3.74848	4.32992	3.02684	3.70175	0.652792
FORMB_13830	#N/A	TonB-dependent receptor	2.29206	5.18352	3.56393	3.67984	1.44921
FORMB_15240	#N/A	MotA/TolQ/ExbB proton channel family protein	2.418	4.54658	4.04284	3.66914	1.11241
FORMB_07370	#N/A	SusD-like protein	3.92094	1.86362	2.45425	2.74627	1.05929
FORMB_15420	#N/A	TonB-dependent receptor	2.01862	1.98243	1.917	1.97268	0.0515079
FORMB_24000	#N/A	TonB-dependent receptor	2.91936	1.49813	1.23164	1.88304	0.907314
FORMB_09280	#N/A	TonB-dependent receptor	2.48806	1.59403	1.48684	1.85631	0.549732
FORMB_07150	#N/A	50S ribosomal protein L5	1.37243	1.99334	1.44057	1.60211	0.340524
FORMB_11730	#N/A	cell envelope biogenesis protein OmpA	1.60916	1.51454	1.14935	1.42435	0.242812
FORMB_26150	#N/A	hypothetical protein	1.29091	1.28251	1.34866	1.30736	0.0360132
FORMB_11150	#N/A	TonB-dependent receptor	1.72589	1.03962	1.12924	1.29825	0.373047
FORMB_00440	#N/A	TonB-dependent receptor	0.728989	1.65926	1.37646	1.2549	0.476901
FORMB_16910	#N/A	hypothetical protein	1.35639	1.15788	1.05059	1.18829	0.155148
FORMB_08660	#N/A	TonB-dependent receptor	0.728308	1.45615	1.16423	1.11623	0.366286
FORMB_15650	#N/A	conserved hypothetical protein (DUF3078)	0.673577	1.37608	1.16521	1.07162	0.360482
FORMB_18330	#N/A	hypothetical protein	0.646446	1.18626	0.973768	0.935492	0.271936
FORMB_09730	#N/A	hypothetical protein	0.737824	0.991353	1.02523	0.918135	0.157069
FORMB_03550	#N/A	hypothetical protein	0.978958	0.612837	0.890821	0.827539	0.191088
FORMB_24220	#N/A	TonB-dependent receptor	0.425139	0.998598	0.588069	0.670602	0.295504
FORMB_01420	#N/A	flagellar motor rotation protein MotB	0.596352	0.664058	0.747943	0.669451	0.0759389
FORMB_18350	#N/A	preprotein translocase subunit SecD	0.564626	0.679649	0.724724	0.656333	0.0825567
FORMB_20230	#N/A	membrane protein	0.49177	0.769113	0.600735	0.620539	0.139729
FORMB_08640	#N/A	endonuclease I	0.769111	0.513743	0.553504	0.61212	0.137405
FORMB_20470	#N/A	lipoprotein	0.552117	0.566982	0.636214	0.585104	0.044882
FORMB_08650	#N/A	hypothetical protein	0.320287	0.630607	0.648204	0.533032	0.184453
FORMB_15000	#N/A	quinol-cytochrome C oxidoreductase	0.318656	0.576268	0.626067	0.506997	0.164998
FORMB_08230	#N/A	50S ribosomal protein L25	0.453051	0.486528	0.547247	0.495609	0.0477499
FORMB_10880	#N/A	transporter	0.433209	0.51959	0.516233	0.489677	0.0489315
FORMB_09630	#N/A	flagellar motor rotation protein MotB	0.583007	0.507324	0.376821	0.48905	0.1043
FORMB_25000	#N/A	hypothetical protein	0.387882	0.585347	0.326698	0.433309	0.135176
FORMB_04590	#N/A	protein phosphatase	0.0152052	0.171495	1.09869	0.428463	0.585668
FORMB_09910	#N/A	inorganic pyrophosphatase	0.293141	0.480406	0.475207	0.416252	0.106648
FORMB_10990	#N/A	cytochrome oxidase subunit III	0.361856	0.428888	0.423241	0.404662	0.0371778
FORMB_01080	#N/A	conserved hypothetical protein (DUF1597)	0.212243	0.27401	0.617206	0.36782	0.218172
FORMB_20750	#N/A	dipeptidyl-peptidase III, M49 family	0.333605	0.31136	0.423105	0.356023	0.05915
FORMB_10470	#N/A	membrane protein	0.255685	0.384385	0.377616	0.339228	0.0724299
FORMB_07200	#N/A	50S ribosomal protein L16	0.272874	0.279352	0.447254	0.33316	0.0988611
FORMB_01060	#N/A	hypothetical protein	0.557988	0.23352	0.206615	0.332708	0.195562
FORMB_16440	#N/A	gliding motility protein GldM	0.384137	0.26085	0.333563	0.326183	0.0619742
FORMB_15050	#N/A	cytochrome C oxidase polypeptide II	0.380648	0.190276	0.371967	0.314297	0.107493
FORMB_05510	#N/A	hypothetical protein	0.421494	0.255806	0.256434	0.311245	0.0954797
FORMB_25010	#N/A	hypothetical protein	0.44786	0.190491	0.277437	0.305263	0.130921
FORMB_01630	#N/A	TPR domain protein	0.197933	0.294806	0.365288	0.286009	0.0840234
FORMB_13810	#N/A	ATP synthase subunit beta	0.340029	0.189432	0.318462	0.282641	0.0814386
FORMB_15960	#N/A	conserved hypothetical protein (DUF2061)	0.275016	0.17648	0.318107	0.256534	0.0725998
FORMB_14530	#N/A	phosphate-selective porin O and P	0.302275	0.287056	0.167311	0.252214	0.0739209
FORMB_26180	#N/A	peptidase	0.200117	0.236684	0.317075	0.251292	0.0598319
FORMB_09450	#N/A	succinate dehydrogenase flavoprotein subunit	0.232893	0.231456	0.280819	0.24839	0.0280938
FORMB_06190	#N/A	Na(+)-translocating NADH-quinone reductase subunit A	0.175624	0.250188	0.305492	0.243768	0.0651715
FORMB_15730	#N/A	hypothetical protein	0.251487	0.202693	0.257939	0.237373	0.0302062
FORMB_06280	#N/A	aspartate aminotransferase	0.221632	0.178931	0.287211	0.229258	0.0545414
FORMB_10510	#N/A	membrane protein	0.280547	0.197278	0.200206	0.22601	0.0472531
FORMB_07080	#N/A	50S ribosomal protein L15	0.227788	0.153426	0.289528	0.223581	0.0681484
FORMB_05560	#N/A	ATP-dependent RNA helicase RhlE	0.203947	0.28403	0.17604	0.221339	0.0560562
FORMB_10640	#N/A	large-conductance mechanosensitive channel	0.324896	0	0.333563	0.219487	0.19013
FORMB_25670	#N/A	TonB-dependent receptor	0.150776	0.312277	0.183092	0.215382	0.0854552
FORMB_07340	#N/A	30S ribosomal protein S12	0.228327	0.204291	0.21135	0.214656	0.012354
FORMB_09860	#N/A	TonB-dependent receptor	0.133165	0.291023	0.218435	0.214208	0.0790136
FORMB_07750	#N/A	LemA family protein	0.159867	0.233887	0.243396	0.212383	0.0457281
FORMB_00180	#N/A	hypothetical protein	0.256352	0.212328	0.168452	0.212377	0.0439496
FORMB_03250	#N/A	TonB-dependent receptor	0.183467	0.266261	0.185798	0.211842	0.0471426
FORMB_23960	#N/A	hypothetical protein	0.230383	0.230975	0.173926	0.211761	0.0327674
FORMB_16610	#N/A	TonB-dependent receptor	0.288787	0.191103	0.148278	0.20939	0.0720174
FORMB_14690	#N/A	transporter	0.195352	0.26986	0.152408	0.205873	0.0594291
FORMB_07030	#N/A	30S ribosomal protein S4	0.212357	0.17781	0.214275	0.201481	0.020522
FORMB_21000	#N/A	membrane protein	0.271924	0.0952788	0.231203	0.199469	0.0924997
FORMB_11040	#N/A	30S ribosomal protein S9	0.285596	0.109937	0.199326	0.198286	0.0878344
FORMB_22430	#N/A	ABC transporter, substrate-binding protein	0.191012	0.117819	0.277251	0.195361	0.0798047
FORMB_07130	#N/A	30S ribosomal protein S8	0.214399	0.127648	0.243142	0.195063	0.0601257
FORMB_15160	#N/A	energy transducer TonB	0.157697	0.260116	0.16092	0.192911	0.0582234
FORMB_19820	#N/A	peptidase, M1 family	0.195891	0.238633	0.139772	0.191432	0.049581
FORMB_04160	#N/A	50S ribosomal protein L19	0.215307	0.116106	0.232962	0.188125	0.0629915
FORMB_03700	#N/A	50S ribosomal protein L28	0.183935	0.135139	0.237629	0.185568	0.0512646
FORMB_07050	#N/A	30S ribosomal protein S13	0.198798	0.117707	0.238525	0.18501	0.0615781
FORMB_15030	#N/A	cytochrome C	0.233645	0.118042	0.197382	0.183023	0.0591243
FORMB_16430	#N/A	gliding motility protein GldL	0.158945	0.142948	0.205448	0.169114	0.0324671
FORMB_05680	#N/A	cell division protein FtsH	0.169298	0.141485	0.165816	0.158867	0.015153
FORMB_14990	#N/A	cytochrome C	0.149585	0.115799	0.20051	0.155298	0.0426434
FORMB_01070	#N/A	hypothetical protein	0.345702	0.0524634	0.0579648	0.152043	0.167736
FORMB_08860	#N/A	cytochrome C	0.308515	0.0565056	0.088771	0.151264	0.137136
FORMB_15010	#N/A	molybdopterin oxidoreductase	0.0424062	0.191638	0.212161	0.148735	0.0926536
FORMB_07330	#N/A	30S ribosomal protein S7	0.168263	0.0966407	0.176125	0.14701	0.0437974
FORMB_13060	#N/A	hypothetical protein	0.200302	0.0730618	0.157787	0.143717	0.0647764
FORMB_06250	#N/A	hypothetical protein	0.226667	0.115657	0.0848544	0.142393	0.074591
FORMB_24010	#N/A	peptidase, S41A family	0.118917	0.167171	0.134274	0.140121	0.0246525
FORMB_15020	#N/A	ABC-type Fe3+ transport system protein	0.138887	0.186591	0.0830146	0.136164	0.0518419
FORMB_07210	#N/A	30S ribosomal protein S3	0.0961868	0.138344	0.169242	0.134591	0.036672
FORMB_21600	#N/A	hypothetical protein	0.0763141	0.138993	0.183295	0.132867	0.0537529
FORMB_26380	#N/A	TonB-dependent receptor	0.128547	0.177901	0.0894558	0.131968	0.0443219
FORMB_03140	#N/A	TonB-dependent receptor	0.186927	0.119598	0.0711517	0.125893	0.0581439
FORMB_16920	#N/A	hypothetical protein	0.180233	0.153178	0.0432829	0.125565	0.0725309
FORMB_01990	#N/A	inner membrane protein translocase component YidC, long form	0.132416	0.109677	0.130945	0.124346	0.0127247
FORMB_08830	#N/A	cytochrome oxidase subunit II	0.0945728	0.107369	0.16875	0.123564	0.039652
FORMB_05200	#N/A	thioredoxin	0.164037	0.042687	0.150326	0.119016	0.0664578
FORMB_24650	#N/A	heat-shock protein	0.128251	0.00930227	0.214106	0.11722	0.102847
FORMB_07040	#N/A	30S ribosomal protein S11	0.143685	0.0791743	0.119789	0.114216	0.0326142
FORMB_07070	#N/A	preprotein translocase subunit SecY	0.0970704	0.120495	0.123013	0.113526	0.0143067
FORMB_05210	#N/A	lipid-binding protein	0.154038	0.0486253	0.133889	0.112184	0.0559578
FORMB_01710	#N/A	aminoacyl-histidine dipeptidase, M20 family	0.0648176	0.166298	0.100509	0.110541	0.0514786
FORMB_16420	#N/A	gliding motility protein GldK	0.0995452	0.129925	0.10186	0.110443	0.0169113
FORMB_21110	#N/A	TonB-dependent receptor	0.156463	0.0585966	0.114984	0.110015	0.0491221
FORMB_15430	#N/A	hypothetical protein	0.138623	0.0492444	0.125824	0.104564	0.0483335
FORMB_01160	#N/A	cytochrome C biogenesis protein	0.100785	0.0937954	0.11547	0.10335	0.0110624
FORMB_07220	#N/A	50S ribosomal protein L22	0.140749	0.0591629	0.110078	0.10333	0.0412094
FORMB_13180	#N/A	ATP F0F1 synthase subunit B	0.112179	0.0734515	0.121765	0.102465	0.0255798
FORMB_13220	#N/A	ATP F0F1 synthase subunit gamma	0.102414	0.0412357	0.160239	0.101296	0.0595095
FORMB_12730	#N/A	chaperone protein Skp	0.104413	0.104801	0.0920364	0.100417	0.00726007
FORMB_05520	#N/A	hypothetical protein	0.14889	0.121155	0.0276067	0.0992171	0.0635479
FORMB_22870	#N/A	chromosome partitioning protein ParA	0.118015	0.0769136	0.101789	0.0989059	0.0207019
FORMB_05090	#N/A	TonB-dependent receptor	0.0898471	0.133277	0.0663947	0.0965063	0.0339348
FORMB_14160	#N/A	hypothetical protein	0.154307	0.0471167	0.0868837	0.0961026	0.0541867
FORMB_06880	#N/A	alkaline phosphatase	0.086978	0.0947584	0.106035	0.0959238	0.00958185
FORMB_07780	#N/A	ribosome-associated GTPase EngA	0.0642021	0.0682721	0.153987	0.0954871	0.0507033
FORMB_04180	#N/A	collagen-binding protein	0.113168	0.0957534	0.0698006	0.0929072	0.0218232
FORMB_12820	#N/A	hypothetical protein	0.0935531	0.0668735	0.116351	0.0922591	0.0247639
FORMB_07170	#N/A	50S ribosomal protein L14	0.0838351	0.134914	0.0559304	0.0915599	0.0400545
FORMB_18130	#N/A	gliding motility protein GldJ	0.0769551	0.11535	0.0822451	0.0915167	0.0208089
FORMB_02100	#N/A	hypothetical protein	0.114668	0.0630446	0.0951345	0.0909491	0.0260651
FORMB_09390	#N/A	peptidase, M16 family	0.131902	0.11065	0.0292656	0.0906056	0.0541743
FORMB_09920	#N/A	membrane protein (DUF4480)	0.0911094	0.105523	0.0684291	0.0883538	0.0186998
FORMB_00930	#N/A	30S ribosomal protein S1	0.0576483	0.0705282	0.135509	0.0878951	0.0417345
FORMB_02070	#N/A	ABC transporter, ATP-binding protein	0	0	0.262116	0.0873719	0.151333
FORMB_17880	#N/A	hypothetical protein	0.121994	0.0536969	0.081129	0.0856065	0.0343678
FORMB_07120	#N/A	50S ribosomal protein L6	0.112305	0.0444937	0.0991474	0.0853155	0.0359596
FORMB_07240	#N/A	50S ribosomal protein L2	0.0771608	0.0898403	0.0879423	0.0849811	0.00683882
FORMB_09440	#N/A	succinate dehydrogenase cytochrome b subunit	0.253075	0	0	0.0843585	0.146113
FORMB_23950	#N/A	hypothetical protein	0.092132	0.113	0.0455946	0.0835754	0.0345076
FORMB_07400	#N/A	SusD-like protein	0.0715473	0.101499	0.0764617	0.0831694	0.0160631
FORMB_15930	#N/A	O-acetylhomoserine aminocarboxypropyltransferase	0.026523	0.0675499	0.155005	0.083026	0.0656242
FORMB_21570	#N/A	outer membrane assembly lipoprotein YfiO	0.074415	0.0823567	0.0851183	0.08063	0.00555663
FORMB_21380	#N/A	translation elongation factor Tu	0.0507654	0.0814144	0.104358	0.0788458	0.0268882
FORMB_06400	#N/A	polynucleotide phosphorylase	0.0309565	0.109393	0.0948385	0.0783961	0.0417234
FORMB_18440	#N/A	putative hemin receptor	0.0829686	0.0854244	0.0663153	0.0782361	0.0103965
FORMB_09380	#N/A	peptidase, M16 family	0.0846137	0.0806371	0.0644771	0.076576	0.0106649
FORMB_22440	#N/A	Fe-S oxidoreductase	0.111764	0.110297	0.00736866	0.0764763	0.0598534
FORMB_21630	#N/A	glycoside hydrolase	0.10458	0.0441865	0.078562	0.0757762	0.030293
FORMB_06170	#N/A	Na(+)-translocating NADH-quinone reductase subunit C	0.0542217	0.0535915	0.114548	0.0741204	0.0350127
FORMB_15950	#N/A	O-succinylhomoserine sulfhydrylase	0.159796	0.0157608	0.0399464	0.0718344	0.0771309
FORMB_03810	#N/A	TonB-dependent receptor	0.0462695	0.102414	0.065326	0.0713365	0.0285507
FORMB_05080	#N/A	inosine-5-monophosphate dehydrogenase	0.0740959	0.0482149	0.0904603	0.0709237	0.0213006
FORMB_01700	#N/A	peptidyl-prolyl cis-trans isomerase	0.0389966	0.119979	0.0483798	0.0691185	0.0442956
FORMB_23170	#N/A	hypothetical protein	0.0886515	0.0609994	0.0566796	0.0687768	0.017347
FORMB_10170	#N/A	cell envelope biogenesis protein OmpA	0.070953	0.0584224	0.0746455	0.0680069	0.00850334
FORMB_07010	#N/A	50S ribosomal protein L17	0.0841188	0.0464472	0.0724369	0.0676676	0.0192833
FORMB_15360	#N/A	patatin	0.0727386	0.0724221	0.0566068	0.0672558	0.00922367
FORMB_12410	#N/A	protease	0.0818467	0.0543297	0.0650165	0.0670643	0.0138723
FORMB_12280	#N/A	sulfate permease	0.0419835	0.0729219	0.0803444	0.0650833	0.0203463
FORMB_11170	#N/A	TonB-dependent receptor	0.0467787	0.095327	0.0524113	0.064839	0.0265531
FORMB_16360	#N/A	lipoprotein	0.0995921	0.0385462	0.0543509	0.0641631	0.0316837
FORMB_11050	#N/A	30S ribosomal protein S2	0.0267272	0.0627786	0.0973734	0.0622931	0.0353256
FORMB_23900	#N/A	carbamoyl phosphate synthase large subunit	0.032362	0.0612815	0.0845298	0.0593911	0.0261352
FORMB_09240	#N/A	histidine kinase	0.0563817	0.0481415	0.0736494	0.0593909	0.0130175
FORMB_13200	#N/A	ATP F0F1 synthase subunit alpha	0.0476821	0.0559737	0.0720683	0.0585747	0.0123994
FORMB_00860	#N/A	sodium:proton antiporter	0.0535254	0.0525345	0.0677324	0.0579307	0.00850291
FORMB_02750	#N/A	hypothetical protein	0.0528517	0.120619	0	0.0578234	0.0604628
FORMB_23930	#N/A	hypothetical protein	0.0653509	0.0599333	0.0455236	0.0569359	0.0102479
FORMB_06850	#N/A	transcriptional regulator, MraZ family	0.0281923	0.0423844	0.0963486	0.0556418	0.0359603
FORMB_26300	#N/A	mechanosensitive ion channel protein MscS	0.0531864	0.0332155	0.079328	0.0552433	0.023125
FORMB_07520	#N/A	hypothetical protein	0.0790017	0.0334494	0.0523504	0.0549338	0.0228858
FORMB_18000	#N/A	biopolymer transport protein ExbD/TolR	0.0771764	0.0451449	0.0410338	0.0544517	0.0197872
FORMB_21940	#N/A	hypothetical protein	0.0468382	0.0846426	0.0300283	0.0538364	0.0279716
FORMB_03540	#N/A	preprotein translocase subunit YajC	0.0696709	0.0438747	0.0475562	0.0537006	0.0139526
FORMB_19440	#N/A	uroporphyrinogen-III synthase HemD	0.0360637	0.0466398	0.0776403	0.0534479	0.0216083
FORMB_15130	#N/A	protein SprA	0.0428657	0.062343	0.0499102	0.0517063	0.00986211
FORMB_08820	#N/A	cytochrome oxidase subunit I	0.0299509	0.063173	0.0614923	0.0515388	0.0187145
FORMB_23190	#N/A	membrane protein	0.000705531	0.0842139	0.064012	0.0496438	0.0435688
FORMB_13650	#N/A	hypothetical protein	0.0345206	0.0648651	0.0489801	0.0494553	0.0151778
FORMB_07140	#N/A	30S ribosomal protein S14	0.0587956	0.0384935	0.0484052	0.0485648	0.010152
FORMB_05710	#N/A	phosphatidylserine decarboxylase	0.0677279	0.0427237	0.0276794	0.0460437	0.0202296
FORMB_06300	#N/A	Trk system potassium uptake protein TrkA	0.0173355	0.118911	0.000883753	0.0457099	0.063925
FORMB_04500	#N/A	50S ribosomal protein L20	0.0892628	0.00137097	0.045943	0.0455256	0.0439474
FORMB_07800	#N/A	hypothetical protein	0.0431394	0.0189297	0.0726754	0.0449148	0.0269168
FORMB_24200	#N/A	30S ribosomal protein S18	0.0643652	0	0.0690446	0.0444699	0.0385831
FORMB_08310	#N/A	hypothetical protein	0.0545919	0.0366868	0.0384262	0.0432349	0.00987378
FORMB_09930	#N/A	pyruvate dehydrogenase E1 component beta subunit	0.0299992	0.0418937	0.0572782	0.043057	0.0136767
FORMB_12190	#N/A	MoxR-like ATPase in aerotolerance operon	0.0506179	0.0222216	0.0557326	0.0428574	0.0180531
FORMB_10450	#N/A	hypothetical protein	0.0283214	0.0414237	0.0556683	0.0418044	0.0136774
FORMB_07100	#N/A	30S ribosomal protein S5	0.0498123	0.0250097	0.0503871	0.0417364	0.0144886
FORMB_10060	#N/A	PKD domain protein	0.0436812	0.0448239	0.035712	0.0414057	0.00496387
FORMB_14330	#N/A	SusD-like protein	0.0407354	0.0113165	0.0718383	0.0412967	0.0302648
FORMB_13470	#N/A	recombinase RecA	0.0320556	0.0328028	0.0579817	0.0409467	0.0147574
FORMB_04140	#N/A	glyceraldehyde-3-phosphate dehydrogenase	0.025794	0.0344513	0.062113	0.0407861	0.0189701
FORMB_13160	#N/A	ATP synthase F0 subunit A	0.0234851	0.0465114	0.0492794	0.0397586	0.0141611
FORMB_11760	#N/A	amidophosphoribosyltransferase	0.0275399	0.0302739	0.0600887	0.0393008	0.0180547
FORMB_00790	#N/A	hypothetical protein	0.049784	0.0271328	0.0400614	0.0389927	0.0113634
FORMB_13640	#N/A	beta-lactamase	0.0282774	0.0414902	0.0467682	0.0388452	0.00952493
FORMB_13020	#N/A	glycosyltransferase, GT1 family	0.0339462	0.0466673	0.0351404	0.0385846	0.0070252
FORMB_08080	#N/A	ATP-dependent DNA helicase	0.10876	0	0.000482546	0.0364141	0.0626536
FORMB_04290	#N/A	hypothetical protein	0.0135494	0.0422972	0.0531046	0.0363171	0.0204445
FORMB_07020	#N/A	DNA-directed RNA polymerase alpha subunit	0.0165526	0.0389291	0.051515	0.0356656	0.0177082
FORMB_11190	#N/A	ABC transporter, substrate-binding protein	0.0270747	0.0578858	0.0211823	0.035381	0.0197112
FORMB_00410	#N/A	DNA topoisomerase IV subunit A	0.0922171	0.00473918	0.0082098	0.0350553	0.0495339
FORMB_08210	#N/A	peptidase, M43 family	0.0438769	0.0308631	0.0269066	0.0338822	0.00887884
FORMB_16450	#N/A	gliding motility protein GldN	0.0471105	0.030682	0.0217725	0.0331883	0.0128536
FORMB_12770	#N/A	hypothetical protein	0.0417225	0.0162556	0.0410236	0.0330006	0.0145058
FORMB_06410	#N/A	RNA polymerase sigma factor RpoD	0.0272591	0.0255553	0.0456791	0.0328312	0.0111592
FORMB_25290	#N/A	hypothetical protein	0.0726223	0.00439503	0.0214174	0.0328116	0.0355121
FORMB_10960	#N/A	cytochrome oxidase biogenesis protein Sco1/SenC/PrrC, copper metallochaperone-like protein	0.025828	0.0276464	0.0440811	0.0325185	0.0100547
FORMB_14030	#N/A	zinc metalloprotease, M50B family	0.0260479	0.0331146	0.0380761	0.0324129	0.00604475
FORMB_21100	#N/A	tetratricopeptide repeat protein	0.0182857	0.0543252	0.022454	0.0316883	0.0197146
FORMB_14670	#N/A	RND multidrug efflux transporter	0.0306345	0.014862	0.0485692	0.0313553	0.0168651
FORMB_05530	#N/A	conserved hypothetical protein (DUF1772)	0.0573674	0	0.0359944	0.0311206	0.0289926
FORMB_10910	#N/A	ABC transporter, ATP-binding protein	0.0261117	0.0271374	0.0396606	0.0309699	0.00754385
FORMB_10480	#N/A	chaperone protein Skp	0.0528928	0.0189191	0.0200223	0.0306114	0.0193042
FORMB_14850	#N/A	glucose transporter	0.0281058	0.0285176	0.0351793	0.0306009	0.00397036
FORMB_05070	#N/A	peptidylprolyl isomerase	0.0397597	0.0356023	0.0158822	0.0304147	0.0127561
FORMB_10490	#N/A	chaperone protein Skp	0.0405454	0.0215178	0.0286619	0.0302417	0.00961168
FORMB_15790	#N/A	regulator	0.0137702	0.0567624	0.0185815	0.0297047	0.0235558
FORMB_22990	#N/A	TonB-dependent receptor	0.0192274	0.0462293	0.0207004	0.028719	0.0151822
FORMB_15690	#N/A	hypothetical protein	0.0456398	0.0199286	0.0198819	0.0284834	0.0148579
FORMB_06140	#N/A	Na(+)-translocating NADH-quinone reductase subunit F	0.0284079	0.0290656	0.0266326	0.0280354	0.00125852
FORMB_22410	#N/A	organic solvent tolerance protein OstA	0.0239602	0.0313836	0.0280751	0.0278063	0.003719
FORMB_05040	#N/A	peptidylprolyl isomerase	0.0379386	0.0269975	0.0168816	0.0272726	0.0105312
FORMB_21460	#N/A	DNA-directed RNA polymerase beta subunit	0.00850137	0.0319247	0.0412113	0.0272125	0.0168564
FORMB_00730	#N/A	thiol-disulfide oxidoreductase ResA	0.0263273	0.0283892	0.02645	0.0270555	0.00115666
FORMB_19530	#N/A	hypothetical protein	0.0227617	0.0243241	0.0332633	0.0267831	0.00566618
FORMB_16340	#N/A	hypothetical protein	0.0800413	0	0	0.0266804	0.0462118
FORMB_11100	#N/A	transporter (MMPL domain)	0.0192842	0.0285039	0.0315367	0.0264416	0.00638131
FORMB_21900	#N/A	thioredoxin	0.0331562	0.016528	0.0296208	0.026435	0.00875994
FORMB_26700	#N/A	peptidase, S33 family	0.0342114	0.018328	0.0254472	0.0259955	0.00795587
FORMB_09410	#N/A	heavy metal transporter	0.0343291	0.0160309	0.0275661	0.0259754	0.00925225
FORMB_11770	#N/A	sugar kinase	0.00322358	0.0183024	0.0551458	0.0255572	0.0267105
FORMB_14860	#N/A	phosphoesterase	0.026635	0.0239183	0.025618	0.0253904	0.00137259
FORMB_15270	#N/A	biopolymer transporter ExbD	0.0288092	0.0192681	0.0279432	0.0253402	0.00527639
FORMB_05670	#N/A	ribosome-associated protein IOJAP	0.0143699	0	0.0604997	0.0249565	0.0316087
FORMB_16000	#N/A	ferredoxin-sulfite reductase	0.0185835	0.0209991	0.0351015	0.0248947	0.00892147
FORMB_04550	#N/A	acetyl-CoA carboxylase subunit alpha	0.01985	0.0132658	0.0399092	0.0243417	0.013878
FORMB_16480	#N/A	ABC transporter, ATP-binding protein	0	0.0464838	0.0234382	0.0233074	0.0232422
FORMB_17990	#N/A	MotA/TolQ/ExbB proton channel family protein	0.0354878	0.0191005	0.014427	0.0230051	0.01106
FORMB_04370	#N/A	alpha-2-macroglobulin family protein	0.0118733	0.0269356	0.0294246	0.0227445	0.00949663
FORMB_15620	#N/A	hypothetical protein	0	0.0671212	0	0.0223737	0.0387524
FORMB_02740	#N/A	conserved hypothetical protein (DUF1566)	0.0223505	0.0212864	0.0207663	0.0214677	0.00080748
FORMB_09460	#N/A	succinate dehydrogenase iron-sulfur subunit	0.0149542	0.0176324	0.0315401	0.0213756	0.00890403
FORMB_22630	#N/A	sodium/glutamate symport protein	0.0318344	0	0.032083	0.0213058	0.0184518
FORMB_14520	#N/A	phosphate:sodium symporter	0.0130716	0.0233153	0.0273801	0.0212557	0.00737325
FORMB_18250	#N/A	hypothetical protein	0.0197451	0.0235835	0.0202945	0.0212077	0.00207578
FORMB_20240	#N/A	tetratricopeptide repeat protein	0.0185963	0.0273758	0.0166854	0.0208858	0.0057011
FORMB_07510	#N/A	hypothetical protein	0.0308714	0.0163989	0.0146918	0.020654	0.00888956
FORMB_21470	#N/A	DNA-directed RNA polymerase beta prime subunit	0.0107712	0.018647	0.0325379	0.020652	0.011021
FORMB_14680	#N/A	RND transporter	0.0185481	0.0126357	0.0304747	0.0205529	0.00908691
FORMB_00480	#N/A	3-phosphoglycerate dehydrogenase	0.018592	0.00891617	0.0331619	0.0202234	0.0122049
FORMB_23530	#N/A	peptidase, M3 family	0.0275881	0.0188831	0.0141776	0.0202163	0.00680393
FORMB_09520	#N/A	hypothetical protein	0.0603075	0	0	0.0201025	0.0348186
FORMB_22030	#N/A	hypothetical protein	0.00671591	0.0306843	0.0220718	0.019824	0.0121413
FORMB_18080	#N/A	dihydrolipoamide acetyltransferase component of pyruvate dehydrogenase complex	0.0193182	0.00825562	0.0318124	0.0197954	0.0117856
FORMB_00280	#N/A	hydroxymyristoyl-ACP dehydratase	0.0101158	0.0162035	0.0328744	0.0197312	0.0117823
FORMB_12750	#N/A	phosphoglycerate kinase	0.0142082	0.0172903	0.0269709	0.0194898	0.00665955
FORMB_24700	#N/A	PKD domain protein	0.01133	0.0334471	0.0131969	0.0193247	0.012266
FORMB_23830	#N/A	ABC transporter, substrate-binding protein	0.0161002	0.0158844	0.0246034	0.0188626	0.00497278
FORMB_05620	#N/A	sulfate permease	0.0122626	0.0192557	0.0249433	0.0188205	0.00635152
FORMB_25840	#N/A	membrane protein	0.0131453	0.0184236	0.024605	0.0187247	0.00573578
FORMB_07260	#N/A	50S ribosomal protein L4	0.0268492	0.014481	0.0143019	0.018544	0.00719305
FORMB_15940	#N/A	aspartate kinase	0.0147769	0.00884738	0.0316484	0.0184242	0.01183
FORMB_10890	#N/A	RND transporter MFP subunit	0.0221093	0.0140444	0.0189281	0.0183606	0.0040623
FORMB_01430	#N/A	phenylalanyl-tRNA synthetase beta chain	0.00691575	0.0191697	0.0289207	0.0183354	0.0110262
FORMB_26600	#N/A	DEAD/DEAH box helicase	0.0066962	0.00552148	0.0419436	0.0180538	0.0206975
FORMB_00420	#N/A	DNA topoisomerase IV subunit B	0.00317791	0.0285337	0.0216558	0.0177891	0.0131127
FORMB_13040	#N/A	glycosyltransferase	0.0119069	0.0243356	0.0170899	0.0177775	0.00624279
FORMB_10900	#N/A	ABC transporter, permease protein	0.0226426	0.0103418	0.0200206	0.0176683	0.00647898
FORMB_06350	#N/A	membrane protein	0.0230397	0.0167855	0.0121694	0.0173315	0.00545568
FORMB_18380	#N/A	diacylglyceryl transferase	0.0207478	0.0107486	0.0201119	0.0172028	0.00559853
FORMB_04630	#N/A	hypothetical protein	0.0322414	0.00741577	0.011632	0.0170964	0.0132843
FORMB_18600	#N/A	thioredoxin family protein	0.0271584	0	0.0237392	0.0169659	0.014792
FORMB_13010	#N/A	UDP-galactose 4-epimerase	0.0173312	0.012912	0.0202556	0.016833	0.00369707
FORMB_05020	#N/A	aconitate hydratase	0.00466539	0.0151142	0.0293333	0.016371	0.0123819
FORMB_02030	#N/A	D-arabinose 5-phosphate isomerase	0.0189395	0.00834733	0.0215053	0.0162641	0.00697508
FORMB_09770	#N/A	2-keto-3-deoxy-D-arabino-heptulosonate-7- phosphate synthase I beta	0.00699276	0.00967531	0.0317414	0.0161365	0.0135806
FORMB_11030	#N/A	50S ribosomal protein L13	0.0180432	0.0137489	0.0165748	0.0161223	0.00218262
FORMB_21420	#N/A	50S ribosomal protein L11	0.0289057	0.00627649	0.0125841	0.0159221	0.011678
FORMB_01820	#N/A	amidohydrolase	0.0398802	0.00444066	0.00341545	0.0159121	0.0207633
FORMB_07380	#N/A	TonB-dependent receptor	0.00767183	0.0289028	0.0107782	0.0157843	0.0114667
FORMB_13940	#N/A	esterase	0.0137569	0.0216989	0.0113892	0.015615	0.00540017
FORMB_02110	#N/A	membrane protein (DUF4105)	0.0183935	0.00740454	0.0193475	0.0150485	0.00663704
FORMB_07270	#N/A	50S ribosomal protein L3	0.0196472	0.0104473	0.0149812	0.0150252	0.00460013
FORMB_03090	#N/A	soul heme-binding protein	0.0218597	0.00859564	0.0145606	0.0150053	0.00664322
FORMB_09490	#N/A	glycyl-tRNA synthetase subunit beta	0.00585077	0.00744283	0.0316179	0.0149705	0.014439
FORMB_04660	#N/A	shikimate kinase	0.0447917	0	0	0.0149306	0.0258605
FORMB_01230	#N/A	DEAD/DEAH box helicase	0.0111629	0.0146949	0.0184868	0.0147815	0.00366271
FORMB_01320	#N/A	hypothetical protein	0.00873255	0.0350039	0	0.0145788	0.0182196
FORMB_14780	#N/A	2-oxoglutarate dehydrogenase E2 component	0.0106098	0.0131335	0.0196773	0.0144735	0.00467992
FORMB_06230	#N/A	hypothetical protein	0.0153556	0.0134027	0.0137083	0.0141555	0.00105045
FORMB_17480	#N/A	glutaminyl-tRNA synthetase	0.0110647	0.0171794	0.0139993	0.0140811	0.00305812
FORMB_15990	#N/A	sulfate adenylyltransferase subunit 1	0.0104277	0.0130494	0.0186034	0.0140268	0.00417462
FORMB_13190	#N/A	ATP synthase subunit delta	0.0146989	0.0122549	0.0138796	0.0136111	0.00124392
FORMB_24770	#N/A	aldehyde dehydrogenase	0.0102637	0.0141604	0.015341	0.0132551	0.00265699
FORMB_03770	#N/A	glycoside hydrolase, GH74 family	0.00774189	0.0187511	0.0128254	0.0131061	0.00550995
FORMB_04980	#N/A	phytoene dehydrogenase	0.0065253	0.0137546	0.0186846	0.0129882	0.00611579
FORMB_20420	#N/A	lipid-A-disaccharide synthase	0.011526	0.00846518	0.0187015	0.0128976	0.00525421
FORMB_10850	#N/A	hypothetical protein	0.0100284	0.0136618	0.0149157	0.0128686	0.00253836
FORMB_00140	#N/A	#N/A	0.00757127	0.00494645	0.025481	0.0126662	0.0111753
FORMB_13490	#N/A	hypothetical protein	0.0115599	0.0110606	0.0148273	0.0124826	0.00204586
FORMB_01650	#N/A	hypothetical protein	0	0	0.0372661	0.012422	0.0215156
FORMB_10970	#N/A	hypothetical protein	0.0113305	0.00940591	0.0162754	0.0123373	0.00354365
FORMB_20510	#N/A	N-acetylmuramidase	0.00946338	0.0168808	0.0102377	0.012194	0.00407736
FORMB_01540	#N/A	signal peptidase I	0.00995552	0.0121329	0.0137308	0.0119398	0.00189504
FORMB_20280	#N/A	peptidyl-prolyl cis-trans isomerase	0.0101776	0.0147806	0.0102381	0.0117321	0.00264028
FORMB_12200	#N/A	conserved hypothetical protein (DUF58)	0.0137963	0.00857867	0.0126771	0.011684	0.00274693
FORMB_02020	#N/A	ATP-dependent DNA helicase RecQ	0.00579886	0.0112326	0.0177089	0.0115801	0.0059626
FORMB_12600	#N/A	elongation factor 4	0.0100437	0.00956961	0.014342	0.0113184	0.00262916
FORMB_11200	#N/A	NADP-specific glutamate dehydrogenase	0.00794087	0.01349	0.0122508	0.0112272	0.00291274
FORMB_25270	#N/A	hypothetical protein	0.0108015	0.0158349	0.00703214	0.0112228	0.00441646
FORMB_21440	#N/A	50S ribosomal protein L10	0.00880374	0.010503	0.0143611	0.0112226	0.00284769
FORMB_25710	#N/A	2',3'-cyclic-nucleotide 2'-phosphodiesterase	0.00963088	0.00939215	0.0139912	0.0110048	0.00258912
FORMB_11000	#N/A	cytochrome oxidase subunit III	0.015998	0.0120428	0.00494553	0.0109955	0.0056002
FORMB_21620	#N/A	enoyl-[acyl-carrier-protein] reductase	0.00654998	0.00897142	0.01744	0.0109871	0.00571799
FORMB_01090	#N/A	peptidase, M28 family	0.022003	0.010179	0.000616293	0.0109328	0.0107132
FORMB_02680	#N/A	succinyl-CoA synthetase subunit beta	0.00616492	0.00993829	0.016436	0.0108464	0.00519541
FORMB_11980	#N/A	aldehyde dehydrogenase B	0.00519085	0.0110673	0.016195	0.0108177	0.00550633
FORMB_12460	#N/A	lysine transporter LysE	0.00946692	0.0223603	0	0.0106091	0.0112238
FORMB_25940	#N/A	hypothetical protein	0.00920554	0.00848971	0.01378	0.0104918	0.00287012
FORMB_03150	#N/A	hypothetical protein	0.00869567	0.0124892	0.010279	0.010488	0.0019054
FORMB_23480	#N/A	transcriptional regulator, PadR family	0.0148634	0	0.0164296	0.010431	0.00906739
FORMB_24900	#N/A	1,4-dihydroxy-2-naphthoate octaprenyltransferase	0.00739725	0.0122666	0.0110807	0.0102482	0.00253919
FORMB_10800	#N/A	conserved hypothetical protein (DUF2490)	0.00450824	0.0157996	0.0103363	0.0102147	0.00564664
FORMB_16860	#N/A	hypothetical protein	0.0280519	0	0.00244681	0.0101662	0.0155377
FORMB_11400	#N/A	hypothetical protein	0.00893961	0.00938779	0.0119366	0.010088	0.00161653
FORMB_10090	#N/A	TonB-dependent receptor	0.00483884	0.0188902	0.00628925	0.0100061	0.00772797
FORMB_11210	#N/A	hypothetical protein	0.0182304	0	0.0113941	0.00987482	0.00920966
FORMB_23770	#N/A	antibiotic ABC transporter ATP-binding protein	0.00568498	0.0110244	0.012529	0.00974611	0.0035966
FORMB_18230	#N/A	alpha/beta hydrolase	0	0	0.0291794	0.00972646	0.0168467
FORMB_00330	#N/A	alanine dehydrogenase	0.0112491	0.00614442	0.0117274	0.00970698	0.00309452
FORMB_07320	#N/A	translation elongation factor G	0.00752886	0.00580509	0.0155991	0.00964435	0.00522849
FORMB_22450	#N/A	phosphoheptose isomerase	0.0160491	0	0.0128662	0.00963842	0.00849748
FORMB_07470	#N/A	peptidase, S8 family	0.0126931	0.00810383	0.00808906	0.00962865	0.00265386
FORMB_15510	#N/A	hypothetical protein	0.0228199	0.00163186	0.00423917	0.00956364	0.011554
FORMB_03830	#N/A	chaperone protein HtpG	0.0062408	0.00775143	0.0146947	0.00956231	0.00450851
FORMB_07820	#N/A	hypothetical protein	0.0135232	0.0041309	0.0109781	0.00954405	0.00485757
FORMB_12550	#N/A	peptidase, M1 family	0.00821133	0.0118388	0.00827017	0.00944009	0.00207753
FORMB_01860	#N/A	adenylosuccinate synthetase	0.00712707	0.00972093	0.0112446	0.0093642	0.00208181
FORMB_21540	#N/A	5'-nucleotidase	0.00608479	0.00822833	0.0135206	0.00927791	0.00382741
FORMB_06690	#N/A	peptidase, M12B family	0.0193267	0	0.00845602	0.00926091	0.00968846
FORMB_00040	#N/A	tRNA modification GTPase	0.0142366	0	0.0130464	0.00909433	0.00789837
FORMB_24570	#N/A	oxidoreductase	0.00882956	0.00587044	0.0124581	0.0090527	0.0032995
FORMB_25860	#N/A	cell division protein FtsK	0.0060706	0.00725321	0.0137714	0.00903173	0.00414703
FORMB_12470	#N/A	conserved hypothetical protein (DUF2807)	0.0120547	0.00240169	0.0124398	0.00896541	0.00568761
FORMB_03560	#N/A	antitermination protein NusB	0.00683094	0.00315945	0.01654	0.00884346	0.00691357
FORMB_00800	#N/A	ATP-dependent DNA helicase UvrD/PcrA	0.0192062	0.00188911	0.00455844	0.00855124	0.00932345
FORMB_13030	#N/A	dTDP-glucose 4,6-dehydratase	0.00438684	0.000891892	0.0202421	0.00850694	0.0103121
FORMB_01120	#N/A	cystathionine gamma-lyase	0.0116465	0.0015698	0.0122636	0.00849331	0.00600388
FORMB_15860	#N/A	ribonuclease G	0.00512178	0.00771865	0.012613	0.00848448	0.00380388
FORMB_18570	#N/A	conserved hypothetical protein (DUF1599)	0.0135466	0	0.0116611	0.00840256	0.00733764
FORMB_09660	#N/A	S-adenosylmethionine tRNA ribosyltransferase	0.0110805	0.00753431	0.0061582	0.00825766	0.00253962
FORMB_00100	#N/A	ABC transporter, ATP-binding protein	0.00633142	0.00780784	0.0106209	0.0082534	0.00217919
FORMB_22770	#N/A	thiol-disulfide oxidoreductase	0.0126284	0	0.0121074	0.00824525	0.00714535
FORMB_06390	#N/A	30S ribosomal protein S15	0.0148294	0	0.00943718	0.00808886	0.00750608
FORMB_26020	#N/A	aminomethyltransferase	0	0.0238908	0	0.00796359	0.0137933
FORMB_22060	#N/A	restriction endonuclease or methylase	0.00757212	0.00554876	0.0104102	0.0078437	0.00244208
FORMB_02180	#N/A	hypothetical protein	0.0144025	0	0.00905787	0.00782012	0.00728059
FORMB_14430	#N/A	ribonucleotide reductase of class Ia (aerobic), alpha subunit	0.00717969	0.00307049	0.012982	0.00774406	0.0049798
FORMB_12220	#N/A	aerotolerance protein BatA	0.00857427	0.00524474	0.00908527	0.00763476	0.00208553
FORMB_09800	#N/A	prephenate dehydratase	0	0.00727247	0.0153103	0.00752758	0.00765832
FORMB_23880	#N/A	membrane protein	0.00957642	0.00258213	0.0103879	0.00751548	0.00429163
FORMB_10580	#N/A	acetyl-CoA carboxylase	0	0	0.0220549	0.00735164	0.0127334
FORMB_11020	#N/A	hydrolase	0.00546968	0.0103487	0.00610408	0.00730749	0.0026528
FORMB_12560	#N/A	peptidase, S8 family	0.00462809	0.00806188	0.00922596	0.00730531	0.00239048
FORMB_08890	#N/A	tryptophan 2,3-dioxygenase	0.00450512	0.00561066	0.0117523	0.00728935	0.00390432
FORMB_24180	#N/A	transcriptional regulator, LytTR family	0.00743781	0.00499138	0.00936937	0.00726619	0.00219403
FORMB_12850	#N/A	UDP-N-acetylglucosamine 4,6-dehydratase	0.00641099	0.00632143	0.00892073	0.00721771	0.00147553
FORMB_12260	#N/A	aerotolerance protein BatE	0.0134915	0.00478137	0.0031114	0.0071281	0.0055738
FORMB_03040	#N/A	sulfatase	0.00864703	0.00550061	0.00712583	0.00709115	0.00157349
FORMB_03120	#N/A	hypothetical protein	0	0.0210975	0	0.00703249	0.0121806
FORMB_10040	#N/A	glycoside hydrolase, GH3 family	0.00547919	0.00484212	0.0105604	0.00696057	0.00313377
FORMB_09900	#N/A	deoxyadenosine kinase	0.00916086	0	0.0116346	0.00693181	0.00612921
FORMB_15490	#N/A	endonuclease	0.0114237	0.00417424	0.00513696	0.00691163	0.00393711
FORMB_23460	#N/A	conserved hypothetical protein (DUF2807)	0.00338824	0.00691228	0.0102924	0.00686429	0.00345231
FORMB_08590	#N/A	ribosomal large subunit pseudouridine synthase B	0.00506732	0.00717365	0.00826408	0.00683502	0.00162506
FORMB_26080	#N/A	serine hydroxymethyltransferase	0.00360424	0.00796031	0.00883296	0.00679917	0.00280108
FORMB_21550	#N/A	hypothetical protein	0.00516348	0.00548594	0.0094989	0.00671611	0.00241536
FORMB_13110	#N/A	TPR domain protein	0.00525453	0.00845348	0.00633271	0.00668024	0.00162755
FORMB_15120	#N/A	holliday junction DNA helicase RuvA	0.0115245	0.00432992	0.00410135	0.00665194	0.00422135
FORMB_24040	#N/A	conserved hypothetical protein (DUF4252)	0.018029	0.00189264	0	0.00664055	0.00990798
FORMB_00980	#N/A	peptidase, M48 family	0.0053758	0.00229026	0.0117135	0.00645986	0.00480426
FORMB_20370	#N/A	peptide permease	0.0058356	0.00646014	0.00700102	0.00643225	0.000583214
FORMB_04480	#N/A	translation initiation factor IF-3	0.00695617	0.00337933	0.00891447	0.00641666	0.00280673
FORMB_11060	#N/A	translation elongation factor Ts	0.00453547	0.00518558	0.00949823	0.00640643	0.00269723
FORMB_16200	#N/A	IMP cyclohydrolase	0.00444726	0.00640328	0.0083483	0.00639961	0.00195052
FORMB_04130	#N/A	HtrA peptidase, S1C family	0.00734931	0.0057182	0.00590656	0.00632469	0.000892332
FORMB_16390	#N/A	hypothetical protein	0.00631455	0.0112821	0.00131614	0.00630426	0.00498298
FORMB_19220	#N/A	hypothetical protein	0.0144847	0	0.0044142	0.00629965	0.00742416
FORMB_13740	#N/A	multidrug transporter	0.0071648	0	0.0115311	0.00623195	0.00582185
FORMB_02380	#N/A	2,3,4,5-tetrahydropyridine-2,6-dicarboxylate N-succinyltransferase	0	0.00864424	0.00985318	0.00616581	0.00537385
FORMB_02120	#N/A	ABC transporter, ATPase	0.00313309	0.00982503	0.00527985	0.00607932	0.00341685
FORMB_15610	#N/A	membrane protein	0.00923405	0	0.00897399	0.00606935	0.00525782
FORMB_09370	#N/A	50S ribosomal protein L21	0.0178191	0	0	0.0059397	0.0102879
FORMB_20170	#N/A	endothelin-converting protein	0.00643283	0.00691572	0.00439323	0.00591392	0.00133891
FORMB_07350	#N/A	hypothetical protein	0.00755113	0.00535662	0.00473178	0.00587985	0.00148071
FORMB_03570	#N/A	ABC transporter	0.00183935	0.00828221	0.00735463	0.0058254	0.00348304
FORMB_04280	#N/A	hypothetical protein	0.0134788	0.00184757	0.00191175	0.00574603	0.00669683
FORMB_06860	#N/A	2-hydroxy-6-oxo-6-phenylhexa-2,4-dienoate hydrolase	0.00352113	0.00319935	0.0104217	0.00571406	0.00408012
FORMB_06220	#N/A	delta-1-pyrroline-5-carboxylate dehydrogenase	0.00438499	0.00560631	0.00707509	0.0056888	0.00134695
FORMB_13730	#N/A	ferrochelatase	0.00386676	0.00571659	0.00732182	0.00563506	0.00172897
FORMB_06200	#N/A	hypothetical protein	0.00921958	0.00645808	0.00117037	0.00561601	0.00409014
FORMB_18120	#N/A	peptidase, C25 family	0.00474637	0.00541005	0.00667566	0.00561069	0.000980173
FORMB_02550	#N/A	excinuclease ABC subunit B	0.00655083	0.00475202	0.0053409	0.00554792	0.000917099
FORMB_13880	#N/A	conserved hypothetical protein (DUF4270)	0.00522078	0.00437623	0.00685323	0.00548341	0.00125921
FORMB_18610	#N/A	triosephosphate isomerase	0	0.00518375	0.0105587	0.00524748	0.00527964
FORMB_15280	#N/A	hypothetical protein	0.0084618	0	0.00709657	0.00518612	0.00454289
FORMB_24150	#N/A	nicotinate-nucleotide pyrophosphorylase	0.00166164	0.000757604	0.0130659	0.00516171	0.00686012
FORMB_00840	#N/A	aminopeptidase, M1 family	0.00243743	0.0102863	0.00267189	0.00513188	0.00446542
FORMB_05470	#N/A	sulfate transporter	0.001028	0.00618501	0.00795445	0.00505582	0.00359864
FORMB_23430	#N/A	peptidase, S10 family	0.00569391	0.00393648	0.00551424	0.00504821	0.000966971
FORMB_06800	#N/A	phospho-N-acetylmuramoyl-pentapeptide-transferas e	0.00592069	0.00921515	0	0.00504528	0.00466953
FORMB_03620	#N/A	peptidoglycan-binding protein LysM	0.00664089	0.00603391	0.00236817	0.00501432	0.00231164
FORMB_10030	#N/A	3-deoxy-D-manno-octulosonic acid transferase	0.0150223	0	0	0.00500742	0.00867311
FORMB_21860	#N/A	membrane protein (DUF4480)	0.00333292	0.0109506	0.000691546	0.00499167	0.00532686
FORMB_06770	#N/A	UDP-N-acetylglucosamine--N-acetylmuramyl- (pentapeptide) pyrophosphoryl-undecaprenol N-acetylglucosamine transferase	0.00677449	0.00271121	0.00544473	0.00497681	0.00207166
FORMB_04470	#N/A	threonyl-tRNA synthetase	0.00234652	0.00485267	0.0077111	0.0049701	0.00268422
FORMB_14350	#N/A	thiol-disulfide interchange protein DsbD	0.00586538	0.00576703	0.0032619	0.00496477	0.00147555
FORMB_23470	#N/A	phage-shock protein	0.00291794	0.00453512	0.00739369	0.00494892	0.00226639
FORMB_09610	#N/A	hypothetical protein	0.000937942	0.00974661	0.00406651	0.00491702	0.0044655
FORMB_01200	#N/A	hydrolase	0.0041697	0.00517527	0.00531554	0.00488683	0.000625003
FORMB_01500	#N/A	chromosome partitioning protein ParA	0	0	0.0145917	0.00486391	0.00842454
FORMB_24980	#N/A	ABC transporter, ATP-binding protein	0.00267414	0.0061889	0.00572596	0.004863	0.00190969
FORMB_21740	#N/A	3-hydroxybutyryl-CoA dehydrogenase	0.00465574	0.00226726	0.00753151	0.00481817	0.00263588
FORMB_08570	#N/A	glycosyltransferase, GT2 family	0.00346794	0.00270296	0.0082235	0.00479813	0.00299101
FORMB_13510	#N/A	penicillin-binding protein 1A	0.00952947	0.00170702	0.00309804	0.00477818	0.00417311
FORMB_01690	#N/A	gliding motility protein GldI	0.00810369	0	0.00601429	0.00470599	0.00420728
FORMB_04340	#N/A	sulfatase	0.00135518	0.00766591	0.00498476	0.00466862	0.00316722
FORMB_02510	#N/A	cytochrome oxidase assembly protein	0.0020094	0.00562671	0.00632291	0.00465301	0.00231574
FORMB_21650	#N/A	hypothetical protein	0.00273881	0.00174251	0.00944462	0.00464198	0.00418893
FORMB_04570	#N/A	membrane protein	0.00645694	0.00253971	0.00488617	0.00462761	0.00197137
FORMB_23760	#N/A	oxidoreductase	0.00528474	0.00350658	0.00507896	0.00462343	0.000972675
FORMB_12420	#N/A	hypothetical protein	0.00481813	0.00403507	0.00501486	0.00462269	0.000518315
FORMB_15740	#N/A	iron-sulfur cluster assembly protein SufB	0.00554641	0.00309686	0.00516063	0.0046013	0.00131709
FORMB_15810	#N/A	gliding motility protein GldD	0.0137509	0	0	0.00458365	0.00793911
FORMB_19840	#N/A	palmitoyl-CoA hydrolase	0.00467886	0.00134288	0.00760879	0.00454351	0.00313515
FORMB_16130	#N/A	gliding motility protein GldB	0.00593232	0.00349053	0.0041739	0.00453225	0.00125972
FORMB_11960	#N/A	phosphoenolpyruvate carboxylase	0.00665521	0.00222881	0.00470219	0.00452874	0.00221829
FORMB_23340	#N/A	thiol peroxidase	0	0	0.013574	0.00452468	0.00783698
FORMB_15980	#N/A	sulfate adenylyltransferase subunit 2	0	0.00512505	0.00839886	0.00450797	0.0042333
FORMB_03210	#N/A	D-alanine--D-alanine ligase	0.00549876	0.0019775	0.00603492	0.00450373	0.00220414
FORMB_24670	#N/A	glycoside hydrolase, GH2 family	0.00350794	0.00652159	0.00345164	0.00449372	0.00175641
FORMB_04600	#N/A	sulfatase	0.00518731	0.00449225	0.00373591	0.00447182	0.000725915
FORMB_03880	#N/A	conserved hypothetical protein (DUF4369)	0.0072628	0	0.00602612	0.00442964	0.0038857
FORMB_09820	#N/A	deacylase	0.00783393	0.00135817	0.00407666	0.00442292	0.00325174
FORMB_10120	#N/A	transcriptional regulator, LytTR family	0.00460979	0.00146295	0.00697295	0.00434857	0.00276427
FORMB_01610	#N/A	riboflavin synthase subunit beta	0.0129551	0	0	0.00431838	0.00747966
FORMB_23620	#N/A	superoxide dismutase	0.00758744	0.0029609	0.00212804	0.00422546	0.00294119
FORMB_00370	#N/A	transcriptional regulator, AsnC family	0.00847201	0	0.00420434	0.00422545	0.00423605
FORMB_10650	#N/A	DNA-binding protein	0.0109453	0	0.0016468	0.00419737	0.00590162
FORMB_23730	#N/A	long-chain-fatty-acid-CoA ligase	0.00508179	0.00305032	0.00424982	0.00412731	0.00102126
FORMB_21080	#N/A	glycosyltransferase	0.00358424	0.00384775	0.00494367	0.00412522	0.000720941
FORMB_18540	#N/A	ABC transporter, ATP-binding protein	0.00319663	0.00351713	0.00565121	0.00412166	0.00133429
FORMB_09070	#N/A	phosphoenolpyruvate carboxykinase	0.00330059	0.00340524	0.0054334	0.00404641	0.00120231
FORMB_20670	#N/A	glutamine synthetase	0.00335264	0.002578	0.00613114	0.00402059	0.00186837
FORMB_03190	#N/A	hypothetical protein	0.00606309	0	0.00598605	0.00401638	0.0034785
FORMB_21680	#N/A	transcriptional regulatory protein RprY	0	0	0.0119843	0.00399476	0.00691912
FORMB_13970	#N/A	molecular chaperone DnaJ	0.00591303	0.00187002	0.00416324	0.0039821	0.00202759
FORMB_19640	#N/A	acyl-CoA dehydrogenase	0.00384464	0.00281852	0.00521695	0.00396003	0.00120337
FORMB_23780	#N/A	phosphoglucomutase	0.00331676	0.00126261	0.00729848	0.00395928	0.00306881
FORMB_11080	#N/A	uridylate kinase	0.00382733	0	0.00791944	0.00391559	0.00396046
FORMB_04100	#N/A	aminodeoxychorismate lyase	0.00385244	0.00229737	0.00556666	0.00390549	0.00163529
FORMB_12800	#N/A	gh3 auxin-responsive promoter	0.000989865	0	0.0106872	0.00389236	0.00590529
FORMB_06950	#N/A	amidinotransferase	0.00271073	0.004293	0.00462862	0.00387745	0.00102425
FORMB_19590	#N/A	septum site-determining protein MinD	0.00116943	0.00143358	0.00898228	0.00386177	0.00443646
FORMB_04170	#N/A	isocitrate dehydrogenase	0.0063249	0.00137406	0.00363428	0.00377775	0.00247853
FORMB_20180	#N/A	glycoside hydrolase	0.0032179	0.00412815	0.00386595	0.00373734	0.000468556
FORMB_15800	#N/A	thiamine-monophosphate kinase	0	0	0.0111906	0.00373022	0.00646092
FORMB_23350	#N/A	nicotinate-nucleotide adenylyltransferase	0.00231092	0.00370605	0.00513865	0.00371854	0.00141391
FORMB_26090	#N/A	hypothetical protein	0.00203748	0.00379226	0.00528949	0.00370641	0.00162771
FORMB_06590	#N/A	UDP-glucose 6-dehydrogenase	0.00233432	0.00367143	0.00507743	0.0036944	0.0013717
FORMB_03870	#N/A	membrane protein (DUF819)	0.00462184	0.00454338	0.00188284	0.00368269	0.00155921
FORMB_01290	#N/A	hypothetical protein	0.0110409	0	0	0.00368031	0.00637448
FORMB_13890	#N/A	glycogen synthase	0.00195593	0.00403048	0.00503854	0.00367498	0.00157175
FORMB_16120	#N/A	NAD synthetase	0	0	0.0109671	0.0036557	0.00633185
FORMB_24880	#N/A	transcriptional regulator, GntR family	0.000903932	0	0.010063	0.00365566	0.00556733
FORMB_16400	#N/A	DNA topoisomerase I	0.00298985	0.00227421	0.00563971	0.00363459	0.00177297
FORMB_12250	#N/A	aerotolerance protein BatD	0.00324641	0.00353868	0.0041	0.00362836	0.000433802
FORMB_13090	#N/A	heptosyltransferase	0.00512902	0.00135891	0.00436093	0.00361628	0.00199231
FORMB_11750	#N/A	superoxide dismutase	0	0.00831959	0.00240301	0.0035742	0.00428166
FORMB_18190	#N/A	signal recognition particle, subunit Ffh SRP54	0.0013158	0.0056368	0.00373591	0.00356284	0.0021657
FORMB_07940	#N/A	fructose-1,6-bisphosphatase type I	0.00144521	0.00278871	0.0063574	0.00353044	0.00253871
FORMB_09470	#N/A	hypothetical protein	0.00576993	0.00346439	0.00132889	0.00352107	0.00222106
FORMB_02150	#N/A	cob(I)yrinic acid a c-diamide adenosyltransferase	0.0105613	0	0	0.00352042	0.00609755
FORMB_10770	#N/A	UDP-2,3-diacylglucosamine hydrolase	0.00379741	0.00246772	0.00423055	0.00349856	0.000918625
FORMB_02250	#N/A	hypothetical protein	0.0103857	0	0	0.00346189	0.00599617
FORMB_26160	#N/A	3-oxoacyl-[acyl-carrier protein]	0.00256834	0	0.00777756	0.00344863	0.0039628
FORMB_06900	#N/A	phosphonate ABC transporter ATP-binding protein	0.00680711	0.00178122	0.00174129	0.00344321	0.00291329
FORMB_00870	#N/A	alkyl hydroperoxide reductase	0.00223675	0.00407244	0.00386646	0.00339188	0.00100566
FORMB_24810	#N/A	chaperone protein DnaK	0.0022376	0.00448101	0.00339956	0.00337272	0.00112195
FORMB_08160	#N/A	dimethyladenosine transferase	0	0.00480269	0.0052506	0.0033511	0.00291076
FORMB_01970	#N/A	subtilisin-like serine protease, S8A family	0.00354949	0.00488867	0.00159987	0.00334601	0.00165381
FORMB_22780	#N/A	recombination inhibitory protein MutS2	0.00331903	0.00297832	0.00373709	0.00334481	0.000380042
FORMB_15770	#N/A	hypothetical protein	0.00998303	0	0	0.00332768	0.00576371
FORMB_14260	#N/A	transcriptional regulator, HxlR family	0.00986446	0	0	0.00328815	0.00569525
FORMB_13100	#N/A	flavodoxin reductase	0.00211137	0.00304229	0.00469948	0.00328438	0.00131093
FORMB_18580	#N/A	DoxX family protein	0.00706552	0.000169079	0.00260205	0.00327888	0.00349768
FORMB_16280	#N/A	TonB-dependent receptor	0.00569334	0.00318834	0.000920381	0.00326736	0.00238746
FORMB_24680	#N/A	glycoside hydrolase	0	0.00387228	0.00588661	0.00325296	0.00299177
FORMB_05050	#N/A	peptidylprolyl isomerase	0.00583829	0	0.00388202	0.0032401	0.00297161
FORMB_10380	#N/A	ATP-dependent Clp protease, ATP-binding subunit ClpX	0.000683122	0.00354624	0.00542038	0.00321658	0.00238577
FORMB_01770	#N/A	TonB-dependent receptor	0	0.00962808	0	0.00320936	0.00555877
FORMB_15880	#N/A	3-isopropylmalate dehydrogenase	0	0	0.00948334	0.00316111	0.00547521
FORMB_26050	#N/A	aspartate kinase	0.000732407	0.00486436	0.00387745	0.00315807	0.00215787
FORMB_12520	#N/A	flagellar motor rotation protein MotB	0.0023634	0.00337383	0.00367757	0.00313826	0.000688024
FORMB_20360	#N/A	peptidase, S9 family	0.0038469	0.00361044	0.00190025	0.0031192	0.00106224
FORMB_00360	#N/A	3-dehydroquinate synthase	0.000961981	0.00176241	0.00650216	0.00307552	0.00299442
FORMB_01280	#N/A	membrane-bound metal-dependent hydrolase (DUF457)	0.00355729	0.00262821	0.00296089	0.0030488	0.000470737
FORMB_02460	#N/A	glycosyltransferase, GT2 family	0.00699106	0	0.00212178	0.00303761	0.00358438
FORMB_06270	#N/A	fatty acid desaturase	0.00281341	0.00381198	0.0024715	0.0030323	0.00069653
FORMB_21640	#N/A	glycosyltransferase, GT2 family	0.00269414	0.00164759	0.00474311	0.00302828	0.00157458
FORMB_04540	#N/A	replicative DNA helicase	0.00453391	0.00246038	0.00201761	0.00300397	0.00134334
FORMB_16090	#N/A	hypothetical protein	0.00618194	0.00277633	0	0.00298609	0.0030963
FORMB_08240	#N/A	ribose-phosphate pyrophosphokinase	0	0.00343	0.00534175	0.00292392	0.0027066
FORMB_02630	#N/A	peptidase, S8 family	0.00357743	0.00512093	0	0.00289945	0.00262692
FORMB_03460	#N/A	phage tail fiber	0.00865809	0	0	0.00288603	0.00499875
FORMB_02790	#N/A	TonB-dependent receptor	0.00237985	0.00411738	0.00203216	0.00284313	0.00111714
FORMB_06970	#N/A	citrate synthase, type II	0	0	0.00845687	0.00281896	0.00488257
FORMB_26550	#N/A	helicase	0.0014172	0.00271993	0.0042872	0.00280811	0.00143703
FORMB_20560	#N/A	transcriptional regulator, CheY-like superfamily	0.00838947	0	0	0.00279649	0.00484366
FORMB_26720	#N/A	cytochrome C peroxidase	0.00219434	0.00344743	0.00271214	0.00278463	0.00062968
FORMB_01390	#N/A	DNA polymerase III delta subunit	0.00169951	0.000946552	0.0056409	0.00276232	0.00252119
FORMB_23080	#N/A	prolyl oligopeptidase, S9A family	0.00163625	0.00374732	0.00285199	0.00274519	0.00105958
FORMB_17000	#N/A	phage portal protein	0.00281015	0.00364506	0.00172303	0.00272608	0.000963771
FORMB_19460	#N/A	dolichyl-phosphate beta-D-mannosyltransferase	0.0020657	0.00149865	0.00458499	0.00271645	0.00164286
FORMB_26400	#N/A	hypothetical protein	0.00325988	0.00351644	0.00127322	0.00268318	0.00122778
FORMB_11110	#N/A	asparaginyl-tRNA synthetase	0	0.00803872	0	0.00267957	0.00464116
FORMB_03730	#N/A	DNA polymerase III epsilon subunit	0.000962634	0.0032358	0.00377379	0.00265741	0.00149216
FORMB_18320	#N/A	DNA gyrase subunit B	0.00215052	0.00246887	0.0031579	0.00259243	0.000514934
FORMB_21250	#N/A	potassium transporter TrkA	0.00230624	0.0010835	0.004366	0.00258525	0.00165894
FORMB_09620	#N/A	exodeoxyribonuclease III	0.00177283	0.0024198	0.00356207	0.0025849	0.000905971
FORMB_00470	#N/A	phosphoserine aminotransferase	0.00217902	0.00174465	0.00379594	0.0025732	0.00108097
FORMB_23590	#N/A	conserved hypothetical protein (DUF1684)	0.00769863	0	0	0.00256621	0.00444481
FORMB_24860	#N/A	2-succinyl-5-enolpyruvyl-6-hydroxy-3- cyclohexene-1-carboxylate synthase	0	0.00238289	0.00531452	0.0025658	0.00266198
FORMB_00950	#N/A	penicillin-binding protein	0	0	0.00764989	0.00254996	0.00441666
FORMB_12230	#N/A	aerotolerance protein BatB	0.00389059	0.00133646	0.00241924	0.00254876	0.00128198
FORMB_15260	#N/A	biopolymer transporter ExbD	0.00446967	0.00182072	0.00128613	0.0025255	0.00170478
FORMB_06260	#N/A	16S rRNA methyltransferase	0.000842124	0.000743709	0.00590775	0.00249786	0.00295346
FORMB_24530	#N/A	cell division inhibitor	0.00747029	0	0	0.0024901	0.00431297
FORMB_15400	#N/A	peptidase, M23 family	0.0034756	0.00139204	0.0025684	0.00247868	0.00104467
FORMB_03180	#N/A	ABC transporter, ATP-binding protein	0.000993084	0.0030627	0.00336455	0.00247344	0.00129088
FORMB_00250	#N/A	UDP-3-O-(3-hydroxymyristoyl) glucosamine N-acyltransferase	0.0038913	0.00150755	0.00196519	0.00245468	0.00126501
FORMB_11690	#N/A	hypothetical protein	0.00733754	0	0	0.00244585	0.00423633
FORMB_06110	#N/A	thiamine biosynthesis protein	0.00362878	0.0012722	0.00239066	0.00243054	0.0011788
FORMB_12480	#N/A	ribonuclease R	0.00221902	0.00142987	0.00363986	0.00242958	0.00111994
FORMB_20460	#N/A	oligopeptide transport system permease protein OppC	0.00234666	0.00260918	0.00227855	0.00241146	0.000174585
FORMB_12580	#N/A	sulfate transporter	0	0.00202606	0.00514322	0.00238976	0.00259083
FORMB_15970	#N/A	phosphoadenylylsulfate reductase	0.00145372	0.00148575	0.00419081	0.00237676	0.00157109
FORMB_09960	#N/A	conserved hypothetical protein (DUF151 / bifunctional nuclease domain / UVR domain)	0.00432415	0.00276211	0	0.00236209	0.00218965
FORMB_10630	#N/A	riboflavin synthase subunit alpha	0	0	0.00701455	0.00233818	0.00404985
FORMB_15920	#N/A	hypothetical protein	0.00206145	0.00169253	0.00319325	0.00231574	0.000782006
FORMB_01570	#N/A	endonuclease	0.00254026	0.00155629	0.00281952	0.00230536	0.000663564
FORMB_25910	#N/A	DNA polymerase III subunits gamma and tau	0.00192459	0.00122439	0.0037469	0.00229863	0.00130219
FORMB_23970	#N/A	hypothetical protein	0.00106434	0.00308494	0.00271907	0.00228945	0.00107663
FORMB_21020	#N/A	GTP-binding protein TypA/BipA	0.00363034	0.000299575	0.00288057	0.00227016	0.00174727
FORMB_07970	#N/A	aspartate kinase	0.0028371	0.00168063	0.00218571	0.00223448	0.000579774
FORMB_18340	#N/A	malate dehydrogenase	0.0019253	0.00335686	0.00140558	0.00222925	0.00101053
FORMB_20960	#N/A	ABC transporter, ATP-binding protein	0.00155967	0.00237234	0.00272008	0.00221736	0.000595529
FORMB_07560	#N/A	DNA repair protein RadC	0	0	0.00662239	0.00220746	0.00382344
FORMB_09870	#N/A	ribonuclease Z	0.00574696	0	0.00087435	0.0022071	0.00309662
FORMB_01810	#N/A	amidohydrolase	0.00227589	0.00280705	0.00147975	0.00218757	0.000668043
FORMB_06990	#N/A	carbamoyl phosphate synthase small subunit	0.000573674	0	0.00598266	0.00218545	0.00330097
FORMB_05590	#N/A	serine/threonine protein kinase	0.00470623	0.00135542	0.000488465	0.00218337	0.00222745
FORMB_17090	#N/A	hypothetical protein	0.000989084	0.00145697	0.0040907	0.00217892	0.0016721
FORMB_00850	#N/A	transketolase	0	0	0.00653158	0.00217719	0.00377101
FORMB_10610	#N/A	DNA-binding protein (DUF177)	0.00648006	0	0	0.00216002	0.00374126
FORMB_06810	#N/A	UDP-N-acetylmuramoylalanyl-D-glutamate--2,6- diaminopimelate ligase	0.00300913	0.000782045	0.0026773	0.00215616	0.00120153
FORMB_01370	#N/A	polyphosphate glucokinase	0	0	0.00637482	0.00212494	0.00368051
FORMB_15820	#N/A	gliding motility protein GldE	0.00142862	0.00257181	0.002345	0.00211515	0.000605268
FORMB_22470	#N/A	ABC transporter, ATPase	0.00221377	0.000950862	0.00317261	0.00211242	0.00111434
FORMB_12210	#N/A	hypothetical protein	0.0018185	0.00160825	0.00290407	0.00211027	0.000695441
FORMB_19950	#N/A	methionyl-tRNA synthetase	0.000670826	0.00163494	0.00396133	0.00208903	0.0016916
FORMB_00720	#N/A	tRNA modification GTPase MnmE	0.00154109	0.000235423	0.00449029	0.00208894	0.0021797
FORMB_02170	#N/A	preprotein translocase subunit SecA	0.00128377	0.00162184	0.0033402	0.00208194	0.00110272
FORMB_08840	#N/A	hypothetical protein	0.00617428	0	0	0.00205809	0.00356472
FORMB_26100	#N/A	RHS repeat-associated core domain protein-containing protein	0.000489954	0.00278573	0.00285808	0.00204459	0.00134684
FORMB_16680	#N/A	hypothetical protein	0.00232709	0.00105486	0.00271552	0.00203249	0.00086864
FORMB_07550	#N/A	hypothetical protein	0	0	0.0060405	0.0020135	0.00348748
FORMB_16020	#N/A	siroheme synthase	0	0	0.00597285	0.00199095	0.00344843
FORMB_02480	#N/A	glycosyltransferase	0.00395327	0	0.00200679	0.00198669	0.00197671
FORMB_16030	#N/A	ferredoxin-NADP reductase	0.00141954	0.00222498	0.00230374	0.00198276	0.000489345
FORMB_11310	#N/A	ribosome-binding factor A	0.00303764	0	0.00290847	0.00198204	0.00171771
FORMB_14320	#N/A	TonB-dependent receptor	0.00177936	0.00240146	0.00171407	0.00196496	0.000379425
FORMB_03520	#N/A	dihydroorotate dehydrogenase	0.00589233	0	0	0.00196411	0.00340194
FORMB_02390	#N/A	lipopolysaccharide kinase	0	0.0025553	0.00322318	0.00192616	0.0017012
FORMB_09200	#N/A	polyphosphate kinase	0.000577589	0.00166215	0.00353839	0.00192604	0.00149794
FORMB_12900	#N/A	glutamate-1-semialdehyde aminotransferase	0.00126247	0.00117003	0.00313372	0.00185541	0.00110802
FORMB_03170	#N/A	hemolysin D	0.001455	0.00206291	0.0020396	0.0018525	0.000344444
FORMB_10840	#N/A	16S rRNA methyltransferase	0.00314869	0	0.00237291	0.00184053	0.00164047
FORMB_12990	#N/A	hypothetical protein	0	0	0.00551474	0.00183825	0.00318394
FORMB_13360	#N/A	peptidase, M23 family	0.00145457	0.00158601	0.00241434	0.00181831	0.000520345
FORMB_13760	#N/A	nitrogen regulation protein NtrY	0	0.00196533	0.00345232	0.00180588	0.00173167
FORMB_12920	#N/A	benzil reductase	0	0	0.00540432	0.00180144	0.00312018
FORMB_18090	#N/A	pyruvate dehydrogenase E1 component alpha subunit	0.00111649	0.00190771	0.00237477	0.00179965	0.000636061
FORMB_12790	#N/A	peptidase, M23 family	0.00380152	0	0.0015139	0.00177181	0.00191384
FORMB_09150	#N/A	cell division protein FtsX	0.00253558	0	0.00276202	0.00176587	0.00153347
FORMB_07500	#N/A	ATPase, AAA family	0.000914725	0.000579844	0.00366184	0.0017188	0.00169103
FORMB_01400	#N/A	restriction endonuclease subunit R	0.00508051	0	0	0.0016935	0.00293324
FORMB_00750	#N/A	lipid A biosynthesis lauroyl acyltransferase	0.00100917	0.00193848	0.00212212	0.00168992	0.000596659
FORMB_09790	#N/A	aminotransferase	0	0.00253788	0.0025131	0.00168366	0.00145814
FORMB_10830	#N/A	osmotically inducible protein OsmC	0	0.00242462	0.00260983	0.00167815	0.00145627
FORMB_21430	#N/A	50S ribosomal protein L1	0	0.00147442	0.00344674	0.00164039	0.00172935
FORMB_22360	#N/A	N-acetyl-gamma-glutamyl-phosphate reductase	0.00117257	0	0.00374081	0.00163779	0.00191331
FORMB_02610	#N/A	hypothetical protein	0	0.00285291	0.00204366	0.00163219	0.00147029
FORMB_12810	#N/A	hypothetical protein	0.00131851	0.000619441	0.00295328	0.00163041	0.00119778
FORMB_10690	#N/A	hypothetical protein	0.00484891	0	0	0.0016163	0.00279952
FORMB_03610	#N/A	hypothetical protein	0.000850846	0.00213263	0.00185764	0.00161371	0.000674811
FORMB_22620	#N/A	chorismate synthase	0.00293141	0.000634619	0.00126162	0.00160922	0.0011872
FORMB_00960	#N/A	Lon-A peptidase, S16 family	0.00167682	0.00241957	0.000724302	0.0016069	0.000849795
FORMB_04450	#N/A	hypothetical protein	0.00162562	0.00191181	0.00124233	0.00159325	0.000335914
FORMB_21170	#N/A	ABC transporter, permease protein	0.00185438	0.00129797	0.0015903	0.00158088	0.000278328
FORMB_24500	#N/A	UDP-N-acetylglucosamine 1-carboxyvinyltransferase	0.00197139	0.000707094	0.00204704	0.00157517	0.000752731
FORMB_13500	#N/A	gliding motility protein GldH	0.00330016	0.00134992	0	0.00155003	0.00165916
FORMB_12940	#N/A	ATP-grasp enzyme-like protein	0.00308998	0	0.00144754	0.0015125	0.00154601
FORMB_18620	#N/A	ribosomal protein L11 methyltransferase	0	0	0.00450788	0.00150263	0.00260263
FORMB_14700	#N/A	transcriptional regulator, TetR family	0	0	0.00447085	0.00149028	0.00258124
FORMB_24640	#N/A	ABC transporter	0.000431068	0.00129891	0.00273547	0.00148848	0.00116384
FORMB_07980	#N/A	hemolysin-like protein	0.0013592	0.0011031	0.00198853	0.00148361	0.000455635
FORMB_21770	#N/A	hypothetical protein	0.00288305	0.00104072	0.000484491	0.00146942	0.00125543
FORMB_20530	#N/A	CDP-alcohol phosphatidyltransferase	0.00440783	0	0	0.00146928	0.00254486
FORMB_08540	#N/A	NADH dehydrogenase	0	0	0.00439813	0.00146604	0.00253926
FORMB_00120	#N/A	transaldolase	0	0	0.00439441	0.0014648	0.00253711
FORMB_06240	#N/A	thiol-disulfide interchange protein	0.0043216	0	0	0.00144053	0.00249508
FORMB_20010	#N/A	hypothetical protein	0	0	0.0042943	0.00143143	0.00247932
FORMB_15310	#N/A	molecular chaperone DnaK	0.00187112	0	0.00239574	0.00142229	0.00125936
FORMB_04970	#N/A	transcriptional regulator, MerR family	0	0	0.0042576	0.0014192	0.00245813
FORMB_20390	#N/A	amino acid permease	0.00166746	0	0.0024485	0.00137198	0.00125071
FORMB_11260	#N/A	protein YicC (DUF1732)	0.000259514	0.00213135	0.00169036	0.00136041	0.000978565
FORMB_02660	#N/A	signal transduction protein	0.000947813	0.000880955	0.00220735	0.00134537	0.000747243
FORMB_11600	#N/A	hypothetical protein	0.00401086	0	0	0.00133695	0.00231567
FORMB_21930	#N/A	DNA gyrase subunit A	0.000514022	0.00153282	0.00195183	0.00133289	0.00073946
FORMB_00520	#N/A	lipoprotein ABC transporter ATP-binding protein	0.00399313	0	0	0.00133104	0.00230543
FORMB_14270	#N/A	hypothetical protein	0.00284164	0.00114852	0	0.00133005	0.00142949
FORMB_21410	#N/A	transcription antitermination protein NusG	0.00396916	0	0	0.00132305	0.0022916
FORMB_00350	#N/A	proline dehydrogenase	0.00110988	0	0.00285571	0.00132186	0.00143961
FORMB_03740	#N/A	diapophytoene dehydrogenase	0.000372933	0.000835833	0.00275289	0.00132055	0.00126185
FORMB_08720	#N/A	hypothetical protein	0.000756049	0.00228781	0.000910539	0.00131813	0.000843308
FORMB_22890	#N/A	fumarate hydratase class II	0.00128919	0.00266238	0	0.00131719	0.00133141
FORMB_11300	#N/A	lipoprotein releasing system transmembrane protein LolC	0.00392959	0	0	0.00130986	0.00226875
FORMB_20660	#N/A	glutamine synthetase	0	0	0.00390806	0.00130269	0.00225632
FORMB_20970	#N/A	ABC transporter, permease protein	0.00296262	0	0.00087939	0.00128067	0.00152153
FORMB_15100	#N/A	gamma-glutamyltranspeptidase	0.00134798	0.00088726	0.00159647	0.00127724	0.000359858
FORMB_23560	#N/A	glycerol acyltransferase	0.00216002	0.00057253	0.00106074	0.00126443	0.00081311
FORMB_21500	#N/A	peptide chain release factor 3	0.00133104	0.000409559	0.00202793	0.00125618	0.000811778
FORMB_25900	#N/A	tRNA hydroxylase	0.0037611	0	0	0.0012537	0.00217147
FORMB_10400	#N/A	cell division trigger factor	0	0.000887169	0.00285148	0.00124622	0.00145925
FORMB_17650	#N/A	hypothetical protein	0.00219179	0	0.00154258	0.00124479	0.00112583
FORMB_14660	#N/A	aspartyl-tRNA synthetase	0	0.00219465	0.00149775	0.0012308	0.00112141
FORMB_26000	#N/A	transcriptional regulator, TACO1-like (DUF28)	0.000805121	0	0.00283795	0.00121436	0.00146257
FORMB_08520	#N/A	conserved hypothetical protein (DUF547)	0	0.00170014	0.0019033	0.00120115	0.00104517
FORMB_09950	#N/A	electron transfer flavoprotein, alpha subunit	0	0	0.0036013	0.00120043	0.00207921
FORMB_12780	#N/A	twin-arginine translocation protein TatA	0	0	0.00356629	0.00118876	0.002059
FORMB_22840	#N/A	dehydrogenase	0.000545309	0.00108852	0.00191463	0.00118282	0.000689513
FORMB_23150	#N/A	8-amino-7-oxononanoate synthase	0.00167894	0.000917823	0.000949163	0.00118198	0.000430671
FORMB_10210	#N/A	cell filamentation protein Fic	0	0	0.00354211	0.0011807	0.00204504
FORMB_12310	#N/A	phenylalanyl-tRNA synthetase subunit alpha	0.00116971	0.000742678	0.00161499	0.00117579	0.000436187
FORMB_12330	#N/A	glycerol-3-phosphate dehydrogenase	0.000743115	0.00120415	0.00152142	0.00115623	0.000391359
FORMB_21530	#N/A	5'-nucleotidase	0.00241119	0.00102004	0	0.00114374	0.00121035
FORMB_22830	#N/A	oxidoreductase	0	0.00126224	0.00210521	0.00112249	0.00105954
FORMB_13950	#N/A	DNA repair protein RadA	0.000593317	0.000958474	0.0017599	0.0011039	0.00059673
FORMB_05880	#N/A	peptide methionine sulfoxide reductase MrsA	0.00329874	0	0	0.00109958	0.00190453
FORMB_08200	#N/A	riboflavin biosynthesis protein RibF	0	0	0.0032827	0.00109423	0.00189527
FORMB_02270	#N/A	hypothetical protein	0.00327634	0	0	0.00109211	0.00189159
FORMB_06910	#N/A	membrane protein (DUF389)	0.00227008	0	0.000961085	0.00107705	0.00113947
FORMB_04110	#N/A	acetyltransferase	0.00322499	0	0	0.001075	0.00186195
FORMB_09120	#N/A	membrane protein	0.00322031	0	0	0.00107344	0.00185925
FORMB_24690	#N/A	glycoside hydrolase, GH16 family	0	0	0.00321388	0.00107129	0.00185553
FORMB_07720	#N/A	alanyl-tRNA synthetase	0.00106747	0.000494003	0.00164416	0.00106854	0.000575079
FORMB_05170	#N/A	thioredoxin	0.00320315	0	0	0.00106772	0.00184934
FORMB_01580	#N/A	peptidase, S54 family	0.000772288	0.00115799	0.00125007	0.00106012	0.000253483
FORMB_00560	#N/A	aspartate carbamoyltransferase	0	0.00150475	0.00166746	0.0010574	0.000919346
FORMB_05650	#N/A	orotate phosphoribosyltransferase	0.00315905	0	0	0.00105302	0.00182388
FORMB_24730	#N/A	glycoside hydrolase, GH30 family	0.00130251	0.000505375	0.00130709	0.00103833	0.000461555
FORMB_18500	#N/A	transcription termination factor Rho	0	0	0.00303344	0.00101115	0.00175136
FORMB_25050	#N/A	glyceraldehyde-3-phosphate dehydrogenase	0.00187211	0	0.0011547	0.00100894	0.000944529
FORMB_24120	#N/A	DEAD-box ATP-dependent RNA helicase CshA	0.000220668	0.00153332	0.00123057	0.000994854	0.00068734
FORMB_17520	#N/A	ribonuclease HII	0.000946168	0.00101864	0.000992539	0.000985781	3.67041e-05
FORMB_10410	#N/A	alpha/beta hydrolase	0	0	0.00292656	0.000975521	0.00168965
FORMB_04620	#N/A	transketolase, C-terminal section	0.000568625	0.0013952	0.000959309	0.000974379	0.000413495
FORMB_11070	#N/A	glycoside hydrolase, GH16 family	0	0	0.0029225	0.000974168	0.00168731
FORMB_21920	#N/A	Clp protease ClpC	0	0.00175297	0.0011654	0.00097279	0.000892216
FORMB_14730	#N/A	hypothetical protein	0.00119181	0.00169551	0	0.000962441	0.000870717
FORMB_02720	#N/A	alanine dehydrogenase	0.00169114	0.00115643	0	0.000949191	0.000864408
FORMB_00460	#N/A	acyl-CoA reductase	0	0.00165557	0.00113838	0.000931316	0.000846986
FORMB_15500	#N/A	TonB-dependent receptor	0.000441861	0.00185477	0.000414498	0.000903709	0.000823755
FORMB_12880	#N/A	hypothetical protein	0	0	0.00269878	0.000899592	0.00155814
FORMB_20190	#N/A	hypothetical protein	0.00269329	0	0	0.000897762	0.00155497
FORMB_03630	#N/A	GMP synthase [glutamine-hydrolyzing]	0.000899762	0.000162978	0.00161585	0.000892863	0.000726461
FORMB_07850	#N/A	hypothetical protein	0.00134073	0	0.00132629	0.000889006	0.000769936
FORMB_03300	#N/A	prolyl endopeptidase, S9 family	0.000703942	0.00103297	0.000920466	0.000885791	0.00016723
FORMB_04930	#N/A	general secretion pathway protein GspD	0.000589162	0.00111766	0.000931288	0.000879371	0.000268048
FORMB_18460	#N/A	prolyl-tRNA synthetase	0	0.00261423	0	0.00087141	0.00150933
FORMB_21070	#N/A	glycosyltransferase, GT2 family	0.00112256	0.000581724	0.000872811	0.000859031	0.00027068
FORMB_09810	#N/A	conserved hypothetical protein (DUF2807)	0	0.00233313	0.000241332	0.000858155	0.00128306
FORMB_12890	#N/A	hypothetical protein	0	0	0.00255148	0.000850495	0.0014731
FORMB_14840	#N/A	glycosylasparaginase	0.0025316	0	0	0.000843868	0.00146162
FORMB_03480	#N/A	ribonuclease Z	0.00252054	0	0	0.000840181	0.00145524
FORMB_01840	#N/A	GTP pyrophosphokinase	0.00127156	0.000535158	0.000711855	0.000839525	0.000384443
FORMB_15220	#N/A	L-asparaginase	0.00250806	0	0	0.00083602	0.00144803
FORMB_14710	#N/A	polyprenyl synthetase	0	0	0.0025065	0.000835501	0.00144713
FORMB_24470	#N/A	ATPase	0.00250196	0	0	0.000833988	0.00144451
FORMB_20690	#N/A	peptide chain release factor 1	0.00106195	0.00037769	0.00100827	0.00081597	0.00038051
FORMB_21560	#N/A	4-hydroxy-tetrahydrodipicolinate synthase	0	0	0.0024414	0.000813799	0.00140954
FORMB_01300	#N/A	outer membrane assembly protein	0.00118671	0.00072899	0.000511498	0.000809064	0.000344653
FORMB_16460	#N/A	FAD-dependent oxidoreductase	0.00174688	0	0.00066831	0.000805063	0.000881432
FORMB_01040	#N/A	dihydrolipoyl dehydrogenase	0.000938098	0	0.00145538	0.000797827	0.000737762
FORMB_03710	#N/A	damage-inducible protein CinA	0	0.000710028	0.00165989	0.000789971	0.000832825
FORMB_14420	#N/A	ribonucleotide reductase of class Ia (aerobic), beta subunit	0	0	0.00234822	0.000782739	0.00135574
FORMB_26320	#N/A	glyoxalase/bleomycin resistance protein/dioxygenase	0	0	0.00234433	0.000781443	0.0013535
FORMB_26560	#N/A	DEAD/DEAH box helicase	0	0	0.00234314	0.000781048	0.00135282
FORMB_26670	#N/A	peptidase, M42 family	0.000749823	0	0.00156011	0.000769978	0.000780251
FORMB_12430	#N/A	glutaminyl-tRNA synthetase	0.000484437	0.000610132	0.00121223	0.000768932	0.000389014
FORMB_23390	#N/A	membrane protein	0.00230582	0	0	0.000768606	0.00133126
FORMB_08190	#N/A	seryl-tRNA synthetase	0	0	0.00229613	0.000765378	0.00132567
FORMB_15380	#N/A	ATP-dependent exonuclease	0	0.00224548	0	0.000748494	0.00129643
FORMB_22460	#N/A	CoB--CoM heterodisulfide reductase	0	0.00222675	0	0.00074225	0.00128561
FORMB_01410	#N/A	glycosyltransferase, GT2 family	0.00216427	0	0	0.000721425	0.00124954
FORMB_25260	#N/A	hypothetical protein	0.00215449	0	0	0.000718163	0.00124389
FORMB_25810	#N/A	nitroreductase	0	0	0.00215121	0.00071707	0.001242
FORMB_11840	#N/A	pyruvate kinase	0	0.00124285	0.000888978	0.000710609	0.000640335
FORMB_16050	#N/A	methionine synthase	0	0.000685564	0.00143257	0.000706045	0.000716506
FORMB_02810	#N/A	hypothetical protein	0.00067881	0	0.0014344	0.000704403	0.000717542
FORMB_26450	#N/A	oxidoreductase	0.000272662	0.00142398	0.000396268	0.000697636	0.000632059
FORMB_01720	#N/A	amino acid permease	0.00208244	0	0	0.000694147	0.0012023
FORMB_05380	#N/A	magnesium chelatase	0	0	0.00207613	0.000692042	0.00119865
FORMB_15460	#N/A	hypothetical protein	0.0020545	0	0	0.000684833	0.00118617
FORMB_15640	#N/A	GTPase HflX	0	0.00111803	0.000931035	0.000683021	0.000598857
FORMB_04520	#N/A	conserved hypothetical protein (DUF4197)	0	0.000553661	0.00149536	0.000683007	0.000756025
FORMB_00240	#N/A	succinyl-CoA ligase [ADP-forming] subunit alpha	0	0	0.00201744	0.000672482	0.00116477
FORMB_18640	#N/A	metallo-beta-lactamase family protein	0.00201734	0	0	0.000672447	0.00116471
FORMB_24520	#N/A	deoxyribodipyrimidine photolyase	0.00201621	0	0	0.000672069	0.00116406
FORMB_26760	#N/A	conserved hypothetical protein (DUF62)	0.000204046	0	0.0017626	0.000655549	0.000964148
FORMB_09740	#N/A	hypothetical protein	0.00196501	0	0	0.000655002	0.0011345
FORMB_11570	#N/A	hypothetical protein	0.00194728	0	0	0.000649093	0.00112426
FORMB_18140	#N/A	UDP-N-acetylmuramoyl-tripeptide--D-alanyl-D- alanine ligase	0.00193182	0	0	0.00064394	0.00111534
FORMB_23160	#N/A	GTP cyclohydrolase	0.000168745	0.000451701	0.00130797	0.000642807	0.000593171
FORMB_01940	#N/A	chromosome segregation protein	0	0	0.00191666	0.000638886	0.00110658
FORMB_26480	#N/A	DEAD/DEAH box helicase	0.00100067	0	0.00087435	0.000625007	0.000544945
FORMB_14880	#N/A	conserved hypothetical protein (DUF2723)	7.51539e-05	0.000601305	0.00118752	0.000621326	0.000556453
FORMB_12610	#N/A	glutamyl-tRNA synthetase	0	0	0.00185054	0.000616845	0.00106841
FORMB_10570	#N/A	acetyl-CoA carboxylase	0.000517667	0	0.00132578	0.000614483	0.000668172
FORMB_11820	#N/A	ribonuclease III	0	0	0.0018321	0.000610701	0.00105777
FORMB_20830	#N/A	chaperone protein DnaJ	0	0	0.00180708	0.000602359	0.00104332
FORMB_23750	#N/A	RNA methyltransferase	0.000425636	0.000886252	0.00044952	0.000587136	0.000259317
FORMB_10110	#N/A	transcriptional regulator, LuxR family	0.000350227	0.000884647	0.000465128	0.000566667	0.000281307
FORMB_24110	#N/A	membrane protein (DUF4480)	0	0	0.00168075	0.000560251	0.000970383
FORMB_20810	#N/A	NAD-dependent epimerase	0.00166448	0	0	0.000554826	0.000960986
FORMB_23870	#N/A	murein transglycosylase	0.00165597	0	0	0.000551989	0.000956073
FORMB_18970	#N/A	hypothetical protein	0.00163228	0	0	0.000544094	0.000942399
FORMB_02010	#N/A	peptidylprolyl isomerase	0	0	0.00160004	0.000533346	0.000923783
FORMB_14210	#N/A	L-threonine 3-dehydrogenase	0	0	0.00159946	0.000533155	0.000923451
FORMB_22590	#N/A	glycoside hydrolase	0.00158307	0	0	0.000527689	0.000913985
FORMB_00290	#N/A	UDP-3-O-(3-hydroxymyristoyl) glucosamine N-acyltransferase	0	0	0.00154887	0.000516289	0.000894239
FORMB_00660	#N/A	transcriptional regulator, AsnC family	0.00153428	0	0	0.000511427	0.000885817
FORMB_22380	#N/A	NAD-dependent glyceraldehyde-3-phosphate dehydrogenase	0.000725868	0	0.00079416	0.000506676	0.000440121
FORMB_14940	#N/A	transcription termination factor NusA	0	0	0.00148731	0.000495771	0.0008587
FORMB_03750	#N/A	glycosyltransferase, GT2 family	0.000418105	0	0.0010686	0.000495569	0.000538497
FORMB_06660	#N/A	hypothetical protein	0	0	0.0014288	0.000476267	0.000824919
FORMB_05030	#N/A	ATPase, AAA family	0	0.00142315	0	0.000474384	0.000821657
FORMB_05150	#N/A	endonuclease I	0.00141641	0	0	0.000472136	0.000817764
FORMB_09340	#N/A	adenosylhomocysteinase	0	0.000779958	0.000603492	0.00046115	0.000408998
FORMB_14770	#N/A	2-oxoglutarate dehydrogenase E1 component	0.00016961	0.000477655	0.000697836	0.000448367	0.000265328
FORMB_15210	#N/A	hydrolase TatD	0	0	0.00132007	0.000440022	0.00076214
FORMB_19880	#N/A	thiol-disulfide interchange protein, TlpA-like family	0	0.00130395	0	0.00043465	0.000752836
FORMB_09210	#N/A	polyphosphate kinase	0.00129527	0	0	0.000431758	0.000747827
FORMB_16190	#N/A	rod shape-determining protein MreB	0	0	0.00127349	0.000424498	0.000735252
FORMB_24060	#N/A	adenylosuccinate lyase	0.0003814	0.000888361	0	0.000423254	0.000445657
FORMB_14790	#N/A	hypothetical protein	0.00124651	0	0	0.000415505	0.000719675
FORMB_12720	#N/A	methyltransferase	0.00124359	0	0	0.000414531	0.000717988
FORMB_01870	#N/A	hypothetical protein	0	0.000748089	0.000493741	0.000413943	0.000380375
FORMB_22850	#N/A	sterol desaturase	0	0.00123205	0	0.000410683	0.000711324
FORMB_25020	#N/A	RNA methyltransferase	0	0	0.00121532	0.000405107	0.000701666
FORMB_23570	#N/A	membrane protein	0.0012047	0	0	0.000401568	0.000695536
FORMB_13460	#N/A	1-acyl-sn-glycerol-3-phosphate acyltransferase	0	0	0.00120054	0.00040018	0.000693132
FORMB_16080	#N/A	polyprenyl synthetase	0.00118184	0	0	0.000393947	0.000682336
FORMB_25990	#N/A	acyltransferase	0.00117916	0	0	0.000393053	0.000680789
FORMB_18180	#N/A	short-chain dehydrogenase	0	0.000441383	0.000728056	0.000389813	0.000366757
FORMB_14950	#N/A	translation initiation factor IF-2	0	0	0.00116305	0.000387683	0.000671487
FORMB_00430	#N/A	GTP-binding and nucleic acid-binding protein YchF	0	0	0.00115831	0.000386105	0.000668753
FORMB_20780	#N/A	branched-chain amino acid aminotransferase	0.00115623	0	0	0.000385409	0.000667548
FORMB_21270	#N/A	alanine glycine permease	0.00048448	0.000360769	0.000276439	0.000373896	0.00010464
FORMB_25030	#N/A	ornithine aminotransferase	0.00109734	0	0	0.00036578	0.00063355
FORMB_09140	#N/A	leucyl-tRNA synthetase	0.000187452	0.000189641	0.000713969	0.000363687	0.000303355
FORMB_14000	#N/A	ferrous iron transport protein B	0.000102816	0.000454475	0.0005336	0.00036363	0.000229311
FORMB_25830	#N/A	3,4-dihydroxy-2-butanone 4-phosphate synthase	0	0	0.00109042	0.000363473	0.000629553
FORMB_05900	#N/A	kynurenine 3-monooxygenase	0	0.000565262	0.000457992	0.000341085	0.000300218
FORMB_19760	#N/A	DNA polymerase III alpha subunit	0.000218853	0.00011147	0.000681957	0.000337427	0.000303164
FORMB_26010	#N/A	dTDP-4-dehydrorhamnose reductase	0	0.000996787	0	0.000332262	0.000575495
FORMB_07860	#N/A	conserved hypothetical protein (DUF2807)	0.000587985	0	0.000402339	0.000330108	0.000300574
FORMB_08150	#N/A	magnesium transporter	0	0	0.000982308	0.000327436	0.000567136
FORMB_06820	#N/A	cell division protein FtsI	0	0.000242943	0.000703924	0.000315622	0.000357546
FORMB_20890	#N/A	methyltransferase type 11	0	0	0.000940556	0.000313519	0.00054303
FORMB_02850	#N/A	TonB-dependent receptor	0	0	0.000939152	0.000313051	0.00054222
FORMB_18310	#N/A	asparagine synthetase B	0	0	0.000935668	0.000311889	0.000540208
FORMB_16150	#N/A	rod shape-determining protein RodA	0	0	0.00092953	0.000309843	0.000536664
FORMB_02500	#N/A	tRNA nucleotidyltransferase	0	0.000538368	0.000368704	0.000302357	0.000275248
FORMB_20730	#N/A	conserved hypothetical protein (DUF1684)	0.000319961	0	0.000580696	0.000300219	0.000290851
FORMB_20990	#N/A	peptidase, M28 family	0.000886501	0	0	0.0002955	0.000511822
FORMB_15110	#N/A	NADP-dependent malic enzyme	0	0.00015214	0.000723253	0.000291798	0.000381316
FORMB_13080	#N/A	conserved hypothetical protein (DUF4254)	0	0	0.000874553	0.000291518	0.000504923
FORMB_16320	#N/A	heat shock protein 60 family chaperone GroEL	0	0	0.00082164	0.00027388	0.000474374
FORMB_21710	#N/A	DNA polymerase III epsilon subunit	0	0	0.000794819	0.00026494	0.000458889
FORMB_00820	#N/A	excinuclease ABC subunit A	0	0.000267545	0.000525635	0.000264393	0.000262832
FORMB_20600	#N/A	transcriptional regulator, LytR family	0	0	0.000790592	0.000263531	0.000456448
FORMB_20020	#N/A	thiol-disulfide interchange protein, TlpA-like family	0	0.000770329	0	0.000256776	0.000444749
FORMB_09100	#N/A	saccharopine dehydrogenase	0	0.000731351	0	0.000243784	0.000422246
FORMB_26740	#N/A	phosphoribosylaminoimidazole-succinocarboxamide synthase	0	0.000315785	0.000414278	0.000243354	0.000216428
FORMB_06180	#N/A	Na(+)-translocating NADH-quinone reductase subunit B	0	0	0.000683192	0.000227731	0.000394441
FORMB_09690	#N/A	transglutaminase	0	0.000657226	0	0.000219075	0.000379449
FORMB_04690	#N/A	general secretion pathway protein GspF	0.000649835	0	0	0.000216612	0.000375183
FORMB_05830	#N/A	NAD-dependent glyceraldehyde-3-phosphate dehydrogenase	0	0	0.000646851	0.000215617	0.000373459
FORMB_14760	#N/A	copper-containing nitrite reductase	0.000624122	0	0	0.000208041	0.000360337
FORMB_16110	#N/A	ligand-binding protein SH3	0.0006212	0	0	0.000207067	0.00035865
FORMB_24340	#N/A	histidyl-tRNA synthetase	0	0	0.000605115	0.000201705	0.000349363
FORMB_13870	#N/A	glucosamine-fructose-6-phosphate aminotransferase	0.000587488	0	0	0.000195829	0.000339187
FORMB_02620	#N/A	excinuclease ABC subunit B	0.000185608	0.000294003	8.65827e-05	0.000188732	0.000103746
FORMB_00780	#N/A	ATP-dependent DNA helicase RecG	8.32749e-05	0.000252985	0.000204213	0.000180158	8.73752e-05
FORMB_26170	#N/A	hypothetical protein	0	0	0.00053081	0.000176937	0.000306463
FORMB_19490	#N/A	NAD-dependent epimerase	0	0	0.000527241	0.000175747	0.000304403
FORMB_24460	#N/A	ATP-dependent DNA helicase RecQ	0	0	0.000524096	0.000174699	0.000302587
FORMB_12530	#N/A	peptidase, S41 family	0.000518093	0	0	0.000172698	0.000299121
FORMB_02420	#N/A	glycosyltransferase, GT2 family	0	0	0.000503837	0.000167946	0.00029089
FORMB_06890	#N/A	ABC transporter, permease protein	0	0.000498726	0	0.000166242	0.000287939
FORMB_04000	#N/A	release factor glutamine methyltransferase	0	0	0.000495686	0.000165229	0.000286184
FORMB_03970	#N/A	patatin	0	0	0.000489159	0.000163053	0.000282416
FORMB_00130	#N/A	short-chain dehydrogenase	0	0	0.000472231	0.00015741	0.000272643
FORMB_05690	#N/A	lactate utilization protein B/C	0	0	0.00046063	0.000153543	0.000265945
FORMB_05930	#N/A	3-oxoacyl-[acyl-carrier protein] reductase	0	0	0.00043912	0.000146373	0.000253526
FORMB_09290	#N/A	ribosylnicotinamide kinase	0	0	0.00041142	0.00013714	0.000237534
FORMB_10870	#N/A	peptidase, M22 family	0	0	0.000404402	0.000134801	0.000233482
FORMB_01510	#N/A	chromosome partitioning protein ParB	0	0.000399425	0	0.000133142	0.000230608
FORMB_09670	#N/A	3-phosphoshikimate 1-carboxyvinyltransferase	0	0	0.000382976	0.000127659	0.000221111
FORMB_11810	#N/A	3-oxoacyl-[acyl-carrier protein] synthase	0	0	0.00037951	0.000126503	0.00021911
FORMB_20350	#N/A	hydroxymethylglutaryl-CoA reductase	0	0	0.000378478	0.000126159	0.000218514
FORMB_18560	#N/A	dihydropteroate synthase	0	0	0.000372458	0.000124153	0.000215039
FORMB_07930	#N/A	GTPase Era	0	0	0.00035017	0.000116723	0.000202171
FORMB_17490	#N/A	lysyl-tRNA synthetase	0	0	0.000337385	0.000112462	0.000194789
FORMB_05270	#N/A	tryptophan synthase subunit beta	0	0	0.000333377	0.000111126	0.000192475
FORMB_05190	#N/A	redoxin	0.000328201	0	0	0.0001094	0.000189487
FORMB_08100	#N/A	filamentation induced by cAMP protein Fic	0.000314983	0	0	0.000104994	0.000181855
FORMB_16370	#N/A	transcriptional regulator, Fis family	0	0	0.000310802	0.000103601	0.000179441
FORMB_12690	#N/A	glutamyl-tRNA synthetase	0	0.000310786	0	0.000103595	0.000179433
FORMB_14630	#N/A	1-deoxy-D-xylulose-5-phosphate synthase	0	0.000296273	0	9.87577e-05	0.000171053
FORMB_05220	#N/A	anthranilate synthase, aminase component	0	0	0.000290813	9.69377e-05	0.000167901
FORMB_06740	#N/A	cell division protein FtsA	0	0	0.000276608	9.22027e-05	0.0001597
FORMB_13340	#N/A	TPR domain protein	0.000264719	0	0	8.82398e-05	0.000152836
FORMB_19940	#N/A	peptidase, S66 family	0	0	0.000261727	8.72422e-05	0.000151108
FORMB_02650	#N/A	succinylglutamate desuccinylase	0	0	0.000259275	8.64249e-05	0.000149692
FORMB_07710	#N/A	hypothetical protein	0	0	0.000239371	7.97903e-05	0.000138201
FORMB_09420	#N/A	aminopeptidase P, M24 family	0.000237233	0	0	7.90778e-05	0.000136967
FORMB_00600	#N/A	FAD-binding protein	0	0	0.00018639	6.21299e-05	0.000107612
FORMB_21050	#N/A	phosphoethanolamine transferase	0.000167554	0	0	5.58513e-05	9.67373e-05
FORMB_07630	#N/A	peptidase, M3 family	0	0	0.000141749	4.72496e-05	8.18387e-05
FORMB_24170	#N/A	primosomal protein N'	0.000124792	0	0	4.15973e-05	7.20486e-05
FORMB_23630	#N/A	glycoside hydrolase, GH74 family	0	0	0.000122701	4.09002e-05	7.08412e-05
FORMB_01250	#N/A	dihydrolipoamide dehydrogenase	0.000121857	0	0	4.06191e-05	7.03544e-05
