# Supplementary material for: Adaptive mechanisms that provide competitive advantages to marine bacteroidetes during microalgal blooms
Source: ISME J. 2018 Jul 30;12(12):2894–906. doi: 10.1038/s41396-018-0243-5 (PMC6246565; doi:10.1038/s41396-018-0243-5)
Supplement: Supplementary file 5 — SI Table S2B [file 41396_2018_243_MOESM5_ESM.xlsx]

## Sheet: Glucose
locus tag	annotation	IP G1	IP G2	IP G3	mean value riBAQ%	standard deviation
FORMB_11920	conserved hypothetical protein (DUF1597)	9.38426	13.8554	4.43113	9.22358	4.71417
FORMB_07430	TonB-dependent receptor	6.70966	5.91039	2.83237	5.15081	2.04721
FORMB_13820	hypothetical protein	5.13533	3.62564	3.93777	4.23291	0.796941
FORMB_11700	hypothetical protein	3.99812	2.84717	4.83957	3.89495	1.0002
FORMB_07440	SusD-like protein	3.4436	3.89772	1.46504	2.93545	1.2935
FORMB_20660	glutamine synthetase	1.28921	0.827922	2.70271	1.60661	0.976864
FORMB_15950	O-succinylhomoserine sulfhydrylase	1.48723	2.08901	1.22765	1.6013	0.441862
FORMB_07020	DNA-directed RNA polymerase alpha subunit	1.33089	1.71241	1.47178	1.50503	0.192922
FORMB_06400	polynucleotide phosphorylase	1.84988	1.21811	1.08056	1.38285	0.410268
FORMB_06980	enolase	0.837636	2.49464	0.539213	1.2905	1.05344
FORMB_10580	acetyl-CoA carboxylase	1.78862	1.80617	0.2069	1.26723	0.918314
FORMB_00120	transaldolase	1.07634	1.15262	1.55688	1.26195	0.25825
FORMB_13810	ATP synthase subunit beta	1.04717	1.04937	1.64842	1.24832	0.346501
FORMB_13830	TonB-dependent receptor	1.66609	1.22415	0.79488	1.22837	0.435618
FORMB_21450	50S ribosomal protein L7/L12	0.505831	0.620461	2.52587	1.21739	1.13463
FORMB_07370	SusD-like protein	1.08007	0.0798259	2.45791	1.20594	1.19403
FORMB_15420	TonB-dependent receptor	1.58736	1.05638	0.617196	1.08698	0.485805
FORMB_15930	O-acetylhomoserine aminocarboxypropyltransferase	1.03597	0.961032	1.22342	1.07347	0.135154
FORMB_11430	conserved hypothetical protein (DUF1566)	0.733837	0.208671	2.18038	1.04096	1.0211
FORMB_03550	hypothetical protein	0.93992	0.973686	0.932663	0.948756	0.0218924
FORMB_15240	MotA/TolQ/ExbB proton channel family protein	1.30021	1.00721	0.297985	0.868467	0.515315
FORMB_26150	hypothetical protein	1.18222	0.80017	0.376228	0.786206	0.403176
FORMB_07360	TonB-dependent receptor	1.05979	0.94522	0.321233	0.775413	0.397481
FORMB_01040	dihydrolipoyl dehydrogenase	0.822415	0.699458	0.74851	0.756794	0.0618958
FORMB_15430	hypothetical protein	1.04697	0.998329	0.115247	0.720182	0.524453
FORMB_09930	pyruvate dehydrogenase E1 component beta subunit	0.45912	1.12737	0.544527	0.71034	0.363677
FORMB_11400	hypothetical protein	0.485938	0.800545	0.681982	0.656155	0.158886
FORMB_04550	acetyl-CoA carboxylase subunit alpha	0.682705	0.881756	0.289726	0.618062	0.301263
FORMB_11730	cell envelope biogenesis protein OmpA	0.492811	0.680731	0.655009	0.609517	0.101885
FORMB_11860	ketol-acid reductoisomerase	0.626031	0.46739	0.718668	0.60403	0.127076
FORMB_14680	RND transporter	0.354363	0.348979	1.06198	0.588442	0.410108
FORMB_13200	ATP F0F1 synthase subunit alpha	0.449188	0.480576	0.808145	0.579303	0.198803
FORMB_01420	flagellar motor rotation protein MotB	0.610135	0.596048	0.461085	0.555756	0.0822893
FORMB_09630	flagellar motor rotation protein MotB	0.379676	0.560384	0.652217	0.530759	0.138665
FORMB_26180	peptidase	0.446958	0.655423	0.482754	0.528378	0.11147
FORMB_21440	50S ribosomal protein L10	0.113276	0.117568	1.34789	0.526244	0.711568
FORMB_21930	DNA gyrase subunit A	0.60642	0.409552	0.49188	0.502617	0.0988727
FORMB_16430	gliding motility protein GldL	0.52187	0.554021	0.354165	0.476685	0.107317
FORMB_01250	dihydrolipoamide dehydrogenase	0.384703	0.39299	0.512143	0.429945	0.0713061
FORMB_01630	TPR domain protein	0.593663	0.548166	0.0755374	0.405788	0.286909
FORMB_06370	acetyl-CoA carboxylase carboxyl transferase subunit beta	0.261858	0.56509	0.358477	0.395142	0.154905
FORMB_11760	amidophosphoribosyltransferase	0.527976	0.597862	0.0213186	0.382386	0.31464
FORMB_24220	TonB-dependent receptor	0.478055	0.33347	0.228059	0.346528	0.125508
FORMB_09230	conserved hypothetical protein (DUF3127)	0.540875	0.368892	0.107739	0.339168	0.218093
FORMB_18110	hypothetical protein	0.435785	0.288237	0.289677	0.3379	0.0847738
FORMB_15110	NADP-dependent malic enzyme	0.452933	0.330397	0.228954	0.337428	0.112155
FORMB_11930	ammonium transporter	0.637941	0.331486	0.028369	0.332599	0.304788
FORMB_15160	energy transducer TonB	0.159705	0.569324	0.265737	0.331589	0.212601
FORMB_03580	DNA-binding protein (DUF3276)	0.365536	0.287547	0.333814	0.328966	0.0392196
FORMB_16400	DNA topoisomerase I	0.393797	0.279527	0.310528	0.327951	0.0590937
FORMB_00290	UDP-3-O-(3-hydroxymyristoyl) glucosamine N-acyltransferase	0.18841	0.22337	0.569007	0.326929	0.210373
FORMB_07200	50S ribosomal protein L16	0.231296	0.473173	0.273409	0.325959	0.129218
FORMB_21470	DNA-directed RNA polymerase beta prime subunit	0.336609	0.297673	0.332987	0.322423	0.0215102
FORMB_04500	50S ribosomal protein L20	0.214339	0.244722	0.494691	0.317917	0.153842
FORMB_07150	50S ribosomal protein L5	0.280591	0.241419	0.414503	0.312171	0.0907604
FORMB_26080	serine hydroxymethyltransferase	0.113306	0.14609	0.675677	0.311691	0.315647
FORMB_16440	gliding motility protein GldM	0.339919	0.338139	0.250546	0.309535	0.0510935
FORMB_21460	DNA-directed RNA polymerase beta subunit	0.298466	0.353104	0.272388	0.307986	0.0411914
FORMB_18080	dihydrolipoamide acetyltransferase component of pyruvate dehydrogenase complex	0.276251	0.338152	0.3061	0.306834	0.0309567
FORMB_07050	30S ribosomal protein S13	0.333177	0.278353	0.296098	0.302543	0.0279742
FORMB_20600	transcriptional regulator, LytR family	0.16029	0.219692	0.514261	0.298081	0.189559
FORMB_09730	hypothetical protein	0.204579	0.363266	0.323909	0.297251	0.0826338
FORMB_00370	transcriptional regulator, AsnC family	0.294974	0.234693	0.361856	0.297174	0.0636101
FORMB_09490	glycyl-tRNA synthetase subunit beta	0.334358	0.300516	0.247909	0.294261	0.0435628
FORMB_04160	50S ribosomal protein L19	0.273637	0.264756	0.338657	0.29235	0.040348
FORMB_15850	DNA-binding protein	0.224463	0.251908	0.398321	0.291564	0.0934671
FORMB_22620	chorismate synthase	0.196575	0.222293	0.422685	0.280518	0.12379
FORMB_24790	3-methyl-2-oxobutanoate hydroxymethyltransferase	0.224776	0.393994	0.214938	0.277903	0.100658
FORMB_14690	transporter	0.189167	0.243972	0.396232	0.276457	0.107287
FORMB_09340	adenosylhomocysteinase	0.158887	0.19419	0.466072	0.27305	0.168091
FORMB_13220	ATP F0F1 synthase subunit gamma	0.217519	0.291769	0.294452	0.267913	0.0436637
FORMB_25610	hypothetical protein	0.164762	0.112146	0.523512	0.266807	0.223865
FORMB_00440	TonB-dependent receptor	0.417647	0.150288	0.225027	0.264321	0.137943
FORMB_18320	DNA gyrase subunit B	0.32698	0.191323	0.25483	0.257711	0.0678741
FORMB_05080	inosine-5-monophosphate dehydrogenase	0.133987	0.155345	0.477979	0.255771	0.192735
FORMB_11910	glutamate synthase [NADPH] large chain	0.287091	0.242532	0.235269	0.254964	0.0280589
FORMB_11200	NADP-specific glutamate dehydrogenase	0.192255	0.18842	0.375362	0.252012	0.106841
FORMB_15620	hypothetical protein	0.268005	0.0833197	0.390206	0.247177	0.1545
FORMB_01080	conserved hypothetical protein (DUF1597)	0.389255	0.213643	0.134173	0.24569	0.130526
FORMB_18460	prolyl-tRNA synthetase	0.30429	0.167757	0.264139	0.245395	0.0701698
FORMB_14780	2-oxoglutarate dehydrogenase E2 component	0.142506	0.193356	0.378423	0.238095	0.124159
FORMB_17490	lysyl-tRNA synthetase	0.303523	0.277168	0.114804	0.231832	0.102202
FORMB_18350	preprotein translocase subunit SecD	0.243842	0.260896	0.186406	0.230381	0.0390271
FORMB_09370	50S ribosomal protein L21	0.200401	0.187875	0.299044	0.229107	0.0608904
FORMB_09280	TonB-dependent receptor	0.392878	0.289241	0.00313772	0.228419	0.201864
FORMB_07080	50S ribosomal protein L15	0.366454	0.211925	0.105111	0.22783	0.131396
FORMB_07650	glycine dehydrogenase	0.311053	0.193598	0.175345	0.226665	0.0736495
FORMB_07240	50S ribosomal protein L2	0.153053	0.17014	0.346743	0.223312	0.107235
FORMB_16320	heat shock protein 60 family chaperone GroEL	0.139185	0.24425	0.277587	0.220341	0.0722321
FORMB_21680	transcriptional regulatory protein RprY	0.129859	0.280797	0.236463	0.215706	0.0775801
FORMB_21600	hypothetical protein	0.178912	0.274869	0.186973	0.213585	0.0532265
FORMB_12310	phenylalanyl-tRNA synthetase subunit alpha	0.11908	0.117718	0.403558	0.213452	0.164638
FORMB_22380	NAD-dependent glyceraldehyde-3-phosphate dehydrogenase	0.103597	0.0650354	0.470326	0.212986	0.223696
FORMB_11260	protein YicC (DUF1732)	0.187905	0.208599	0.239562	0.212022	0.0259982
FORMB_11960	phosphoenolpyruvate carboxylase	0.25336	0.167539	0.191402	0.2041	0.044297
FORMB_04470	threonyl-tRNA synthetase	0.180497	0.247444	0.179475	0.202472	0.0389504
FORMB_10960	cytochrome oxidase biogenesis protein Sco1/SenC/PrrC, copper metallochaperone-like protein	0.262454	0.286725	0.0513202	0.200166	0.129474
FORMB_07140	30S ribosomal protein S14	0.202894	0.179141	0.209615	0.197216	0.0160105
FORMB_08410	DNA-binding protein	0.312203	0.150228	0.128984	0.197138	0.100214
FORMB_21740	3-hydroxybutyryl-CoA dehydrogenase	0.0767811	0.107544	0.406503	0.196943	0.182135
FORMB_08660	TonB-dependent receptor	0.252613	0.178052	0.159124	0.196596	0.0494262
FORMB_22430	ABC transporter, substrate-binding protein	0.277765	0.184924	0.118077	0.193589	0.0801958
FORMB_09450	succinate dehydrogenase flavoprotein subunit	0.289978	0.288213	0.00107296	0.193088	0.166292
FORMB_07100	30S ribosomal protein S5	0.100671	0.097019	0.378953	0.192214	0.161731
FORMB_23530	peptidase, M3 family	0.311285	0.152163	0.107113	0.190187	0.107265
FORMB_23900	carbamoyl phosphate synthase large subunit	0.210171	0.1503	0.190728	0.183733	0.0305421
FORMB_09210	polyphosphate kinase	0.199109	0.23214	0.117798	0.183016	0.0588454
FORMB_11040	30S ribosomal protein S9	0.215318	0.172439	0.160924	0.182894	0.0286646
FORMB_20750	dipeptidyl-peptidase III, M49 family	0.196626	0.301012	0.0500101	0.182549	0.126092
FORMB_10640	large-conductance mechanosensitive channel	0.157283	0.342132	0.0271763	0.17553	0.158269
FORMB_06190	Na(+)-translocating NADH-quinone reductase subunit A	0.124187	0.0817954	0.318403	0.174795	0.126161
FORMB_24590	GTP cyclohydrolase I, type 1	0.107513	0.189533	0.217499	0.171515	0.0571639
FORMB_24200	30S ribosomal protein S18	0.151802	0.186968	0.172938	0.170569	0.0177024
FORMB_18330	hypothetical protein	0.174835	0.184174	0.146023	0.168344	0.0198864
FORMB_06410	RNA polymerase sigma factor RpoD	0.17434	0.157474	0.17263	0.168148	0.00928334
FORMB_00270	acyl-carrier-protein]--UDP-N- acetylglucosamine O-acyltransferase	0.0995897	0.135953	0.264774	0.166772	0.0867977
FORMB_01700	peptidyl-prolyl cis-trans isomerase	0.188763	0.193598	0.106891	0.163084	0.0487242
FORMB_09770	2-keto-3-deoxy-D-arabino-heptulosonate-7- phosphate synthase I beta	0.143071	0.154365	0.186213	0.161216	0.022372
FORMB_23350	nicotinate-nucleotide adenylyltransferase	0.135703	0.148111	0.194357	0.15939	0.0309109
FORMB_12820	hypothetical protein	0.125045	0.21541	0.124113	0.154856	0.0524431
FORMB_05560	ATP-dependent RNA helicase RhlE	0.128991	0.0641474	0.269096	0.154078	0.104752
FORMB_21420	50S ribosomal protein L11	0.120937	0.129964	0.208354	0.153085	0.0480765
FORMB_24650	heat-shock protein	0.122249	0.119346	0.21256	0.151385	0.0529992
FORMB_00560	aspartate carbamoyltransferase	0.0774442	0.0807514	0.294202	0.150799	0.124201
FORMB_13190	ATP synthase subunit delta	0.141396	0.156966	0.154032	0.150798	0.00827361
FORMB_07040	30S ribosomal protein S11	0.181688	0.138396	0.12393	0.148005	0.0300538
FORMB_06360	fructose-bisphosphate aldolase class II	0.0963801	0.119121	0.225315	0.146939	0.0688218
FORMB_11900	glutamate synthase [NADPH] small chain	0.0826563	0.0986497	0.255051	0.145452	0.0952517
FORMB_10170	cell envelope biogenesis protein OmpA	0.143364	0.154861	0.136599	0.144941	0.00923289
FORMB_23690	3-hydroxyacyl-CoA dehydrogenase	0.234193	0.0864384	0.111589	0.144073	0.0790523
FORMB_26190	ATP phosphoribosyltransferase	0.0860456	0.219511	0.119983	0.141847	0.0693666
FORMB_11980	aldehyde dehydrogenase B	0.0924377	0.103024	0.227424	0.140962	0.0750649
FORMB_05860	NGG1p interacting factor 3 protein, NIF3	0.0707352	0.0543121	0.297475	0.140841	0.135897
FORMB_24340	histidyl-tRNA synthetase	0.126044	0.128271	0.166075	0.14013	0.0224964
FORMB_08230	50S ribosomal protein L25	0.187754	0.185662	0.0457995	0.139738	0.0813601
FORMB_22870	chromosome partitioning protein ParA	0.160462	0.0897036	0.16593	0.138699	0.0425189
FORMB_02070	ABC transporter, ATP-binding protein	0.114992	0.278414	0.0190747	0.137493	0.131126
FORMB_07130	30S ribosomal protein S8	0.119554	0.11325	0.179436	0.137413	0.0365288
FORMB_01120	cystathionine gamma-lyase	0.0890756	0.0556634	0.253559	0.132766	0.105936
FORMB_01430	phenylalanyl-tRNA synthetase beta chain	0.164206	0.129021	0.104687	0.132638	0.0299241
FORMB_14660	aspartyl-tRNA synthetase	0.152387	0.165955	0.0774232	0.131922	0.0476821
FORMB_15270	biopolymer transporter ExbD	0.0781124	0.0834189	0.232218	0.13125	0.087481
FORMB_11940	nitrogen regulatory protein P-II	0.130879	0.0999163	0.162561	0.131119	0.031323
FORMB_02740	conserved hypothetical protein (DUF1566)	0.171211	0.049536	0.167971	0.129573	0.0693328
FORMB_14770	2-oxoglutarate dehydrogenase E1 component	0.14072	0.112153	0.133971	0.128948	0.0149309
FORMB_15000	quinol-cytochrome C oxidoreductase	0.195728	0.103413	0.0861187	0.12842	0.0589283
FORMB_05020	aconitate hydratase	0.127508	0.0919755	0.164631	0.128038	0.0363305
FORMB_07310	30S ribosomal protein S10	0.105191	0.106669	0.166325	0.126062	0.0348766
FORMB_05510	hypothetical protein	0.125438	0.111117	0.137869	0.124808	0.013387
FORMB_24210	50S ribosomal protein L9	0.126841	0.159978	0.085235	0.124018	0.0374516
FORMB_24000	TonB-dependent receptor	0.165731	0.156277	0.046766	0.122924	0.0661243
FORMB_12410	protease	0.122653	0.13271	0.113178	0.122847	0.00976792
FORMB_09460	succinate dehydrogenase iron-sulfur subunit	0.0972976	0.13663	0.132786	0.122238	0.0216844
FORMB_25940	hypothetical protein	0.0609892	0.122125	0.181535	0.12155	0.0602747
FORMB_07010	50S ribosomal protein L17	0.0785857	0.0710721	0.213359	0.121006	0.0800688
FORMB_11840	pyruvate kinase	0.115941	0.106534	0.138687	0.120387	0.0165316
FORMB_09100	saccharopine dehydrogenase	0.110834	0.102554	0.147332	0.12024	0.023825
FORMB_00280	hydroxymyristoyl-ACP dehydratase	0.0764006	0.0281281	0.250517	0.118349	0.116979
FORMB_11050	30S ribosomal protein S2	0.106493	0.147131	0.0987091	0.117444	0.0260021
FORMB_08240	ribose-phosphate pyrophosphokinase	0.23279	0.0747159	0.0390042	0.115503	0.103131
FORMB_10390	ATP-dependent Clp protease, proteolytic subunit ClpP	0.0827906	0.0435307	0.219607	0.115309	0.0924328
FORMB_01940	chromosome segregation protein	0.164317	0.103174	0.0768899	0.114794	0.0448571
FORMB_20230	membrane protein	0.08922	0.0824257	0.167596	0.11308	0.0473336
FORMB_14670	RND multidrug efflux transporter	0.134038	0.140356	0.0642235	0.112872	0.0422496
FORMB_18410	GTP cyclohydrolase I	0.0883106	0.135166	0.107469	0.110315	0.0235572
FORMB_23820	glucose-1-phosphate thymidylyltransferase	0.0717809	0.0886148	0.167182	0.109192	0.0509206
FORMB_10990	cytochrome oxidase subunit III	0.071787	0.0983062	0.154841	0.108311	0.0424211
FORMB_19770	thioredoxin	0.164025	0.136981	0.0237522	0.108253	0.0744183
FORMB_21960	acetyl-CoA acetyltransferase	0.0593552	0.131997	0.132642	0.107998	0.0421272
FORMB_12730	chaperone protein Skp	0.076876	0.123928	0.122265	0.107689	0.0266982
FORMB_10920	peptide ABC transporter ATP-binding protein	0.168244	0.0975162	0.0542313	0.106664	0.0575541
FORMB_26050	aspartate kinase	0.114629	0.101673	0.101838	0.106046	0.00743288
FORMB_15610	membrane protein	0.105605	0	0.209595	0.105067	0.104799
FORMB_07330	30S ribosomal protein S7	0.0794285	0.0594294	0.172707	0.103855	0.0604603
FORMB_07210	30S ribosomal protein S3	0.0632925	0.127775	0.11929	0.103452	0.0350373
FORMB_06220	delta-1-pyrroline-5-carboxylate dehydrogenase	0.041693	0.0763587	0.191344	0.103132	0.0783354
FORMB_15020	ABC-type Fe3+ transport system protein	0.131474	0.122222	0.0535016	0.102399	0.0425985
FORMB_07750	LemA family protein	0.098207	0.141505	0.0660409	0.101918	0.0378688
FORMB_03700	50S ribosomal protein L28	0.0449834	0.213365	0.0462471	0.101532	0.0968524
FORMB_25430	hypothetical protein	0.0945704	0.111183	0.0974191	0.101057	0.00888377
FORMB_00730	thiol-disulfide oxidoreductase ResA	0.071359	0.101318	0.125528	0.0994019	0.0271354
FORMB_07340	30S ribosomal protein S12	0.113407	0.0891592	0.0956353	0.0994006	0.0125549
FORMB_15650	conserved hypothetical protein (DUF3078)	0.0885841	0.114514	0.0941298	0.0990761	0.0136545
FORMB_07260	50S ribosomal protein L4	0.091282	0.0636442	0.139689	0.0982049	0.038492
FORMB_12610	glutamyl-tRNA synthetase	0.137076	0.111261	0.0389994	0.0957789	0.0508383
FORMB_07030	30S ribosomal protein S4	0.0642655	0.0752542	0.147149	0.0955563	0.0450172
FORMB_21620	enoyl-[acyl-carrier-protein] reductase	0.0937266	0.0823494	0.104639	0.0935716	0.0111455
FORMB_15050	cytochrome C oxidase polypeptide II	0.103375	0.0978646	0.0772345	0.0928246	0.0137796
FORMB_22370	6-phosphofructokinase	0.0870822	0.0555085	0.135761	0.0927839	0.0404289
FORMB_22840	dehydrogenase	0.129799	0.0928247	0.0554211	0.0926815	0.037189
FORMB_22540	catalase/peroxidase HPI	0.140427	0.0914541	0.045915	0.0925987	0.0472663
FORMB_06990	carbamoyl phosphate synthase small subunit	0.0949812	0.0235129	0.156891	0.091795	0.0667461
FORMB_23670	acetyl-CoA acetyltransferase	0.05847	0.0882482	0.125153	0.0906237	0.0334048
FORMB_13730	ferrochelatase	0.0637376	0.0939849	0.114102	0.0906081	0.0253513
FORMB_21900	thioredoxin	0.03519	0.0906254	0.141315	0.0890436	0.0530804
FORMB_14260	transcriptional regulator, HxlR family	0.13314	0.10633	0.0271647	0.0888783	0.0551008
FORMB_15260	biopolymer transporter ExbD	0.0814219	0.113754	0.0699367	0.0883707	0.0227199
FORMB_10760	6-pyruvoyl tetrahydropterin synthase	0.0327282	0.0379392	0.194347	0.0883383	0.0918435
FORMB_06860	2-hydroxy-6-oxo-6-phenylhexa-2,4-dienoate hydrolase	0.0764692	0.11316	0.0747634	0.0881307	0.0216924
FORMB_24810	chaperone protein DnaK	0.0953163	0.0882821	0.0754228	0.0863404	0.0100879
FORMB_14990	cytochrome C	0.08858	0.121665	0.0467698	0.0856718	0.0375324
FORMB_16450	gliding motility protein GldN	0.0989821	0.0564255	0.096031	0.0838129	0.023764
FORMB_11750	superoxide dismutase	0.0647146	0.134985	0.0515031	0.0837342	0.0448732
FORMB_03740	diapophytoene dehydrogenase	0.0772575	0.0668476	0.106978	0.0836944	0.0208252
FORMB_24520	deoxyribodipyrimidine photolyase	0.0587263	0.0621247	0.124152	0.0816676	0.0368315
FORMB_24880	transcriptional regulator, GntR family	0.111469	0.0724778	0.059985	0.0813107	0.0268548
FORMB_00930	30S ribosomal protein S1	0.0781992	0.0569482	0.107893	0.0810133	0.0255886
FORMB_21630	glycoside hydrolase	0.0864968	0.0756063	0.078277	0.0801267	0.005676
FORMB_15730	hypothetical protein	0.119837	0.105486	0.0124325	0.0792518	0.0583103
FORMB_14160	hypothetical protein	0.0667515	0.0858698	0.081395	0.0780054	0.00999975
FORMB_13180	ATP F0F1 synthase subunit B	0.0515531	0.0344878	0.146851	0.0776305	0.0605506
FORMB_21410	transcription antitermination protein NusG	0.0628747	0.026559	0.138774	0.0760693	0.0572593
FORMB_01990	inner membrane protein translocase component YidC, long form	0.104384	0.0604069	0.0631357	0.0759755	0.0246403
FORMB_06170	Na(+)-translocating NADH-quinone reductase subunit C	0.0540128	0.055661	0.116662	0.0754454	0.0357044
FORMB_03390	pyrroline-5-carboxylate reductase	0.0449905	0.0736706	0.107161	0.0752741	0.0311163
FORMB_00330	alanine dehydrogenase	0.0475259	0.0416399	0.134384	0.0745168	0.0519304
FORMB_04970	transcriptional regulator, MerR family	0.0367242	0.110348	0.0763075	0.0744599	0.0368467
FORMB_11150	TonB-dependent receptor	0.137237	0.0806739	0.00164178	0.0731844	0.0681074
FORMB_00870	alkyl hydroperoxide reductase	0.0422229	0.078598	0.0954284	0.0720831	0.0271944
FORMB_26750	phosphate starvation protein PhoH	0.0712621	0.0752784	0.0680615	0.071534	0.00361613
FORMB_12850	UDP-N-acetylglucosamine 4,6-dehydratase	0.0444021	0.0239738	0.145695	0.0713571	0.0651842
FORMB_03540	preprotein translocase subunit YajC	0.0521809	0.047552	0.11362	0.0711177	0.036881
FORMB_19530	hypothetical protein	0.0614303	0.0621683	0.0894157	0.0710048	0.0159486
FORMB_13890	glycogen synthase	0.025555	0.0427637	0.144319	0.0708792	0.06418
FORMB_15830	single-stranded DNA-binding protein	0.0559204	0.0608895	0.0952195	0.0706765	0.0213996
FORMB_09200	polyphosphate kinase	0.0677668	0.0881164	0.0548916	0.0702583	0.0167519
FORMB_20470	lipoprotein	0.0928888	0.0304242	0.0861187	0.0698106	0.0342772
FORMB_16030	ferredoxin-NADP reductase	0	0.0975706	0.110906	0.0694921	0.0605501
FORMB_01780	putative protein (DUF3575)	0.0879936	0.09819	0.0211694	0.0691177	0.0418362
FORMB_00480	3-phosphoglycerate dehydrogenase	0.0469506	0.0687856	0.0915615	0.0690992	0.0223071
FORMB_13020	glycosyltransferase, GT1 family	0.0501905	0.0500453	0.105553	0.0685964	0.0320058
FORMB_13470	recombinase RecA	0.0406252	0.0839064	0.0797114	0.068081	0.0238698
FORMB_10510	membrane protein	0.0352778	0.0557396	0.111724	0.0675804	0.0395747
FORMB_18000	biopolymer transport protein ExbD/TolR	0.0421836	0.0378013	0.122236	0.0674069	0.0475338
FORMB_08790	transcriptional regulator, CheY-like superfamily	0	0.200118	0	0.0667061	0.115538
FORMB_08890	tryptophan 2,3-dioxygenase	0.0525755	0.0567243	0.090696	0.0666653	0.0209144
FORMB_18610	triosephosphate isomerase	0.0490106	0.0470959	0.102993	0.0663664	0.0317338
FORMB_18500	transcription termination factor Rho	0.049918	0.0387945	0.105245	0.0646526	0.0355916
FORMB_18090	pyruvate dehydrogenase E1 component alpha subunit	0.0429951	0.0638341	0.0865451	0.0644581	0.0217817
FORMB_08840	hypothetical protein	0.0459433	0.0344394	0.10873	0.0630376	0.0399867
FORMB_00470	phosphoserine aminotransferase	0.0374408	0.0259058	0.125615	0.0629871	0.054543
FORMB_04980	phytoene dehydrogenase	0.0436269	0.0439045	0.0998931	0.0624748	0.0324055
FORMB_19640	acyl-CoA dehydrogenase	0.0470687	0.0624961	0.0774723	0.0623457	0.0152023
FORMB_11080	uridylate kinase	0.0449945	0.0643567	0.07462	0.0613237	0.0150438
FORMB_00410	DNA topoisomerase IV subunit A	0.0546951	0.0250057	0.104119	0.0612733	0.0399648
FORMB_00830	hypothetical protein	0.0741861	0.0494501	0.0599118	0.0611827	0.0124169
FORMB_21570	outer membrane assembly lipoprotein YfiO	0.0626213	0.0683066	0.0502844	0.0604041	0.00921338
FORMB_19820	peptidase, M1 family	0.064865	0.0606682	0.0544671	0.0600001	0.00523106
FORMB_21430	50S ribosomal protein L1	0.0509657	0.0679364	0.0596374	0.0595132	0.00848604
FORMB_10880	transporter	0.0563655	0.0543532	0.0653035	0.0586741	0.00582876
FORMB_20010	hypothetical protein	0.0385127	0.0574151	0.0798298	0.0585859	0.0206834
FORMB_07400	SusD-like protein	0.0611033	0	0.113851	0.0583182	0.0569768
FORMB_01060	hypothetical protein	0.0379353	0.0394272	0.0965239	0.0579621	0.0334038
FORMB_22890	fumarate hydratase class II	0.0417203	0.0467184	0.0834329	0.0572906	0.0227775
FORMB_26700	peptidase, S33 family	0.0649024	0.0515296	0.0553393	0.0572571	0.00688956
FORMB_09860	TonB-dependent receptor	0.0714155	0.0548274	0.045322	0.0571883	0.013206
FORMB_10220	hypothetical protein	0.059773	0.046093	0.0648492	0.0569051	0.00970141
FORMB_03340	argininosuccinate lyase	0.0207819	0.0167902	0.130765	0.0561124	0.0646818
FORMB_05200	thioredoxin	0.0497696	0.117011	0	0.0555937	0.0587227
FORMB_15010	molybdopterin oxidoreductase	0.0464358	0.0690058	0.0512297	0.0555571	0.011891
FORMB_25710	2',3'-cyclic-nucleotide 2'-phosphodiesterase	0.0368372	0.0229322	0.106352	0.0553739	0.0446927
FORMB_07120	50S ribosomal protein L6	0.0280743	0.041785	0.0943367	0.054732	0.0349771
FORMB_09910	inorganic pyrophosphatase	0.0694181	0.0571224	0.0365803	0.0543736	0.0165906
FORMB_12950	N-acetylneuraminate synthase	0.0248646	0.0923324	0.0439878	0.0537283	0.0347726
FORMB_19560	tRNA (guanine46-N7-)-methyltransferase	0.0324648	0.042125	0.085853	0.0534809	0.0284481
FORMB_23510	hydrogen peroxide-inducible gene activator	0.0383411	0.0240585	0.0960551	0.0528182	0.0381191
FORMB_10470	membrane protein	0.0764934	0.0434424	0.0384016	0.0527792	0.0206912
FORMB_20360	peptidase, S9 family	0.0990699	0.0358814	0.0231457	0.052699	0.0406601
FORMB_05670	ribosome-associated protein IOJAP	0.0700015	0.0539383	0.0336009	0.0525136	0.018242
FORMB_18340	malate dehydrogenase	0.0262555	0.0216147	0.1095	0.0524568	0.0494555
FORMB_23600	conserved hypothetical protein (DUF1456)	0.0134078	0.0120532	0.131217	0.0522261	0.0684118
FORMB_24190	30S ribosomal protein S6	0.0476642	0.0423125	0.0639135	0.0512967	0.0112493
FORMB_18250	hypothetical protein	0.048189	0.0538875	0.0489059	0.0503275	0.00310381
FORMB_08860	cytochrome C	0.0633228	0.0465454	0.0410325	0.0503002	0.0116098
FORMB_08830	cytochrome oxidase subunit II	0.0310467	0.0669637	0.0516504	0.049887	0.0180233
FORMB_23620	superoxide dismutase	0.034754	0.0477504	0.0668524	0.0497856	0.0161457
FORMB_00860	sodium:proton antiporter	0.0542217	0.0563421	0.0387809	0.0497816	0.00958567
FORMB_15030	cytochrome C	0.0410551	0.0377844	0.0699204	0.0495866	0.0176853
FORMB_11280	nicotinate-nucleotide adenylyltransferase	0.0675317	0.0225777	0.0584274	0.0495123	0.023766
FORMB_07110	50S ribosomal protein L18	0.0362457	0.0409721	0.0694852	0.048901	0.0179824
FORMB_01640	DNA recombination and repair protein RecF	0.022951	0.0187343	0.103176	0.048287	0.0475817
FORMB_25010	hypothetical protein	0.0735856	0.0444453	0.0238773	0.0473027	0.024977
FORMB_12770	hypothetical protein	0.0523414	0.0292653	0.0589626	0.0468564	0.01559
FORMB_00420	DNA topoisomerase IV subunit B	0.0335973	0.0684336	0.0369432	0.0463247	0.0192198
FORMB_14530	phosphate-selective porin O and P	0.0431717	0.0276006	0.0673626	0.046045	0.0200361
FORMB_26550	helicase	0.0348943	0.0261259	0.0766251	0.0458818	0.0269831
FORMB_12480	ribonuclease R	0.0683936	0.0318445	0.0367622	0.0456668	0.019835
FORMB_25000	hypothetical protein	0.0489783	0.0673376	0.0192133	0.0451764	0.0242863
FORMB_07480	23S rRNA (guanosine-2'-O-) -methyltransferase RlmB	0.0313132	0.0569106	0.0460045	0.0447428	0.0128453
FORMB_25050	glyceraldehyde-3-phosphate dehydrogenase	0.0477611	0.0313545	0.0548021	0.0446392	0.0120315
FORMB_02170	preprotein translocase subunit SecA	0.0408997	0.0358076	0.0571173	0.0446082	0.0111283
FORMB_07800	hypothetical protein	0.0391496	0.0763067	0.0179012	0.0444525	0.0295616
FORMB_21770	hypothetical protein	0.0464732	0.0553186	0.0301893	0.0439937	0.0127468
FORMB_17090	hypothetical protein	0.0201945	0.0214212	0.0890634	0.0435597	0.0394121
FORMB_15990	sulfate adenylyltransferase subunit 1	0.0104515	0.0232056	0.0960454	0.0432342	0.0461783
FORMB_26620	DNA methylase	0.0330694	0.0222378	0.0743283	0.0432118	0.0274865
FORMB_10330	DNA mismatch repair protein MutS	0.0390062	0.0312154	0.0555741	0.0419319	0.0124401
FORMB_11220	arsenate reductase	0.0398137	0.0379295	0.0451719	0.0409717	0.00375746
FORMB_06850	transcriptional regulator, MraZ family	0.0539412	0.0340777	0.0348572	0.0409587	0.0112499
FORMB_08590	ribosomal large subunit pseudouridine synthase B	0.0254409	0.0349342	0.0609072	0.0404274	0.0183601
FORMB_21330	ribosome hibernation protein YhbH	0.0517529	0.035602	0.0339225	0.0404258	0.00984548
FORMB_20280	peptidyl-prolyl cis-trans isomerase	0.0291966	0.0286519	0.0632185	0.0403557	0.0198016
FORMB_09190	DNA-3-methyladenine glycosylase	0.0370461	0.0325594	0.0507494	0.0401183	0.00947615
FORMB_05050	peptidylprolyl isomerase	0.0430506	0.0326066	0.0446376	0.0400983	0.0065363
FORMB_11210	hypothetical protein	0.0346894	0.031294	0.0539001	0.0399612	0.0121903
FORMB_08500	purine nucleoside phosphorylase	0.0266693	0.00807465	0.0850068	0.0399169	0.0401406
FORMB_25950	ATP-dependent endonuclease	0.0408926	0.0270974	0.0514406	0.0398102	0.0122076
FORMB_23460	conserved hypothetical protein (DUF2807)	0.0281934	0.0424323	0.0478374	0.0394877	0.0101477
FORMB_05210	lipid-binding protein	0.0239552	0.0319558	0.0621846	0.0393652	0.020163
FORMB_25810	nitroreductase	0.0236888	0.0237076	0.0674377	0.038278	0.025253
FORMB_15200	peptidase, A28 family	0.0272365	0.0220382	0.064235	0.0378366	0.023009
FORMB_12810	hypothetical protein	0.058251	0.00688752	0.0474119	0.0375168	0.0270737
FORMB_24490	methionyl-tRNA formyltransferase	0.0194254	0.0257388	0.0655384	0.0369009	0.0250009
FORMB_10970	hypothetical protein	0.0194173	0.0235637	0.067586	0.0368556	0.0266939
FORMB_09440	succinate dehydrogenase cytochrome b subunit	0.0536484	0.0407011	0.0153685	0.0365727	0.019471
FORMB_16360	lipoprotein	0.0478186	0.0390933	0.022546	0.036486	0.0128365
FORMB_01290	hypothetical protein	0.0392101	0.0625046	0.00687276	0.0361958	0.0279381
FORMB_24720	glycoside hydrolase, GH17 family	0.0245174	0.0396147	0.0443122	0.0361481	0.0103427
FORMB_00010	DNA polymerase III beta subunit	0.0226643	0.00503368	0.0803544	0.0360175	0.0393958
FORMB_00850	transketolase	0.0370189	0.0204437	0.0498166	0.0357597	0.0147269
FORMB_24580	hypothetical protein	0	0	0.107151	0.0357171	0.0618639
FORMB_22440	Fe-S oxidoreductase	0.0121421	0.0419568	0.0530482	0.0357157	0.0211551
FORMB_13640	beta-lactamase	0.0242288	0.0336748	0.0491697	0.0356911	0.0125921
FORMB_23970	hypothetical protein	0.0200774	0.03506	0.0516138	0.0355838	0.0157747
FORMB_16110	ligand-binding protein SH3	0.031293	0.0211405	0.0541167	0.0355167	0.016889
FORMB_23930	hypothetical protein	0.035839	0.0255223	0.0448706	0.0354106	0.00968125
FORMB_23480	transcriptional regulator, PadR family	0.0374186	0.0242508	0.044394	0.0353545	0.010229
FORMB_10490	chaperone protein Skp	0.0158908	0.0619807	0.0277519	0.0352078	0.0239325
FORMB_07170	50S ribosomal protein L14	0.0431989	0.0331074	0.0285471	0.0349512	0.00749792
FORMB_21100	tetratricopeptide repeat protein	0.054359	0.0210885	0.0292382	0.0348953	0.0173417
FORMB_09790	aminotransferase	0.0226209	0.039253	0.0426324	0.0348354	0.0107122
FORMB_16330	heat shock protein 60 family co-chaperone GroES	0.0130636	0.00703886	0.0841915	0.0347647	0.0429108
FORMB_02530	hypothetical protein	0.0288575	0.0422944	0.0329723	0.0347081	0.00688453
FORMB_16030	ferredoxin-NADP reductase	0.103657	0	0	0.0345524	0.0598466
FORMB_15120	holliday junction DNA helicase RuvA	0.0270549	0.00749687	0.0690569	0.0345362	0.0314545
FORMB_24010	peptidase, S41A family	0.032919	0.0336422	0.0363079	0.0342897	0.00178481
FORMB_25020	RNA methyltransferase	0.0301121	0.0391829	0.0335095	0.0342681	0.00458273
FORMB_13370	thioesterase	0.0124389	0	0.0901512	0.0341967	0.0488555
FORMB_08650	hypothetical protein	0	0	0.101838	0.0339459	0.058796
FORMB_02380	2,3,4,5-tetrahydropyridine-2,6-dicarboxylate N-succinyltransferase	0.0156566	0.0265288	0.0590146	0.0337333	0.022559
FORMB_26380	TonB-dependent receptor	0.0457697	0.0248968	0.0303039	0.0336568	0.0108328
FORMB_25670	TonB-dependent receptor	0.0509031	0.0285019	0.0204205	0.0332752	0.0157919
FORMB_06440	polysaccharide export outer membrane protein	0.0192578	0.0299972	0.050116	0.0331237	0.0156648
FORMB_07070	preprotein translocase subunit SecY	0.0274778	0.0258295	0.0460026	0.0331033	0.0112015
FORMB_11110	asparaginyl-tRNA synthetase	0.0296539	0.026484	0.0427787	0.0329722	0.00863933
FORMB_23170	hypothetical protein	0.0264038	0.0314791	0.0396636	0.0325155	0.00669038
FORMB_21940	hypothetical protein	0.0089444	0.0145413	0.0739856	0.0324904	0.0360447
FORMB_24980	ABC transporter, ATP-binding protein	0.0308772	0.0365674	0.0297735	0.032406	0.00364585
FORMB_15130	protein SprA	0.0448199	0.0225753	0.0297571	0.0323841	0.0113526
FORMB_13970	molecular chaperone DnaJ	0.0288151	0.0309142	0.0370116	0.0322469	0.00425766
FORMB_04580	queuine tRNA-ribosyltransferase	0.0472312	0	0.0492929	0.0321747	0.0278832
FORMB_20560	transcriptional regulator, CheY-like superfamily	0.0426196	0.0411596	0.0126635	0.0321476	0.0168895
FORMB_06900	phosphonate ABC transporter ATP-binding protein	0.0184201	0.0265844	0.0506002	0.0318682	0.0167281
FORMB_13630	3'-to-5' exonuclease	0.0339536	0.0420113	0.0195493	0.031838	0.0113794
FORMB_07510	hypothetical protein	0.0369886	0.0162604	0.0419547	0.0317346	0.0136291
FORMB_21000	membrane protein	0.0306147	0.0396571	0.0247071	0.0316596	0.00752956
FORMB_16420	gliding motility protein GldK	0.0338244	0.0429682	0.0181862	0.0316596	0.012532
FORMB_07220	50S ribosomal protein L22	0.0421977	0.0291407	0.0235741	0.0316375	0.00955957
FORMB_01610	riboflavin synthase subunit beta	0.0407836	0.0245738	0.0295261	0.0316278	0.00830678
FORMB_14700	transcriptional regulator, TetR family	0.0144373	0.0637518	0.0161059	0.0314317	0.0280025
FORMB_10120	transcriptional regulator, LytTR family	0.0226764	0.0310351	0.0397291	0.0311469	0.00852689
FORMB_04140	glyceraldehyde-3-phosphate dehydrogenase	0.026855	0.0206094	0.0457475	0.0310707	0.0130885
FORMB_24530	cell division inhibitor	0.0291563	0.0296984	0.0338859	0.0309135	0.00258838
FORMB_22930	transposase	0	0.0908444	0	0.0302815	0.052449
FORMB_22060	restriction endonuclease or methylase	0.0195576	0.032903	0.0382909	0.0302505	0.00964421
FORMB_02710	cold-shock protein	0.0254854	0.0239012	0.0407909	0.0300591	0.00932765
FORMB_26300	mechanosensitive ion channel protein MscS	0.0319773	0.00155563	0.0564761	0.030003	0.0275134
FORMB_24060	adenylosuccinate lyase	0.0203267	0.0174604	0.0521385	0.0299752	0.0192474
FORMB_00180	hypothetical protein	0.0380736	0.0329078	0.0188023	0.0299279	0.00997528
FORMB_05930	3-oxoacyl-[acyl-carrier protein] reductase	0.00580269	0.041779	0.0415899	0.0297239	0.0207166
FORMB_26280	conserved hypothetical protein (DUF24)	0.0172422	0.0251351	0.0465388	0.0296387	0.0151586
FORMB_21560	4-hydroxy-tetrahydrodipicolinate synthase	0.0191579	0.0108391	0.0583071	0.0294347	0.0253478
FORMB_00140	#N/A	0.0303473	0.00712414	0.0504519	0.0293078	0.0216826
FORMB_24180	transcriptional regulator, LytTR family	0.00706888	0.00934429	0.0712594	0.0292242	0.0364213
FORMB_05680	cell division protein FtsH	0.0350416	0.0254896	0.0270569	0.029196	0.00512271
FORMB_21290	acyl-CoA dehydrogenase	0.0185443	0.0114242	0.0568641	0.0289442	0.02444
FORMB_23750	RNA methyltransferase	0.0287122	0.0168423	0.0411326	0.0288957	0.0121462
FORMB_20780	branched-chain amino acid aminotransferase	0.0225139	0.0146042	0.049059	0.0287257	0.0180478
FORMB_14030	zinc metalloprotease, M50B family	0.0244952	0.0155103	0.0461547	0.0287201	0.015753
FORMB_17990	MotA/TolQ/ExbB proton channel family protein	0.029998	0.044957	0.0105967	0.0285173	0.0172279
FORMB_25860	cell division protein FtsK	0.0259123	0.0245799	0.0349996	0.0284973	0.00567049
FORMB_10480	chaperone protein Skp	0.0445868	0.00955576	0.0299939	0.0280455	0.0175966
FORMB_22630	sodium/glutamate symport protein	0.0100167	0.0424807	0.0306504	0.0277159	0.0164297
FORMB_24450	methionyl-tRNA formyltransferase	0.0343815	0.0138808	0.0348553	0.0277058	0.0119752
FORMB_21540	5'-nucleotidase	0.0203277	0.0341938	0.0282708	0.0275974	0.00695752
FORMB_15860	ribonuclease G	0.0164863	0.0198824	0.0461778	0.0275155	0.016251
FORMB_12190	MoxR-like ATPase in aerotolerance operon	0.0182828	0.00915497	0.0541408	0.0271929	0.0237797
FORMB_09660	S-adenosylmethionine tRNA ribosyltransferase	0.0144101	0.0193525	0.0469595	0.0269074	0.0175406
FORMB_21220	transcriptional regulator, Cro/C1 family	0.033458	0.0304109	0.0165959	0.0268216	0.00898581
FORMB_22790	uracil-DNA glycosylase, family 1	0.012457	0.0201618	0.0473821	0.026667	0.0183488
FORMB_06140	Na(+)-translocating NADH-quinone reductase subunit F	0.0378193	0.0293584	0.0127704	0.0266493	0.0127423
FORMB_12330	glycerol-3-phosphate dehydrogenase	0.0185988	0.00791327	0.052898	0.02647	0.0235026
FORMB_11310	ribosome-binding factor A	0.0101295	0.0356056	0.0334094	0.0263815	0.0141174
FORMB_10770	UDP-2,3-diacylglucosamine hydrolase	0.012563	0.0376755	0.0281832	0.0261406	0.0126802
FORMB_15410	glucose-6-phosphate isomerase	0.0103738	0.0297068	0.0382784	0.0261197	0.014294
FORMB_17300	hypothetical protein	0.0191751	0.0148123	0.0443604	0.0261159	0.01595
FORMB_11810	3-oxoacyl-[acyl-carrier protein] synthase	0.00704506	0.0277325	0.0435161	0.0260979	0.0182904
FORMB_09410	heavy metal transporter	0.0234112	0.0130533	0.0411403	0.0258683	0.0142038
FORMB_23590	conserved hypothetical protein (DUF1684)	0.0380373	0.017533	0.0220339	0.0258681	0.0107765
FORMB_20170	endothelin-converting protein	0.0227531	0.0357895	0.0186011	0.0257146	0.00896872
FORMB_05880	peptide methionine sulfoxide reductase MrsA	0.0215631	0.0207111	0.034527	0.0256004	0.00774239
FORMB_02100	hypothetical protein	0.0259012	0.028047	0.0227087	0.0255523	0.00268623
FORMB_24710	hypothetical protein	0.0274142	0.0211853	0.0280301	0.0255432	0.00378661
FORMB_20000	hypothetical protein	0.0342897	0	0.0421511	0.0254803	0.0224139
FORMB_10800	conserved hypothetical protein (DUF2490)	0.0273112	0.0240645	0.0250334	0.0254697	0.00166675
FORMB_23960	hypothetical protein	0	0.0367416	0.0395847	0.0254421	0.0220793
FORMB_17480	glutaminyl-tRNA synthetase	0.0324517	0.0206494	0.0227144	0.0252718	0.00630309
FORMB_16130	gliding motility protein GldB	0.0148824	0.0141638	0.0465773	0.0252079	0.01851
FORMB_18580	DoxX family protein	0.0181193	0.0259421	0.0311221	0.0250612	0.006546
FORMB_07230	30S ribosomal protein S19	0	0	0.0751639	0.0250546	0.0433959
FORMB_11890	dihydroxy-acid dehydratase	0.0165054	0.0329574	0.0253752	0.024946	0.0082344
FORMB_06280	aspartate aminotransferase	0.0244377	0.0105578	0.039293	0.0247628	0.0143704
FORMB_11030	50S ribosomal protein L13	0.0133463	0.0143598	0.046431	0.0247124	0.0188157
FORMB_21380	translation elongation factor Tu	0.0192064	0.0200941	0.0344962	0.0245989	0.0085828
FORMB_16060	5,10-methylenetetrahydrofolate reductase	0.00829702	0.016241	0.0488597	0.0244659	0.0214958
FORMB_09800	prephenate dehydratase	0.0238533	0.0324397	0.0163822	0.024225	0.00803518
FORMB_05520	hypothetical protein	0.0181496	0.0314501	0.0230408	0.0242135	0.00672734
FORMB_19670	30S ribosomal protein S16	0.0331633	0.0294661	0.00991904	0.0241828	0.0124903
FORMB_09380	peptidase, M16 family	0.0196737	0.0195122	0.0329011	0.024029	0.00768389
FORMB_07270	50S ribosomal protein L3	0.0183111	0.0206106	0.0331148	0.0240122	0.0079665
FORMB_06690	peptidase, M12B family	0.0366656	0.0314065	0.00343662	0.0238363	0.0178612
FORMB_05710	phosphatidylserine decarboxylase	0.0211867	0.0149756	0.0346637	0.0236086	0.010065
FORMB_21210	toxin RelE	0.0180991	0.0158551	0.0366198	0.0235247	0.0113961
FORMB_14760	copper-containing nitrite reductase	0.0204095	0.0185589	0.0311269	0.0233651	0.00678533
FORMB_21250	potassium transporter TrkA	0.0233002	0.0246246	0.0216671	0.0231973	0.00148145
FORMB_01510	chromosome partitioning protein ParB	0.0147755	0.010132	0.0437289	0.0228788	0.0182054
FORMB_01850	transcriptional regulator, Fur family	0.00858276	0.00902697	0.0505501	0.02272	0.0241027
FORMB_11870	acetolactate synthase small subunit	0.0158988	0.0163051	0.0358448	0.0226829	0.0114004
FORMB_09240	histidine kinase	0.0243297	0.00666105	0.0368739	0.0226215	0.0151787
FORMB_13010	UDP-galactose 4-epimerase	0.0210554	0.0189763	0.0271869	0.0224062	0.00426871
FORMB_15710	Fe-S cluster assembly protein SufD	0.00944503	0.0279115	0.0291333	0.0221633	0.0110313
FORMB_12200	conserved hypothetical protein (DUF58)	0.00329614	0.00361899	0.0589934	0.0219695	0.0320641
FORMB_01860	adenylosuccinate synthetase	0.00606935	0.0111507	0.0486441	0.0219547	0.0232529
FORMB_04290	hypothetical protein	0.0276281	0.0205671	0.0171523	0.0217825	0.00534263
FORMB_15600	cell envelope biogenesis protein OmpA	0.0197847	0.0146151	0.0305446	0.0216481	0.00812657
FORMB_00790	hypothetical protein	0.0223575	0.0281015	0.0140748	0.0215112	0.00705155
FORMB_06970	citrate synthase, type II	0.0328605	0.0158406	0.0156467	0.0214493	0.00988287
FORMB_14830	DNA polymerase I	0.0258033	0.0198328	0.018578	0.0214047	0.00386063
FORMB_23160	GTP cyclohydrolase	0.0317855	0.00934841	0.0230648	0.0213996	0.0113109
FORMB_07780	ribosome-associated GTPase EngA	0.032592	0.0169039	0.0146716	0.0213892	0.00976592
FORMB_26270	tRNA pseudouridine synthase A	0.00759696	0.0383808	0.0177087	0.0212288	0.0156909
FORMB_02790	TonB-dependent receptor	0.0427861	0.00890987	0.0116191	0.021105	0.0188252
FORMB_03400	N-acetyl-gamma-glutamyl-phosphate reductase	0.0107361	0.00775128	0.0444874	0.0209916	0.0204026
FORMB_08640	endonuclease I	0	0	0.0627063	0.0209021	0.0362035
FORMB_26160	3-oxoacyl-[acyl-carrier protein]	0.0455799	0.0103127	0.00645912	0.0207839	0.0215602
FORMB_20240	tetratricopeptide repeat protein	0.0138772	0.00834745	0.0399418	0.0207221	0.0168728
FORMB_09920	membrane protein (DUF4480)	0.0294227	0.0146961	0.0178454	0.0206548	0.00775483
FORMB_04610	transketolase	0.0158938	0.0199501	0.0260808	0.0206416	0.00512858
FORMB_23430	peptidase, S10 family	0.0323841	0.0165253	0.0128272	0.0205788	0.0103895
FORMB_02480	glycosyltransferase	0.0216257	0.0267756	0.0131516	0.0205176	0.00687926
FORMB_26670	peptidase, M42 family	0.00738177	0.0168628	0.0371868	0.0204771	0.0152277
FORMB_08520	conserved hypothetical protein (DUF547)	0.0234748	0.023675	0.0140536	0.0204011	0.00549804
FORMB_16080	polyprenyl synthetase	0.00798615	0.0120603	0.0407957	0.0202807	0.0178829
FORMB_14580	deoxyguanosinetriphosphate triphosphohydrolase	0.0035087	0.00376912	0.053206	0.0201613	0.0286179
FORMB_05130	hypothetical protein	0.0246274	0.0200747	0.0154956	0.0200659	0.00456592
FORMB_11060	translation elongation factor Ts	0.0148824	0.0200106	0.0238224	0.0195718	0.00448612
FORMB_13490	hypothetical protein	0.0303745	0.0195908	0.00844562	0.0194703	0.0109649
FORMB_03720	2-hydroxyhepta-2,4-diene-1,7-dioate isomerase	0	0.0152526	0.0429867	0.0194131	0.0217932
FORMB_09620	exodeoxyribonuclease III	0.0185422	0.0189448	0.0207497	0.0194122	0.00117562
FORMB_18180	short-chain dehydrogenase	0.00794699	0.014211	0.0360181	0.019392	0.0147353
FORMB_24570	oxidoreductase	0.0175703	0.0171459	0.0234355	0.0193839	0.00351518
FORMB_24620	deoxyribodipyrimidine photolyase	0.0165347	0.00959302	0.0315544	0.0192274	0.0112255
FORMB_04450	hypothetical protein	0.0300697	0.0238068	0.00364744	0.0191747	0.0138068
FORMB_15280	hypothetical protein	0.0167214	0.0189787	0.021669	0.019123	0.00247695
FORMB_26100	RHS repeat-associated core domain protein-containing protein	0.0282075	0.0133823	0.0156487	0.0190795	0.00798588
FORMB_24730	glycoside hydrolase, GH30 family	0.00779176	0.016956	0.0323456	0.0190311	0.0124078
FORMB_10150	hypothetical protein	0.0168516	0.00969331	0.0304444	0.0189965	0.0105405
FORMB_04520	conserved hypothetical protein (DUF4197)	0.0158262	0.0202223	0.0195089	0.0185191	0.00235929
FORMB_20420	lipid-A-disaccharide synthase	0.0203883	0.0130364	0.0221234	0.018516	0.00482417
FORMB_02030	D-arabinose 5-phosphate isomerase	0.00919724	0.0131089	0.032904	0.0184034	0.0127093
FORMB_18130	gliding motility protein GldJ	0.0149925	0.0120658	0.0279435	0.0183339	0.00844983
FORMB_24150	nicotinate-nucleotide pyrophosphorylase	0.00711733	0.0340777	0.0135944	0.0182631	0.0140735
FORMB_26090	hypothetical protein	0.0215763	0.0178318	0.0148737	0.0180939	0.00335894
FORMB_23080	prolyl oligopeptidase, S9A family	0.031291	0.0157825	0.00713451	0.0180693	0.0122395
FORMB_04100	aminodeoxychorismate lyase	0.0109279	0.0173116	0.0248987	0.0177127	0.00699401
FORMB_24770	aldehyde dehydrogenase	0.016678	0.0155091	0.0207545	0.0176472	0.00275374
FORMB_01500	chromosome partitioning protein ParA	0.0175582	0.00513216	0.030199	0.0176298	0.0125336
FORMB_10830	osmotically inducible protein OsmC	0.0171887	0.0127182	0.022803	0.01757	0.00505321
FORMB_23470	phage-shock protein	0.0246759	0.0140114	0.0135193	0.0174022	0.006304
FORMB_04480	translation initiation factor IF-3	0.0225361	0.0261985	0.00327461	0.0173364	0.0123148
FORMB_07610	phosphoribosylaminoimidazole carboxylase ATPase subunit	0.0127931	0.01458	0.0243808	0.0172513	0.0062386
FORMB_14950	translation initiation factor IF-2	0.0112136	0.0176976	0.0227347	0.0172153	0.00577567
FORMB_16530	hypothetical protein	0.02112	0.00977388	0.0205312	0.0171417	0.00638751
FORMB_05590	serine/threonine protein kinase	0.0192498	0.0197384	0.0117086	0.0168989	0.0045016
FORMB_08420	hypothetical protein	0.016458	0.00540338	0.0286202	0.0168272	0.0116128
FORMB_25820	glutamine--scyllo-inositol aminotransferase	0.00984744	0.0107391	0.0297359	0.0167742	0.0112341
FORMB_19440	uroporphyrinogen-III synthase HemD	0.0129647	0.0222995	0.0148304	0.0166982	0.00493972
FORMB_02220	toxin RelE	0	0.0433166	0.00653815	0.0166182	0.0233514
FORMB_20190	hypothetical protein	0.0118111	0.0156398	0.0220262	0.0164923	0.00516063
FORMB_03370	acetylornithine carbamoyltransferase	0	0	0.0489213	0.0163071	0.0282447
FORMB_22390	N-acetylglucosamine kinase	0.0099082	0.0180823	0.0208229	0.0162711	0.00567826
FORMB_03730	DNA polymerase III epsilon subunit	0.0122673	0.0177532	0.0184191	0.0161465	0.00337599
FORMB_20670	glutamine synthetase	0.0096915	0.00423875	0.0340389	0.0159897	0.0158671
FORMB_13110	TPR domain protein	0.0105575	0.0162362	0.0210423	0.0159453	0.00524847
FORMB_04590	protein phosphatase	0.0170151	0.0181367	0.0124325	0.0158614	0.00302204
FORMB_14140	hypothetical protein	0	0	0.0475371	0.0158457	0.0274455
FORMB_03250	TonB-dependent receptor	0.0253521	0.00724669	0.0146504	0.0157497	0.00910264
FORMB_12180	aldo/keto reductase	0.0278159	0.00348035	0.0159298	0.015742	0.0121689
FORMB_10890	RND transporter MFP subunit	0.0095934	0.0231741	0.0143443	0.0157039	0.0068917
FORMB_01160	cytochrome C biogenesis protein	0.0143091	0.0199332	0.0128638	0.015702	0.00373488
FORMB_05760	aspartate aminotransferase	0.00409663	0.00358149	0.0392295	0.0156359	0.0204343
FORMB_15740	iron-sulfur cluster assembly protein SufB	0.00893623	0.00804574	0.0299246	0.0156355	0.0123827
FORMB_06880	alkaline phosphatase	0.0206648	0.0215978	0.0042618	0.0155082	0.00975079
FORMB_15100	gamma-glutamyltranspeptidase	0.00382129	0.0052818	0.0372618	0.015455	0.0188994
FORMB_09950	electron transfer flavoprotein, alpha subunit	0.0162077	0.00871679	0.0213157	0.0154134	0.00633691
FORMB_05920	2-hydroxymuconic semialdehyde dehydrogenase	0.0181456	0.0145776	0.0134009	0.0153747	0.00247073
FORMB_22490	conserved hypothetical protein (DUF541)	0.00657886	0	0.0391534	0.0152441	0.0209658
FORMB_09360	50S ribosomal protein L27	0	0	0.045709	0.0152363	0.0263901
FORMB_01820	amidohydrolase	0.00830924	0.0166463	0.0207401	0.0152319	0.00633497
FORMB_12520	flagellar motor rotation protein MotB	0.00836364	0.00663504	0.0305542	0.0151843	0.0133387
FORMB_09650	50S rRNA methyltransferase	0.00574839	0.0239532	0.0155938	0.0150985	0.00911251
FORMB_12390	aspartate-semialdehyde dehydrogenase	0	0	0.0451853	0.0150618	0.0260878
FORMB_06390	30S ribosomal protein S15	0.0170898	0.0102301	0.0177511	0.0150237	0.00416451
FORMB_08190	seryl-tRNA synthetase	0.00879926	0.011337	0.024039	0.0147251	0.0081653
FORMB_01760	hypothetical protein	0.0133352	0.0132614	0.0174546	0.0146837	0.00239994
FORMB_19490	NAD-dependent epimerase	0.0153114	0	0.0287194	0.0146769	0.0143702
FORMB_19740	ATPase, AAA family	0.00492599	0.000521962	0.038238	0.014562	0.0206219
FORMB_10040	glycoside hydrolase, GH3 family	0.0302948	0.0119824	0.00120455	0.0144939	0.0147068
FORMB_02110	membrane protein (DUF4105)	0.0194577	0.00463337	0.0187359	0.0142756	0.00835824
FORMB_22410	organic solvent tolerance protein OstA	0.0206699	0.0116346	0.010436	0.0142468	0.00559473
FORMB_18440	putative hemin receptor	0.0151126	0.0110006	0.0161309	0.0140814	0.0027162
FORMB_12260	aerotolerance protein BatE	0.0172796	0.020503	0.00423725	0.0140066	0.00861265
FORMB_10110	transcriptional regulator, LuxR family	0.0155143	0.0179044	0.00766482	0.0136945	0.00535686
FORMB_12920	benzil reductase	0.029235	0.00238189	0.00911466	0.0135772	0.0139717
FORMB_10650	DNA-binding protein	0.0219517	0.0182395	0	0.0133971	0.0117497
FORMB_23130	DNA binding protein	0.0169415	0.0140441	0.00883665	0.0132741	0.00410691
FORMB_04620	transketolase, C-terminal section	0.0137419	0.00653959	0.0195329	0.0132715	0.00650943
FORMB_20890	methyltransferase type 11	0.00560415	0.00520402	0.0289533	0.0132538	0.0135976
FORMB_13060	hypothetical protein	0.0396088	0	0	0.0132029	0.0228681
FORMB_07740	transcriptional regulator, MerR family	0.0131262	0	0.0263542	0.0131601	0.0131771
FORMB_03630	GMP synthase [glutamine-hydrolyzing]	0.0160633	0.00421347	0.0191844	0.0131538	0.00789822
FORMB_10840	16S rRNA methyltransferase	0.0244781	0.00730355	0.00754921	0.0131103	0.00984556
FORMB_09110	transcriptional regulator, AsnC family	0.0126246	0.0129299	0.0133239	0.0129595	0.000350588
FORMB_19810	addiction module protein	0.0119998	0.00639986	0.020408	0.0129359	0.0070508
FORMB_05030	ATPase, AAA family	0.0022632	0.0192037	0.0170368	0.0128346	0.00921896
FORMB_26660	conserved hypothetical protein (DUF4294)	0.0192346	0.0143743	0.00467458	0.0127612	0.00741286
FORMB_23730	long-chain-fatty-acid-CoA ligase	0.00871569	0.012227	0.0173285	0.0127571	0.00433079
FORMB_11190	ABC transporter, substrate-binding protein	0.0196172	0.0186121	0	0.0127431	0.0110473
FORMB_13450	hypothetical protein	0.00230872	0.0253759	0.00965142	0.0124453	0.0117847
FORMB_05650	orotate phosphoribosyltransferase	0	0.0233919	0.013887	0.0124263	0.0117642
FORMB_17880	hypothetical protein	0.0195546	0	0.0177068	0.0124205	0.010796
FORMB_08200	riboflavin biosynthesis protein RibF	0.00915454	0.00621949	0.0212435	0.0122059	0.00796325
FORMB_26010	dTDP-4-dehydrorhamnose reductase	0.00447372	0.0107839	0.0212984	0.0121853	0.00849944
FORMB_09390	peptidase, M16 family	0.0134966	0.00369944	0.0187734	0.0119898	0.00764911
FORMB_24420	aminotransferase class IV	0	0	0.0355792	0.0118597	0.0205416
FORMB_06800	phospho-N-acetylmuramoyl-pentapeptide-transferas e	0.0148168	0.0128525	0.00766858	0.0117793	0.00369299
FORMB_00540	ribonuclease Z	0.00813987	0.00539238	0.0214794	0.0116705	0.00860506
FORMB_05040	peptidylprolyl isomerase	0.00780236	0.0035631	0.023397	0.0115875	0.0104447
FORMB_24170	primosomal protein N'	0.0177863	0.00655024	0.0104225	0.0115863	0.00570771
FORMB_12800	gh3 auxin-responsive promoter	0.0117364	0.00671222	0.0162753	0.0115747	0.00478361
FORMB_16000	ferredoxin-sulfite reductase	0.012887	0.0107613	0.0104398	0.0113627	0.00132984
FORMB_21090	phosphonate ABC transporter ATP-binding protein	0.00472554	0.00814869	0.0212079	0.0113607	0.00869799
FORMB_06250	hypothetical protein	0.0172624	0.0164321	0	0.0112315	0.00973564
FORMB_03910	6-pyruvoyl tetrahydrobiopterin synthase	0.0185735	0.0150687	0	0.0112141	0.00986852
FORMB_06770	UDP-N-acetylglucosamine--N-acetylmuramyl- (pentapeptide) pyrophosphoryl-undecaprenol N-acetylglucosamine transferase	0.0119958	0.00779967	0.0137041	0.0111665	0.00303832
FORMB_20830	chaperone protein DnaJ	0.00626708	0.00473003	0.0223535	0.0111169	0.00976148
FORMB_11740	helicase UvrD	0.0154971	0.00509272	0.0126289	0.0110729	0.00537389
FORMB_22460	CoB--CoM heterodisulfide reductase	0.00263695	0.0178209	0.0123304	0.0109294	0.00768834
FORMB_01440	thioredoxin reductase	0	0.0069255	0.0257468	0.0108908	0.0133235
FORMB_06300	Trk system potassium uptake protein TrkA	0.00522314	0.00415165	0.0230764	0.0108171	0.0106304
FORMB_04650	phosphoribosyltransferase	0.010823	0	0.0215506	0.0107912	0.0107753
FORMB_23880	membrane protein	0.00601424	0.0128452	0.0135078	0.0107891	0.00414837
FORMB_23650	acyl-CoA dehydrogenase	0.0182122	0.0134561	0.000389956	0.0106861	0.00922837
FORMB_11170	TonB-dependent receptor	0.0150197	0.00744824	0.00950221	0.0106567	0.00391554
FORMB_06050	glycosyltransferase	0.00819407	0.0148812	0.00871189	0.0105957	0.00372037
FORMB_12220	aerotolerance protein BatA	0.00649337	0.0110481	0.0141441	0.0105618	0.00384846
FORMB_26470	deoxyribodipyrimidine photolyase	0.0126912	0.00468455	0.0141778	0.0105178	0.00510616
FORMB_21480	hypothetical protein	0	0	0.0314976	0.0104992	0.0181851
FORMB_01300	outer membrane assembly protein	0.0120311	0.00911069	0.0103291	0.0104903	0.00146687
FORMB_17960	acyl-CoA dehydrogenase	0.0100993	0.00613783	0.015228	0.0104884	0.00455756
FORMB_04180	collagen-binding protein	0.0121381	0.0121569	0.00702669	0.0104405	0.0029565
FORMB_14590	glycoside hydrolase, GH74 family	0.00833225	0.0030394	0.0198718	0.0104145	0.0086072
FORMB_25910	DNA polymerase III subunits gamma and tau	0.0053167	0.00396365	0.0219347	0.010405	0.0100079
FORMB_18600	thioredoxin family protein	0.00809859	0	0.0230273	0.0103753	0.0116813
FORMB_08000	DNA-binding protein	0	0.0117749	0.0193077	0.0103609	0.00973119
FORMB_15390	tryptophan 2,3-dioxygenase	0.00553784	0.0121556	0.0132594	0.0103176	0.00417604
FORMB_10020	pleiotropic regulatory protein	0.00280188	0	0.0275661	0.0101227	0.0151713
FORMB_00990	peptide methionine sulfoxide reductase MsrB	0.0143122	0.0159095	0	0.0100739	0.00876074
FORMB_24500	UDP-N-acetylglucosamine 1-carboxyvinyltransferase	0.00462754	0.00744558	0.0180659	0.0100463	0.00708661
FORMB_22030	hypothetical protein	0.012348	0.0177326	0	0.0100269	0.00909133
FORMB_06110	thiamine biosynthesis protein	0.00331713	0.00434727	0.0220281	0.00989749	0.010518
FORMB_13650	hypothetical protein	0.0074063	0.0107192	0.0112513	0.00979227	0.00208337
FORMB_01070	hypothetical protein	0.00954313	0	0.0196513	0.00973148	0.00982702
FORMB_14430	ribonucleotide reductase of class Ia (aerobic), alpha subunit	0.00723784	0.0110502	0.0107931	0.00969371	0.00213072
FORMB_00040	tRNA modification GTPase	0.00949317	0.00691982	0.0125018	0.00963826	0.00279382
FORMB_10910	ABC transporter, ATP-binding protein	0.00752126	0.00841266	0.0129109	0.00961495	0.00288899
FORMB_07500	ATPase, AAA family	0.00633056	0.0101335	0.0123805	0.00961487	0.00305814
FORMB_24110	membrane protein (DUF4480)	0.00728205	0.00804404	0.0134779	0.00960134	0.00337877
FORMB_14850	glucose transporter	0.00970896	0.00784952	0.0108335	0.00946401	0.00150702
FORMB_09900	deoxyadenosine kinase	0	0.00861408	0.0196821	0.00943207	0.00986653
FORMB_10690	hypothetical protein	0.0126902	0	0.015589	0.00942639	0.00829116
FORMB_03880	conserved hypothetical protein (DUF4369)	0	0.0154353	0.0126395	0.00935825	0.00822416
FORMB_01750	RNA polymerase sigma-70 factor	0.00691314	0.0104619	0.0106786	0.00935119	0.00211419
FORMB_06180	Na(+)-translocating NADH-quinone reductase subunit B	0	0	0.0280446	0.00934819	0.0161915
FORMB_14520	phosphate:sodium symporter	0.0123894	0.0114986	0.00415417	0.00934741	0.00451947
FORMB_22420	N-acetylmuramoyl-L-alanine amidase	0.0100495	0.00675069	0.0109828	0.00926098	0.00222349
FORMB_05460	carbonic anhydrase	0.00821608	0.0125222	0.00652015	0.00908614	0.00309418
FORMB_06330	RNA methyltransferase	0	0	0.0271378	0.00904592	0.015668
FORMB_18380	diacylglyceryl transferase	0	0.0121581	0.0146639	0.00894065	0.00784355
FORMB_05830	NAD-dependent glyceraldehyde-3-phosphate dehydrogenase	0.0115971	0.00856351	0.00662566	0.00892876	0.00250577
FORMB_25930	conserved hypothetical protein (DUF3822)	0.00292542	0	0.0238321	0.00891916	0.0129975
FORMB_13720	transcriptional regulator, AraC family	0	0	0.026564	0.00885468	0.0153368
FORMB_24560	glutathione peroxidase	0.00718717	0	0.0193414	0.00884284	0.0097764
FORMB_05190	redoxin	0.00265845	0.0055794	0.0182776	0.0088385	0.00830397
FORMB_23220	excinuclease ABC subunit A	0.0106362	0.00715136	0.0086754	0.008821	0.00174699
FORMB_09290	ribosylnicotinamide kinase	0.00894339	0.00719637	0.010306	0.00881526	0.00155878
FORMB_20730	conserved hypothetical protein (DUF1684)	0.0100829	0.00525386	0.0110848	0.00880719	0.00311778
FORMB_15360	patatin	0.0128709	0.0114988	0.00193664	0.00876875	0.00595642
FORMB_17390	FAD-dependent dehydrogenase	0.00902888	0.00217599	0.014866	0.00869031	0.0063518
FORMB_03410	argininosuccinate synthase	0.00887143	0	0.0170955	0.00865565	0.0085498
FORMB_06420	ribulose-phosphate 3-epimerase	0.0158786	0	0.00998738	0.00862201	0.00802689
FORMB_25690	hypothetical protein	0	0	0.0257256	0.00857519	0.0148527
FORMB_08310	hypothetical protein	0.0140013	0	0.0116518	0.00855103	0.00749801
FORMB_05220	anthranilate synthase, aminase component	0.00858095	0.00659609	0.01028	0.00848569	0.00184382
FORMB_23830	ABC transporter, substrate-binding protein	0.00538665	0.0120575	0.00799915	0.00848111	0.00336146
FORMB_00820	excinuclease ABC subunit A	0.00543065	0.00653257	0.0134548	0.00847268	0.00434969
FORMB_14420	ribonucleotide reductase of class Ia (aerobic), beta subunit	0.00751702	0	0.0177318	0.00841628	0.00890005
FORMB_20370	peptide permease	0.00362881	0.0122924	0.00930853	0.0084099	0.00440112
FORMB_11720	hypothetical protein	0.0117112	0.0071677	0.00633619	0.00840501	0.00289323
FORMB_03380	acetylornithine aminotransferase	0.00976811	0.00578833	0.00959444	0.00838362	0.00224927
FORMB_01540	signal peptidase I	0.00824837	0.00606391	0.00999509	0.00810246	0.00196964
FORMB_10900	ABC transporter, permease protein	0.0072439	0.00493243	0.0119387	0.00803833	0.00357003
FORMB_21640	glycosyltransferase, GT2 family	0.00410541	0.00322655	0.0167624	0.00803147	0.007574
FORMB_04300	conserved hypothetical protein (DUF547)	0.00318612	0.00635111	0.0145503	0.00802918	0.00586498
FORMB_04570	membrane protein	0.00323598	0.00533104	0.0154032	0.00799007	0.00650485
FORMB_08430	glycoside hydrolase	0.0066164	0.00715269	0.0100827	0.00795059	0.00186581
FORMB_14370	CMP deaminase	0.00944987	0	0.0141941	0.00788133	0.00722589
FORMB_08150	magnesium transporter	0	0.0166862	0.00689221	0.00785947	0.00838504
FORMB_15770	hypothetical protein	0	0.0135203	0.00996524	0.0078285	0.00700882
FORMB_12750	phosphoglycerate kinase	0.00350578	0.00404918	0.0159192	0.00782471	0.00701527
FORMB_08160	dimethyladenosine transferase	0	0.0189799	0.00441004	0.00779665	0.00993282
FORMB_09050	crossover junction endodeoxyribonuclease RuvC	0.00941717	0.00720895	0.00671701	0.00778104	0.00143812
FORMB_06600	UDP-N-acetylglucosamine 4-epimerase	0.00587041	0.00294395	0.0144733	0.00776255	0.00599304
FORMB_03610	hypothetical protein	0.00308257	0.00761906	0.0124902	0.00773062	0.00470483
FORMB_14860	phosphoesterase	0.00331996	0.00828624	0.011568	0.00772475	0.00415261
FORMB_15960	conserved hypothetical protein (DUF2061)	0	0	0.0228848	0.00762828	0.0132126
FORMB_03040	sulfatase	0.00537887	0.00457458	0.0129196	0.00762435	0.00460341
FORMB_10620	4-hydroxythreonine-4-phosphate dehydrogenase	0.00479014	0.00544561	0.0126154	0.00761704	0.00434108
FORMB_06230	hypothetical protein	0.0117394	0.0111067	0	0.00761536	0.00660268
FORMB_02680	succinyl-CoA synthetase subunit beta	0.00472806	0.00450756	0.0134558	0.0075638	0.00510379
FORMB_09150	cell division protein FtsX	0	0.0167781	0.00586594	0.00754802	0.00851461
FORMB_14980	translation initiation factor IF-2	0	0	0.0225806	0.00752688	0.0130369
FORMB_09830	S-adenosylmethionine synthase	0.00549262	0.0048965	0.0121379	0.00750901	0.00401982
FORMB_20520	glutamate-1-semialdehyde aminotransferase	0.00492781	0	0.0175807	0.00750283	0.0090688
FORMB_11820	ribonuclease III	0.00524312	0.00703111	0.0102319	0.00750204	0.00252751
FORMB_05850	tetraacyldisaccharide 4'-kinase	0	0.0200094	0.00226846	0.00742595	0.0109565
FORMB_09780	prephenate dehydrogenase	0	0	0.0222601	0.00742003	0.0128519
FORMB_23570	membrane protein	0.00350012	0.0138469	0.00481589	0.00738764	0.00563243
FORMB_01390	DNA polymerase III delta subunit	0.00564836	0.0040193	0.0124161	0.00736126	0.00445277
FORMB_10280	plasmid stabilization protein	0	0	0.0220637	0.00735457	0.0127385
FORMB_16610	TonB-dependent receptor	0.0132009	0.00883789	0	0.00734627	0.00672568
FORMB_03520	dihydroorotate dehydrogenase	0	0	0.0218423	0.00728076	0.0126107
FORMB_08820	cytochrome oxidase subunit I	0.00442224	0.00584966	0.0114525	0.00724148	0.00371606
FORMB_06260	16S rRNA methyltransferase	0.00444465	0.0142897	0.00286039	0.00719823	0.00619223
FORMB_07690	branched-chain amino acid aminotransferase	0.00693626	0.0020313	0.0126173	0.00719496	0.00529774
FORMB_23850	acetyltransferase	0	0.0135517	0.00797508	0.0071756	0.00681114
FORMB_07380	TonB-dependent receptor	0.0100568	0.00690615	0.00428779	0.00708357	0.00288858
FORMB_16190	rod shape-determining protein MreB	0.00594379	0.00466483	0.0106391	0.00708257	0.00314572
FORMB_11300	lipoprotein releasing system transmembrane protein LolC	0.00974742	0	0.0114766	0.00707467	0.00618754
FORMB_15920	hypothetical protein	0.0028156	0.00776278	0.0105476	0.00704201	0.00391609
FORMB_18550	diadenylate cyclase	0.000950831	0	0.0198766	0.00694247	0.0112114
FORMB_24700	PKD domain protein	0.00606885	0.00804816	0.00667196	0.00692965	0.00101451
FORMB_02300	protein kinase	0.00734412	0.0081401	0.00528441	0.00692288	0.00147371
FORMB_26500	hypothetical protein	0	0.00203118	0.0186791	0.00690341	0.0102485
FORMB_02020	ATP-dependent DNA helicase RecQ	0.00655342	0.00478774	0.0092474	0.00686285	0.00224588
FORMB_22720	hypothetical protein	0.00680293	0.00581615	0.00796324	0.00686077	0.00107471
FORMB_23760	oxidoreductase	0.000234415	0.00508486	0.0149199	0.00674641	0.00748243
FORMB_05770	UDP-N-acetylenolpyruvoylglucosamine reductase	0	0.00365686	0.0162619	0.00663958	0.00853139
FORMB_21590	phosphopantothenoylcysteine decarboxylase	0.00839574	0.00694087	0.00450939	0.00661533	0.00196352
FORMB_22880	imidazolonepropionase	0.00293753	0	0.0168885	0.00660869	0.00902296
FORMB_06350	membrane protein	0.0116627	0.0040862	0.00394403	0.00656431	0.00441591
FORMB_12430	glutaminyl-tRNA synthetase	0.0132968	0.00319884	0.0029889	0.00649485	0.0058916
FORMB_26560	DEAD/DEAH box helicase	0.00298184	0	0.0164871	0.00648965	0.00878549
FORMB_05740	conserved hypothetical protein (DUF1573)	0.00629493	0	0.0129754	0.00642345	0.00648866
FORMB_10650	DNA-binding protein	0	0	0.0190468	0.00634893	0.0109967
FORMB_15690	hypothetical protein	0	0	0.0190179	0.0063393	0.01098
FORMB_06910	membrane protein (DUF389)	0.00704022	0.00266522	0.00917646	0.00629396	0.00331915
FORMB_10570	acetyl-CoA carboxylase	0.00804681	0.0043769	0.00643255	0.00628542	0.00183937
FORMB_05730	valyl-tRNA synthetase	0.0031945	0.00434255	0.0111137	0.00621691	0.0042794
FORMB_00300	phosphohydrolase	0.00639647	0.00152103	0.0106054	0.0061743	0.00454626
FORMB_01690	gliding motility protein GldI	0.0056519	0.00660383	0.00625725	0.00617099	0.000481793
FORMB_21150	sterol desaturase	0.00638416	0.0120181	0	0.00613409	0.00601295
FORMB_17520	ribonuclease HII	0.0040934	0.00463797	0.00962004	0.00611714	0.0030458
FORMB_16370	transcriptional regulator, Fis family	0.000966062	0.00123734	0.0160626	0.00608867	0.00863875
FORMB_13120	conserved hypothetical protein (DUF583)	0.00748674	0	0.0107363	0.00607435	0.00550575
FORMB_22480	methylated-DNA--protein-cysteine methyltransferase	0.00135118	0.012838	0.00399707	0.00606207	0.00601537
FORMB_14130	inosine-5-monophosphate dehydrogenase	0.0046128	0.00390691	0.00959684	0.00603885	0.00310146
FORMB_24890	1,4-dihydroxy-6-naphthoate synthase	0	0	0.0180562	0.00601874	0.0104248
FORMB_14270	hypothetical protein	0.00344946	0.00375727	0.010822	0.00600957	0.00417052
FORMB_23340	thiol peroxidase	0.00696876	0.00583805	0.00522136	0.00600939	0.000886211
FORMB_03090	soul heme-binding protein	0.00464308	0.00607444	0.00724396	0.00598716	0.00130263
FORMB_06810	UDP-N-acetylmuramoylalanyl-D-glutamate--2,6- diaminopimelate ligase	0.00214148	0.00142776	0.0143299	0.00596636	0.00725178
FORMB_03210	D-alanine--D-alanine ligase	0.00497898	0.00692526	0.00579162	0.00589862	0.000977541
FORMB_23580	RNA polymerase sigma-70 factor	0.00516106	0	0.012497	0.00588602	0.00627995
FORMB_14330	SusD-like protein	0.00446776	0.00301968	0.0101154	0.00586762	0.00374928
FORMB_01600	DNA mismatch repair protein MutL	0.00327706	0.00465648	0.00960907	0.00584754	0.00332979
FORMB_08940	acetylornithine deacetylase	0.0018626	0.00301726	0.0125827	0.00582084	0.0058843
FORMB_22990	TonB-dependent receptor	0.00720403	0.00632994	0.00385576	0.00579657	0.00173669
FORMB_07970	aspartate kinase	0.00471787	0.00479451	0.0078767	0.00579636	0.00180203
FORMB_22450	phosphoheptose isomerase	0	0.0086834	0.00866722	0.00578354	0.0050087
FORMB_24950	methylcrotonoyl-CoA carboxylase	0.00574385	0.00433481	0.00725647	0.00577837	0.00146114
FORMB_01320	hypothetical protein	0.00245477	0.0148486	0	0.00576778	0.0079594
FORMB_08080	ATP-dependent DNA helicase	0.0172816	0	0	0.00576053	0.00997753
FORMB_02510	cytochrome oxidase assembly protein	0.00592461	0.00619965	0.00511884	0.0057477	0.000561705
FORMB_12900	glutamate-1-semialdehyde aminotransferase	0.00214067	0.0026213	0.0124123	0.00572475	0.00579655
FORMB_04350	acetyltransferase, GCN5 family	0	0	0.0171562	0.00571872	0.00990511
FORMB_02410	SAM-dependent methyltransferase	0.00571084	0.00569252	0.00565531	0.00568622	2.82927e-05
FORMB_23560	glycerol acyltransferase	0.00410945	0.00744534	0.00541947	0.00565808	0.00168069
FORMB_21110	TonB-dependent receptor	0.0124237	0.00396498	0.000574205	0.00565431	0.00610272
FORMB_22400	deaminase DfrA	0	0	0.0167201	0.00557336	0.00965335
FORMB_12230	aerotolerance protein BatB	0.00478933	0.0066971	0.00508601	0.00552415	0.00102658
FORMB_13950	DNA repair protein RadA	0.00485706	0.00612464	0.00558803	0.00552324	0.000636272
FORMB_22360	N-acetyl-gamma-glutamyl-phosphate reductase	0.00462966	0.00186266	0.00999701	0.00549644	0.00413587
FORMB_10420	pyridoxamine 5'-phosphate oxidase	0	0	0.0164063	0.00546875	0.00947216
FORMB_14310	anti-sigma factor	0.00198715	0	0.0142856	0.00542424	0.00773819
FORMB_19220	hypothetical protein	0.00463834	0	0.0115786	0.00540565	0.00582733
FORMB_14240	hypothetical protein	0.00459059	0.00487448	0.00671855	0.00539454	0.00115538
FORMB_15880	3-isopropylmalate dehydrogenase	0.011373	0.00169826	0.00301528	0.00536219	0.00524703
FORMB_21650	hypothetical protein	0	0.00217043	0.0135973	0.0052559	0.00730491
FORMB_01810	amidohydrolase	0.00582671	0.00282841	0.00700349	0.00521954	0.00215274
FORMB_05570	conserved hypothetical protein (DUF328)	0	0	0.0155524	0.00518413	0.00897918
FORMB_10360	conserved hypothetical protein (DUF2797)	0.00414286	0.00707708	0.00420693	0.00514229	0.00167589
FORMB_15810	gliding motility protein GldD	0.0103879	0	0.00500861	0.00513218	0.00519507
FORMB_13940	esterase	0	0	0.0153897	0.00512991	0.00888526
FORMB_21910	histidine ammonia-lyase	0.00275585	0.00492444	0.00746883	0.00504971	0.00235899
FORMB_12400	ABC transporter, ATP-binding protein	0.00423854	0.00425944	0.00651293	0.00500364	0.00130713
FORMB_14350	thiol-disulfide interchange protein DsbD	0.00412419	0.00775612	0.00302201	0.00496744	0.00247715
FORMB_05120	membrane protein	0	0	0.0148728	0.00495759	0.0085868
FORMB_07620	phosphoribosylaminoimidazole carboxylase catalytic subunit	0	0	0.0148574	0.00495246	0.00857791
FORMB_16480	ABC transporter, ATP-binding protein	0	0	0.0148179	0.0049393	0.00855512
FORMB_02150	cob(I)yrinic acid a c-diamide adenosyltransferase	0	0.00628409	0.00851686	0.00493365	0.0044161
FORMB_16180	rod shape-determining protein MreC	0.00564433	0	0.00909001	0.00491145	0.00458911
FORMB_14630	1-deoxy-D-xylulose-5-phosphate synthase	0.00352435	0.00265348	0.00842233	0.00486672	0.00310988
FORMB_10000	malonyl CoA-acyl carrier protein transacylase	0	0	0.0145782	0.0048594	0.00841673
FORMB_09960	conserved hypothetical protein (DUF151 / bifunctional nuclease domain / UVR domain)	0	0	0.0143549	0.00478496	0.00828779
FORMB_15060	cytochrome C oxidase polypeptide I	0	0.00410253	0.0101751	0.00475921	0.00511924
FORMB_13040	glycosyltransferase	0.00521718	0.00391127	0.00507427	0.00473424	0.000716286
FORMB_04340	sulfatase	0.00948065	0.00471007	0	0.00473024	0.00474036
FORMB_23790	glycosyltransferase, GT2 family	0	0	0.0141479	0.00471597	0.0081683
FORMB_20160	hypothetical protein	0	0	0.0140131	0.00467105	0.00809049
FORMB_05230	anthranilate synthase, amidotransferase component	0	0.0139437	0	0.00464789	0.00805038
FORMB_01570	endonuclease	0.00305249	0.00241976	0.00836534	0.00461253	0.00326539
FORMB_01830	rRNA methyltransferase	0	0	0.0137041	0.00456805	0.00791209
FORMB_22640	twitching motility protein PilT	0.00491307	0	0.00871324	0.0045421	0.00436845
FORMB_18190	signal recognition particle, subunit Ffh SRP54	0.00267581	0.00758385	0.00317671	0.00447879	0.0027007
FORMB_01360	hypothetical protein	0	0	0.0133643	0.00445477	0.0077159
FORMB_23330	endonuclease III	0.00392202	0.00680791	0.00258815	0.00443936	0.00215693
FORMB_00260	translation elongation factor P	0	0	0.0133143	0.00443809	0.007687
FORMB_21530	5'-nucleotidase	0	0	0.0132103	0.00440343	0.00762697
FORMB_15310	molecular chaperone DnaK	0.00244256	0.00282394	0.00788248	0.00438299	0.00303664
FORMB_00800	ATP-dependent DNA helicase UvrD/PcrA	0.00338516	0.00420584	0.00555684	0.00438261	0.00109658
FORMB_07320	translation elongation factor G	0.00253683	0.00201026	0.00856537	0.00437082	0.00364212
FORMB_18200	methylenetetrahydrofolate dehydrogenase	0.00457788	0	0.00830796	0.00429528	0.00416119
FORMB_06740	cell division protein FtsA	0	0.0127388	0	0.00424625	0.00735472
FORMB_16280	TonB-dependent receptor	0.0127185	0	0	0.00423949	0.007343
FORMB_03820	3-oxoacyl-[acyl-carrier protein] synthase	0	0.00391199	0.0087089	0.00420697	0.00436194
FORMB_13360	peptidase, M23 family	0.00420191	0.00312299	0.00524292	0.00418927	0.00106002
FORMB_09420	aminopeptidase P, M24 family	0	0	0.0125326	0.00417753	0.0072357
FORMB_26020	aminomethyltransferase	0	0	0.0123439	0.00411464	0.00712677
FORMB_15820	gliding motility protein GldE	0.0026747	0	0.0096108	0.00409517	0.00496036
FORMB_20140	single-stranded DNA-binding protein	0	0	0.0121861	0.00406202	0.00703562
FORMB_23150	8-amino-7-oxononanoate synthase	0.000716578	0.0026755	0.00862814	0.00400674	0.00412036
FORMB_00390	DNA-binding protein	0.00139579	0	0.01059	0.00399526	0.00575369
FORMB_21180	cystathionine beta-synthase	0	0	0.0119387	0.00397955	0.00689279
FORMB_02460	glycosyltransferase, GT2 family	0.00393464	0	0.0079179	0.00395085	0.00395898
FORMB_01110	GlcNAc-PI de-N-acetylase	0.00971875	0	0.00202587	0.00391488	0.00512736
FORMB_21270	alanine glycine permease	0	0.00766031	0.00407967	0.00391333	0.00383286
FORMB_18590	dipeptide transport system permease protein DppB	0	0	0.0115806	0.00386018	0.00668604
FORMB_24740	sugar transporter, MFS family	0.00374034	0.00762111	0.000126616	0.00382936	0.00374804
FORMB_13620	ABC transporter, ATP-binding protein	0.011475	0	0	0.00382499	0.00662508
FORMB_23770	antibiotic ABC transporter ATP-binding protein	0.00460483	0.000839451	0.00579461	0.0037463	0.00258674
FORMB_18010	TonB family domain protein	0	0	0.0112176	0.00373921	0.00647651
FORMB_22770	thiol-disulfide oxidoreductase	0.00636619	0	0.0047771	0.00371443	0.00331346
FORMB_12860	pyridoxal-5'-phosphate-dependent protein	0.00672248	0	0.00438598	0.00370282	0.00341291
FORMB_03810	TonB-dependent receptor	0.00553209	0.00277422	0.00277375	0.00369335	0.00159239
FORMB_14320	TonB-dependent receptor	0.00651749	0.00158623	0.00296474	0.00368949	0.00254426
FORMB_02230	transcriptional regulator, XRE family	0.0049812	0	0.00607811	0.00368644	0.00323931
FORMB_18070	hypothetical protein	0	0	0.0110155	0.00367183	0.00635979
FORMB_13390	membrane protein (DUF1112)	0.0109976	0	0	0.00366585	0.00634945
FORMB_09890	hypothetical protein	0.0041799	0	0.00668197	0.00362062	0.00337591
FORMB_03570	ABC transporter	0.00781699	0.00269703	0.000333545	0.00361586	0.0038254
FORMB_22900	membrane protein (DUF2721)	0	0	0.0108326	0.00361086	0.00625419
FORMB_05100	hydroxymethylglutaryl-CoA lyase	0	0	0.0107873	0.00359578	0.00622807
FORMB_10590	3-oxoacyl-[acyl-carrier protein] synthase	0.00773554	0.00106385	0.00191257	0.00357065	0.00363177
FORMB_12470	conserved hypothetical protein (DUF2807)	0.00312849	0.00288842	0.00464146	0.00355279	0.000950428
FORMB_13880	conserved hypothetical protein (DUF4270)	0.00876706	0	0.00184779	0.00353828	0.00462155
FORMB_14880	conserved hypothetical protein (DUF2723)	0.00639082	0.00186666	0.00233912	0.0035322	0.00248688
FORMB_20960	ABC transporter, ATP-binding protein	0.00495637	0	0.00557022	0.00350886	0.00305423
FORMB_18520	phosphodiesterase	0	0	0.010333	0.00344432	0.00596574
FORMB_12590	universal stress protein UspA	0.00661166	0	0.00370597	0.00343921	0.00331389
FORMB_19940	peptidase, S66 family	0.00624931	0	0.00403433	0.00342788	0.00316849
FORMB_13050	phosphoribosylamine--glycine ligase	0.00235999	0.00237959	0.00554307	0.00342755	0.00183212
FORMB_13080	conserved hypothetical protein (DUF4254)	0.00127911	0.00269861	0.00624118	0.0034063	0.00255561
FORMB_15340	ribosomal protein S6 glutaminyl transferase	0.00111893	0.00417463	0.00489406	0.00339588	0.00200443
FORMB_10210	cell filamentation protein Fic	0.00173906	0.00246561	0.00598146	0.00339538	0.00226888
FORMB_13510	penicillin-binding protein 1A	0.00374206	0.00383203	0.00260673	0.00339361	0.000682937
FORMB_09670	3-phosphoshikimate 1-carboxyvinyltransferase	0	0	0.0101799	0.0033933	0.00587738
FORMB_26760	conserved hypothetical protein (DUF62)	0.00137873	0	0.0087477	0.00337548	0.00470327
FORMB_00350	proline dehydrogenase	0.004006	0.00306662	0.00302394	0.00336552	0.000555081
FORMB_16020	siroheme synthase	0.00287475	0	0.00719939	0.00335805	0.00362395
FORMB_00110	hypothetical protein	0.00787371	0	0.00219838	0.00335736	0.00406279
FORMB_18570	conserved hypothetical protein (DUF1599)	0	0	0.00998835	0.00332945	0.00576677
FORMB_14620	glycoside hydrolase, GH74 family	0	0	0.00981507	0.00327169	0.00566673
FORMB_07770	methanol dehydrogenase	0.00347348	0	0.00633888	0.00327079	0.0031743
FORMB_26400	hypothetical protein	0.00203429	0.00222003	0.0055423	0.00326554	0.00197392
FORMB_12210	hypothetical protein	0	0.0015745	0.00817887	0.00325112	0.00433956
FORMB_06240	thiol-disulfide interchange protein	0	0	0.00967164	0.00322388	0.00558392
FORMB_16670	hypothetical protein	0	0.00507082	0.00450496	0.00319193	0.00277873
FORMB_26450	oxidoreductase	0.000905462	0.00491634	0.0036845	0.00316877	0.00205457
FORMB_04230	alpha/beta hydrolase	0	0	0.00947507	0.00315836	0.00547043
FORMB_23190	membrane protein	0.00485897	0.00334244	0.00125297	0.00315146	0.00181057
FORMB_01180	3-deoxy-D-manno-octulosonate 8-phosphate phosphatase	0	0.00408971	0.00535343	0.00314771	0.00279827
FORMB_07730	peptidase, M23 family	0	0	0.00937235	0.00312412	0.00541113
FORMB_26440	L-asparaginase	0	0	0.00933106	0.00311035	0.00538729
FORMB_21750	glycoside hydrolase, GH109 family	0	0.00180895	0.00750175	0.00310357	0.00391486
FORMB_22530	hypothetical protein	0	0.00214672	0.00705932	0.00306868	0.00361884
FORMB_20510	N-acetylmuramidase	0.00200431	0.00333361	0.00385672	0.00306488	0.000954996
FORMB_01210	tRNA(Ile)-lysidine synthetase	0	0	0.00895515	0.00298505	0.00517026
FORMB_16390	hypothetical protein	0.00183151	0.0049369	0.00217364	0.00298069	0.00170275
FORMB_20530	CDP-alcohol phosphatidyltransferase	0.00301202	0.00280894	0.0031022	0.00297439	0.00015021
FORMB_00130	short-chain dehydrogenase	0	0.00244057	0.00646403	0.0029682	0.00326416
FORMB_22180	polysaccharide biosynthesis protein	0	0.00877692	0	0.00292564	0.00506735
FORMB_14730	hypothetical protein	0.00221072	0.0030573	0.00349833	0.00292211	0.000654364
FORMB_07760	conserved hypothetical protein (DUF477 / TPM domain)	0	0.00462345	0.00403558	0.00288634	0.00251687
FORMB_18120	peptidase, C25 family	0.00601949	0.00128101	0.00134548	0.00288199	0.00271734
FORMB_02820	hypothetical protein	0	0	0.00856961	0.00285654	0.00494767
FORMB_01170	conserved hypothetical protein (DUF2520)	0	0	0.00847556	0.00282519	0.00489337
FORMB_24140	50S rRNA methyltransferase	0	0.00251533	0.00590223	0.00280585	0.00296182
FORMB_09810	conserved hypothetical protein (DUF2807)	0	0	0.00838584	0.00279528	0.00484157
FORMB_03990	NAD-dependent DNA ligase LigA	0.0076768	0	0.000651264	0.00277602	0.00425667
FORMB_15980	sulfate adenylyltransferase subunit 2	0.00101629	0	0.00726302	0.00275977	0.00393289
FORMB_09610	hypothetical protein	0.00407685	0.000592794	0.00360027	0.00275664	0.00188903
FORMB_01090	peptidase, M28 family	0	0	0.0082632	0.0027544	0.00477076
FORMB_15490	endonuclease	0.00277543	0	0.00541619	0.00273054	0.00270838
FORMB_02550	excinuclease ABC subunit B	0.00403355	0	0.00412279	0.00271878	0.00235496
FORMB_16800	phage tail length tape-measure protein	0.00815532	0	0	0.00271844	0.00470847
FORMB_05580	ribosomal large subunit pseudouridine synthase D	0	0	0.00815394	0.00271798	0.00470768
FORMB_18840	phage protein	0	0	0.00814441	0.0027148	0.00470218
FORMB_10860	mechanosensitive ion channel protein MscS	0	0	0.00811563	0.00270521	0.00468556
FORMB_04600	sulfatase	0.0026965	0.00508631	0.000303154	0.00269532	0.00239158
FORMB_26220	imidazoleglycerol-phosphate dehydratase	0.00499493	0	0.0030867	0.00269388	0.00252053
FORMB_05990	alpha-aspartyl dipeptidase peptidase E	0	0	0.00799231	0.0026641	0.00461436
FORMB_03310	prolyl endopeptidase, S9 family	0.00457182	0	0.00339561	0.00265581	0.002374
FORMB_24360	hypothetical protein	0	0	0.00784975	0.00261658	0.00453205
FORMB_00570	protein PyrR	0.00411551	0.00366847	0	0.00259466	0.00225813
FORMB_13160	ATP synthase F0 subunit A	0.000942797	0	0.00683185	0.00259155	0.00370234
FORMB_03420	acetyltransferase	0.0030535	0.00256372	0.00215362	0.00259028	0.000450529
FORMB_14940	transcription termination factor NusA	0	0	0.00768552	0.00256184	0.00443724
FORMB_13330	deoxyuridine 5'-triphosphate nucleotidohydrolase	0	0	0.00757376	0.00252459	0.00437271
FORMB_04070	chromosomal replication initiator protein DnaA	0.00114497	0.000700184	0.00555693	0.00246736	0.00268487
FORMB_04370	alpha-2-macroglobulin family protein	0.00364506	0.00160184	0.00212724	0.00245805	0.00106102
FORMB_03930	hypothetical protein	0	0	0.00735485	0.00245162	0.00424633
FORMB_26740	phosphoribosylaminoimidazole-succinocarboxamide synthase	0	0.00140429	0.00590647	0.00243692	0.00308567
FORMB_19460	dolichyl-phosphate beta-D-mannosyltransferase	0.0037146	0	0.00352769	0.0024141	0.00209276
FORMB_12250	aerotolerance protein BatD	0.0016129	0	0.00553354	0.00238215	0.00284584
FORMB_18540	ABC transporter, ATP-binding protein	0.00128244	0.00130206	0.00453962	0.00237471	0.00187489
FORMB_02000	CTP synthase	0	0	0.00709956	0.00236652	0.00409893
FORMB_01970	subtilisin-like serine protease, S8A family	0.00295237	0	0.00407004	0.0023408	0.00210281
FORMB_09820	deacylase	0	0	0.00701658	0.00233886	0.00405103
FORMB_09840	hypothetical protein	0.0021869	0	0.00477383	0.00232024	0.0023897
FORMB_14710	polyprenyl synthetase	0	0	0.00689125	0.00229708	0.00397866
FORMB_10680	hypothetical protein	0	0	0.00687662	0.00229221	0.00397022
FORMB_03620	peptidoglycan-binding protein LysM	0.00661994	0	0.000211511	0.00227715	0.00376245
FORMB_09020	N-formylkynurenine (aryl-) formamidase	0	0.00124762	0.00558283	0.00227682	0.00293026
FORMB_05610	phosphopantetheine adenylyltransferase	0	0	0.00677631	0.00225877	0.0039123
FORMB_06920	mannose-1-phosphate guanylyltransferase	0.000865765	0	0.00590098	0.00225558	0.00318655
FORMB_03750	glycosyltransferase, GT2 family	0.000577735	0.000466071	0.00572251	0.00225544	0.00300309
FORMB_13760	nitrogen regulation protein NtrY	0	0.00193694	0.00482754	0.00225483	0.00242942
FORMB_03640	conserved hypothetical protein (DUF2317)	0	0	0.00676254	0.00225418	0.00390436
FORMB_19590	septum site-determining protein MinD	0	0.00380287	0.00295954	0.00225414	0.00199716
FORMB_05250	indole-3-glycerol phosphate synthase	0	0	0.00674502	0.00224834	0.00389424
FORMB_10460	UDP pyrophosphate synthase	0	0	0.00671865	0.00223955	0.00387901
FORMB_24960	putative pirin family protein	0.00438177	0	0.00232295	0.0022349	0.00219221
FORMB_11020	hydrolase	0.00356815	0.001009	0.00212445	0.00223387	0.00128308
FORMB_18230	alpha/beta hydrolase	0	0	0.00664703	0.00221568	0.00383766
FORMB_00980	peptidase, M48 family	0	0	0.00663624	0.00221208	0.00383144
FORMB_07700	enoyl-CoA hydratase	0	0	0.00659158	0.00219719	0.00380565
FORMB_20990	peptidase, M28 family	0.000799584	0	0.00575514	0.00218491	0.00311765
FORMB_22810	purine nucleoside phosphorylase	0	0.00346632	0.00307188	0.0021794	0.00189769
FORMB_13870	glucosamine-fructose-6-phosphate aminotransferase	0.00163066	0.00114018	0.00376488	0.00217858	0.0013955
FORMB_14180	formyltetrahydrofolate deformylase	0	0	0.00653189	0.0021773	0.00377119
FORMB_22340	16S rRNA methyltransferase	0.00268298	0	0.00383092	0.0021713	0.00196605
FORMB_02340	hypothetical protein	0	0	0.00646018	0.00215339	0.00372979
FORMB_00960	Lon-A peptidase, S16 family	0.002815	0	0.00357284	0.00212928	0.00188254
FORMB_03300	prolyl endopeptidase, S9 family	0.00220274	0.00282648	0.00135694	0.00212872	0.000737562
FORMB_12790	peptidase, M23 family	0.00253864	0	0.00380859	0.00211574	0.00193919
FORMB_00050	hypothetical protein	0	0.00534362	0.000913266	0.00208563	0.00285822
FORMB_09940	electron transfer flavoprotein, beta subunit	0	0	0.00614106	0.00204702	0.00354554
FORMB_02440	polysaccharide deacetylase	0	0.00285793	0.00326758	0.00204184	0.00178011
FORMB_13530	succinyl-CoA:3-ketoacid-coenzyme A transferase subunit B	0	0	0.00612142	0.00204047	0.00353421
FORMB_20440	stationary phase survival protein SurE	0	0	0.00609447	0.00203149	0.00351864
FORMB_19350	cytochrome Cbb3 oxidase subunit I/III	0.00422421	0.00185093	0	0.00202505	0.00211748
FORMB_00360	3-dehydroquinate synthase	0	0	0.00605674	0.00201891	0.00349686
FORMB_11880	acetolactate synthase large subunit	0.0032266	0.00100237	0.00180437	0.00201111	0.00112643
FORMB_17110	hypothetical protein	0	0.00587108	0	0.00195703	0.00338967
FORMB_20810	NAD-dependent epimerase	0	0	0.00585237	0.00195079	0.00337887
FORMB_06960	cytochrome C biogenesis protein CcmF	0	0	0.00578123	0.00192708	0.00333779
FORMB_08540	NADH dehydrogenase	0	0	0.00570576	0.00190192	0.00329422
FORMB_02810	hypothetical protein	0.00324699	0.000872453	0.00158422	0.00190122	0.00121859
FORMB_08620	diphosphomevalonate decarboxylase	0	0	0.00569719	0.00189906	0.00328927
FORMB_03190	hypothetical protein	0.00165115	0	0.00403442	0.00189519	0.00202825
FORMB_00840	aminopeptidase, M1 family	0.00238725	0.00155865	0.00173891	0.00189494	0.000435775
FORMB_19870	transcription-repair coupling factor	0.00194062	0.000429186	0.00319798	0.00185593	0.00138634
FORMB_04630	hypothetical protein	0	0	0.00551207	0.00183736	0.0031824
FORMB_18170	peptidase, M28 family	0	0	0.00549195	0.00183065	0.00317078
FORMB_21670	two-component system sensor histidine kinase	0.00132433	0.00173818	0.0023833	0.00181527	0.000533679
FORMB_03490	2-nitropropane dioxygenase	0	0	0.00542399	0.001808	0.00313154
FORMB_07670	methyltransferase	0.00136016	0.0016881	0.00237223	0.00180683	0.000516377
FORMB_04930	general secretion pathway protein GspD	0.00528511	0	0	0.0017617	0.00305136
FORMB_24780	pseudouridine synthase	0.00258326	0	0.00268374	0.00175567	0.00152128
FORMB_19540	transcriptional regulator, PhoP family	0	0	0.0052358	0.00174527	0.00302289
FORMB_11790	phosphoribosylglycinamide formyltransferase	0.00522132	0	0	0.00174044	0.00301453
FORMB_02400	ADP-heptose-LPS heptosyltransferase	0	0	0.00521337	0.00173779	0.00300994
FORMB_22910	hypothetical protein	0.00355311	0	0.00161743	0.00172351	0.00177893
FORMB_24120	DEAD-box ATP-dependent RNA helicase CshA	0.00200401	0.00310956	0	0.00170452	0.00157627
FORMB_00720	tRNA modification GTPase MnmE	0	0.00271288	0.0023139	0.00167559	0.00146475
FORMB_11770	sugar kinase	0	0	0.00496038	0.00165346	0.00286388
FORMB_04750	hypothetical protein	0	0	0.00490571	0.00163524	0.00283231
FORMB_24040	conserved hypothetical protein (DUF4252)	0	0	0.00485777	0.00161926	0.00280463
FORMB_24480	conserved hypothetical protein (UPF0250)	0	0	0.00476198	0.00158733	0.00274933
FORMB_21050	phosphoethanolamine transferase	0.001191	0.00144373	0.00209441	0.00157638	0.000466088
FORMB_05270	tryptophan synthase subunit beta	0	0	0.00471356	0.00157119	0.00272138
FORMB_22580	hypothetical protein	0	0.00470789	0	0.0015693	0.0027181
FORMB_25960	3-deoxy-manno-octulosonate cytidylyltransferase	0	0	0.00470095	0.00156698	0.0027141
FORMB_19550	phosphate regulon sensor protein PhoR	0	0.00466676	0	0.00155559	0.00269436
FORMB_09680	pyrophosphatase	0	0	0.00462491	0.00154164	0.00267019
FORMB_13380	hypothetical protein	0	0	0.00461971	0.0015399	0.00266719
FORMB_21920	Clp protease ClpC	0.0024469	0.00036081	0.00180822	0.00153864	0.00106885
FORMB_00530	conserved hypothetical protein (DUF2400)	0	0	0.00446934	0.00148978	0.00258038
FORMB_20460	oligopeptide transport system permease protein OppC	0	0	0.00444229	0.00148076	0.00256476
FORMB_07720	alanyl-tRNA synthetase	0.000229035	0	0.00416101	0.00146335	0.00233905
FORMB_21970	phosphohydrolase	0.00189187	0.00249404	0	0.00146197	0.00130141
FORMB_06870	GTP-binding protein EngB	0.000364314	0	0.00400131	0.00145521	0.0022125
FORMB_20090	transcriptional regulator, LacI family	0	0	0.00436557	0.00145519	0.00252046
FORMB_08220	peptidyl-tRNA hydrolase	0	0.000808772	0.00355589	0.00145489	0.00186392
FORMB_00380	peptidase, M14 family	0.00425005	0	0	0.00141668	0.00245377
FORMB_05700	phosphatidate cytidylyltransferase	0	0	0.00424129	0.00141376	0.00244871
FORMB_14840	glycosylasparaginase	0	0	0.00422329	0.00140776	0.00243832
FORMB_08100	filamentation induced by cAMP protein Fic	0.000999157	0.00222378	0.000925992	0.00138298	0.000729074
FORMB_08630	hypothetical protein	0.0013855	0	0.00271734	0.00136761	0.00135876
FORMB_22860	formiminoglutamase	0	0	0.00408082	0.00136027	0.00235606
FORMB_05910	2-aminomuconate deaminase	0	0	0.00401151	0.00133717	0.00231605
FORMB_22140	tRNA methyltransferase	0	0	0.00396867	0.00132289	0.00229131
FORMB_24910	metal-dependent hydrolase, beta-lactamase-like	0	0	0.00395962	0.00131987	0.00228609
FORMB_01720	amino acid permease	0	0	0.00391785	0.00130595	0.00226197
FORMB_10820	recombinase RecJ	0.00251301	0.00139715	0	0.00130339	0.00125913
FORMB_19950	methionyl-tRNA synthetase	0.00228561	0.00158539	0	0.00129033	0.00117102
FORMB_00520	lipoprotein ABC transporter ATP-binding protein	0	0	0.00386211	0.00128737	0.00222979
FORMB_17850	hypothetical protein	0.00183111	0.00202659	0	0.0012859	0.0011179
FORMB_06030	methionyl aminopeptidase 1, M24 family	0	0	0.00379097	0.00126366	0.00218872
FORMB_26030	threonine synthase	0	0	0.00377345	0.00125782	0.0021786
FORMB_01870	hypothetical protein	0	0.00373658	0	0.00124553	0.00215732
FORMB_07550	hypothetical protein	0.00280087	0.000889668	0	0.00123018	0.00143114
FORMB_11100	transporter (MMPL domain)	0.00340636	0	0.000260067	0.00122214	0.00189605
FORMB_19330	cytochrome C oxidase subunit III	0	0	0.00366246	0.00122082	0.00211452
FORMB_24670	glycoside hydrolase, GH2 family	0.00344956	0	0.000203666	0.00182661	0.00229519
FORMB_08720	hypothetical protein	0.00216358	0.000459902	0.000951425	0.00119164	0.000876873
FORMB_21010	2-dehydro-3-deoxyphosphogluconate aldolase	0	0	0.00356879	0.0011896	0.00206044
FORMB_16120	NAD synthetase	0	0	0.00356148	0.00118716	0.00205622
FORMB_10030	3-deoxy-D-manno-octulosonic acid transferase	0	0	0.00351325	0.00117108	0.00202838
FORMB_21550	hypothetical protein	0	0	0.00350853	0.00116951	0.00202565
FORMB_15380	ATP-dependent exonuclease	0	0	0.0034141	0.00113803	0.00197113
FORMB_02640	patatin	0	0	0.0033961	0.00113203	0.00196074
FORMB_13740	multidrug transporter	0	0	0.00337809	0.00112603	0.00195034
FORMB_06570	dTDP-glucose 4,6-dehydratase	0	0	0.00337627	0.00112542	0.00194929
FORMB_00250	UDP-3-O-(3-hydroxymyristoyl) glucosamine N-acyltransferase	0	0	0.00337473	0.00112491	0.0019484
FORMB_06610	UDP-N-acetyl-D-galactosamine dehydrogenase	0.00177459	0	0.00154196	0.00110551	0.000964444
FORMB_23740	phosphoribosylformylglycinamidine synthase	0.000949882	0.000285394	0.00206448	0.00109992	0.000898981
FORMB_06200	hypothetical protein	0	0	0.00328173	0.00109391	0.00189471
FORMB_00660	transcriptional regulator, AsnC family	0	0	0.00328145	0.00109382	0.00189454
FORMB_26480	DEAD/DEAH box helicase	0	0	0.00324458	0.00108153	0.00187326
FORMB_23040	8-amino-7-oxononanoate synthase	0	0	0.00322658	0.00107553	0.00186286
FORMB_03170	hemolysin D	0.00225674	0	0.000942174	0.00106631	0.00113348
FORMB_00780	ATP-dependent DNA helicase RecG	0.000681786	0.000685074	0.0018063	0.00105772	0.000648289
FORMB_22130	filamentation induced by cAMP protein Fic	0	0	0.00316824	0.00105608	0.00182918
FORMB_01620	6,7-dimethyl-8-ribityllumazine synthase	0	0	0.00315332	0.00105111	0.00182057
FORMB_24290	conserved hypothetical protein (DUF1814)	0.000911589	0	0.00223583	0.00104914	0.00112424
FORMB_00600	FAD-binding protein	0.00189621	0.000226213	0.00101568	0.00104604	0.000835413
FORMB_02260	ankyrin	0.0031293	0	0	0.0010431	0.0018067
FORMB_09120	membrane protein	0.00123531	0	0.00189274	0.00104268	0.000960961
FORMB_12580	sulfate transporter	0.00141719	0.00168011	0	0.00103243	0.000903726
FORMB_13680	coproporphyrinogen III oxidase	0	0	0.00309489	0.00103163	0.00178683
FORMB_13690	uroporphyrinogen decarboxylase HemE	0	0	0.0030687	0.0010229	0.00177172
FORMB_11970	adenylate cyclase	0	0	0.00300459	0.00100153	0.0017347
FORMB_07860	conserved hypothetical protein (DUF2807)	0	0	0.00300151	0.0010005	0.00173292
FORMB_07580	TPR repeat precursor	0	0	0.00288715	0.000962383	0.0016669
FORMB_03710	damage-inducible protein CinA	0	0	0.00285509	0.000951697	0.00164839
FORMB_05620	sulfate permease	0	0	0.00285355	0.000951184	0.0016475
FORMB_17900	transglutaminase-like enzyme	0	0.00263195	0.000211742	0.000947897	0.00146227
FORMB_25030	ornithine aminotransferase	0	0	0.00284354	0.000947847	0.00164172
FORMB_08370	integrase	0	0	0.002806	0.000935333	0.00162004
FORMB_19760	DNA polymerase III alpha subunit	0.000720998	3.73973e-05	0.00203752	0.000931973	0.00101662
FORMB_01410	glycosyltransferase, GT2 family	0	0	0.00277462	0.000924872	0.00160193
FORMB_22780	recombination inhibitory protein MutS2	0.0027393	0	0	0.000913099	0.00158153
FORMB_02040	preprotein translocase subunit TatC	0	0	0.00273447	0.000911491	0.00157875
FORMB_11270	guanylate kinase	0	0	0.00272398	0.000907994	0.00157269
FORMB_15400	peptidase, M23 family	0.000805761	0	0.00185924	0.000888334	0.000932367
FORMB_09470	hypothetical protein	0	0	0.00265323	0.000884409	0.00153184
FORMB_08120	glyoxalase	0	0	0.00262897	0.000876323	0.00151784
FORMB_22610	N-acetyl-alpha-D-glucosaminyl L-malate synthase	0	0	0.00261915	0.00087305	0.00151217
FORMB_21860	membrane protein (DUF4480)	0.00122865	0	0.00138803	0.000872226	0.000759562
FORMB_01280	membrane-bound metal-dependent hydrolase (DUF457)	0	0	0.00255754	0.000852514	0.0014766
FORMB_10450	hypothetical protein	0	0	0.00255128	0.000850428	0.00147298
FORMB_05240	anthranilate phosphoribosyltransferase	0	0	0.0025278	0.000842598	0.00145942
FORMB_13090	heptosyltransferase	0	0	0.00251384	0.000837946	0.00145136
FORMB_07980	hemolysin-like protein	0	0.00183085	0.000667302	0.000832717	0.000926565
FORMB_23200	glycosyltransferase, GT1 family	0	0	0.00248919	0.000829731	0.00143714
FORMB_12530	peptidase, S41 family	0	0	0.00248525	0.000828415	0.00143486
FORMB_05160	UTP--glucose-1-phosphate uridylyltransferase	0	0	0.00248371	0.000827902	0.00143397
FORMB_19140	hypothetical protein	0	0.00247517	0	0.000825055	0.00142904
FORMB_01370	polyphosphate glucokinase	0	0	0.00242941	0.000809804	0.00140262
FORMB_02420	glycosyltransferase, GT2 family	0.00175218	0	0.000633677	0.000795286	0.0008872
FORMB_05380	magnesium chelatase	0	0.0012573	0.00112099	0.000792765	0.000689929
FORMB_22710	helicase UvrD	0.000805216	0.00093034	0.00063694	0.000790832	0.000147228
FORMB_08950	peptidase, M28 family	0.00155022	0.000765728	0	0.000771982	0.000775127
FORMB_21170	ABC transporter, permease protein	0	0	0.00226365	0.000754549	0.00130692
FORMB_13500	gliding motility protein GldH	0	0	0.0022624	0.000754132	0.00130619
FORMB_19840	palmitoyl-CoA hydrolase	0.00105888	0	0.00119868	0.000752519	0.000655439
FORMB_25980	alcohol dehydrogenase	0	0	0.00224834	0.000749447	0.00129808
FORMB_04540	replicative DNA helicase	0	0	0.00223785	0.000745949	0.00129202
FORMB_10630	riboflavin synthase subunit alpha	0	0	0.00223458	0.000744858	0.00129013
FORMB_02490	translation factor Sua5	0	0	0.00221725	0.000739083	0.00128013
FORMB_18530	tRNA pseudouridine synthase A	0	0	0.00221282	0.000737606	0.00127757
FORMB_00760	phosphoglucosamine mutase	0	0	0.00217133	0.000723777	0.00125362
FORMB_07520	hypothetical protein	0	0	0.00216738	0.000722461	0.00125134
FORMB_25830	3,4-dihydroxy-2-butanone 4-phosphate synthase	0	0	0.00214207	0.000714022	0.00123672
FORMB_07350	hypothetical protein	0.00213815	0	0	0.000712715	0.00123446
FORMB_20310	filamentation induced by cAMP protein Fic	0	0	0.0021153	0.000705101	0.00122127
FORMB_10870	peptidase, M22 family	0	0	0.00209836	0.000699454	0.00121149
FORMB_24070	adenylosuccinate lyase	0	0	0.00205937	0.000686458	0.00118898
FORMB_12710	tRNA uridine 5-carboxymethylaminomethyl modification enzyme GidA	0	0.00205659	0	0.00068553	0.00118737
FORMB_22470	ABC transporter, ATPase	0	0	0.0020226	0.000674201	0.00116775
FORMB_26170	hypothetical protein	0	0.00101904	0.000988342	0.000669127	0.000579684
FORMB_04170	isocitrate dehydrogenase	0	0	0.00194896	0.000649653	0.00112523
FORMB_21720	alanine racemase	0	0	0.00194896	0.000649653	0.00112523
FORMB_14740	SCO1/SenC family protein	0	0	0.00192951	0.000643172	0.00111401
FORMB_01230	DEAD/DEAH box helicase	0.00080024	0	0.00112379	0.000641342	0.000578498
FORMB_03760	recombinase RecR	0	0	0.00187638	0.000625459	0.00108333
FORMB_24860	2-succinyl-5-enolpyruvyl-6-hydroxy-3- cyclohexene-1-carboxylate synthase	0	0	0.0018732	0.0006244	0.00108149
FORMB_24900	1,4-dihydroxy-2-naphthoate octaprenyltransferase	0	0	0.00186791	0.000622635	0.00107844
FORMB_23870	murein transglycosylase	0	0	0.00178801	0.000596002	0.00103231
FORMB_03180	ABC transporter, ATP-binding protein	0.000829309	0.000910367	0	0.000579892	0.000503834
FORMB_05690	lactate utilization protein B/C	0	0.0017302	0	0.000576732	0.000998929
FORMB_01590	peptidase, S54 family	0	0	0.00171234	0.000570781	0.000988622
FORMB_16200	IMP cyclohydrolase	0	0	0.00169906	0.000566353	0.000980952
FORMB_21710	DNA polymerase III epsilon subunit	0	0	0.00169444	0.000564813	0.000978284
FORMB_05980	conserved hypothetical protein (DUF4480)	0	0	0.00169415	0.000564716	0.000978118
FORMB_03950	hypothetical protein	0	0	0.00168905	0.000563016	0.000975172
FORMB_19470	dihydroorotase	0	0	0.00161338	0.000537795	0.000931488
FORMB_23780	phosphoglucomutase	0	0.000613033	0.000966298	0.000526443	0.000488934
FORMB_16860	hypothetical protein	0	0	0.00156718	0.000522392	0.00090481
FORMB_08550	FeS-binding protein	0.00156404	0	0	0.000521348	0.000903001
FORMB_03000	alpha-1,2-mannosidase	0	0	0.00147948	0.00049316	0.000854179
FORMB_22970	competence protein CoiA	0	0	0.00144954	0.000483181	0.000836894
FORMB_20980	transcriptional regulator, Fis family	0.00141325	0	0	0.000471084	0.000815941
FORMB_24260	hypothetical protein	0	0	0.00137763	0.000459211	0.000795377
FORMB_07930	GTPase Era	0	0	0.00137012	0.000456708	0.000791042
FORMB_03920	isopentenyl-diphosphate delta-isomerase	0	0	0.00135723	0.000452408	0.000783594
FORMB_06490	glycosyltransferase	0.00134139	0	0	0.000447129	0.000774451
FORMB_02500	tRNA nucleotidyltransferase	0.00132877	0	0	0.000442924	0.000767166
FORMB_20690	peptide chain release factor 1	0	0	0.00128426	0.000428086	0.000741466
FORMB_26710	acetyl-CoA synthetase	0.00127164	0	0	0.000423881	0.000734184
FORMB_00100	ABC transporter, ATP-binding protein	0	0	0.00126423	0.000421411	0.000729906
FORMB_23860	alpha/beta hydrolase	0	0	0.00125817	0.00041939	0.000726405
FORMB_15210	hydrolase TatD	0	0	0.00122053	0.000406844	0.000704674
FORMB_18370	filamentation induced by cAMP protein Fic	0.000592522	0.000554783	0	0.000382435	0.000331736
FORMB_05070	peptidylprolyl isomerase	0	0	0.00113274	0.000377579	0.000653987
FORMB_03830	chaperone protein HtpG	0	0	0.00111878	0.000372927	0.000645928
FORMB_06820	cell division protein FtsI	0.000792802	0.0003194	0	0.000370734	0.000398886
FORMB_01710	aminoacyl-histidine dipeptidase, M20 family	0	0	0.0010924	0.000364134	0.000630699
FORMB_19500	tyrosyl-tRNA synthetase	0	0	0.00108538	0.000361792	0.000626642
FORMB_02830	sulfatase	0.0010506	0	0	0.000350201	0.000606566
FORMB_16100	DNA primase	0	0	0.000986994	0.000328998	0.000569841
FORMB_15910	2-isopropylmalate synthase	0	0	0.000985647	0.000328549	0.000569063
FORMB_06020	hydrolase	0	0	0.00096649	0.000322163	0.000558003
FORMB_20700	orotidine 5'-phosphate decarboxylase	0	0	0.000947824	0.000315941	0.000547227
FORMB_09640	aldo/keto reductase family protein	0	0	0.00094047	0.00031349	0.000542981
FORMB_05090	TonB-dependent receptor	0.000380978	0	0.000505145	0.000295374	0.000263228
FORMB_10400	cell division trigger factor	0	0	0.000885243	0.000295081	0.000511095
FORMB_11120	RNA polymerase sigma-54 factor RpoN	0	0	0.000823086	0.000274362	0.000475209
FORMB_24050	conserved hypothetical protein (DUF4252)	0	0.000799928	0	0.000266643	0.000461839
FORMB_18310	asparagine synthetase B	0	0	0.000798635	0.000266212	0.000461092
FORMB_05600	D-alanine--D-alanine ligase	0	0	0.000762372	0.000254124	0.000440156
FORMB_15300	isoleucyl-tRNA synthetase	0	0.000755095	0	0.000251698	0.000435954
FORMB_12690	glutamyl-tRNA synthetase	0	0	0.000698645	0.000232882	0.000403363
FORMB_21060	alpha-1,4-N-acetylgalactosamine transferase	0	0	0.000686073	0.000228691	0.000396105
FORMB_11010	protoheme IX farnesyltransferase	0	0	0.00067637	0.000225457	0.000390502
FORMB_05440	two-component system sensor histidine kinase	0.000653475	0	0	0.000217825	0.000377284
FORMB_15940	aspartate kinase	0.000638123	0	0	0.000212708	0.000368421
FORMB_22590	glycoside hydrolase	0	0	0.000627814	0.000209271	0.000362469
FORMB_02660	signal transduction protein	0.000611164	0	0	0.000203721	0.000352856
FORMB_26510	DNA methyltransferase	0.000420069	0	0.000183729	0.000201266	0.000210583
FORMB_15720	iron-sulfur cluster assembly ATPase protein SufC	0	0.000578131	0	0.00019271	0.000333784
FORMB_14790	hypothetical protein	0	0	0.000548031	0.000182677	0.000316406
FORMB_16460	FAD-dependent oxidoreductase	0	0	0.000542784	0.000180928	0.000313377
FORMB_22170	deaminase	0.000474341	0	0	0.000158114	0.000273861
FORMB_20250	conserved hypothetical protein (DUF1239)	0	0	0.000455665	0.000151888	0.000263079
FORMB_22700	hypothetical protein	0	0	0.000360614	0.000120205	0.000208201
FORMB_06010	2,3-bisphosphoglycerate-independent phosphoglycerate mutase	0	0	0.00026669	8.88965e-05	0.000153973
FORMB_05400	hypothetical protein	0	0	0.000263099	8.76997e-05	0.0001519
FORMB_10090	TonB-dependent receptor	0	0.000198521	0	6.61738e-05	0.000114616
FORMB_17380	restriction endonuclease subunit M	0.000145524	0	0	4.8508e-05	8.40183e-05
FORMB_14000	ferrous iron transport protein B	0	8.76204e-05	0	2.92068e-05	5.05876e-05
FORMB_23800	conserved hypothetical protein (DUF4199)	0	0	0	0	0
FORMB_10950	conserved hypothetical protein (DUF420)	0	0	0	0	0

## Sheet: Laminarin
locus tag	annotation	IP L1	IP L2	IP L3	mean value riBAQ%	standard deviation
FORMB_11920	conserved hypothetical protein (DUF1597)	12.784	14.7582	14.4801	14.0075	1.06859
FORMB_07440	SusD-like protein	3.02264	3.07341	2.36881	2.82162	0.392968
FORMB_11930	ammonium transporter	2.52254	2.55897	2.88091	2.65414	0.197231
FORMB_20660	glutamine synthetase	2.54768	2.66222	2.47907	2.56299	0.0925305
FORMB_07430	TonB-dependent receptor	2.23101	2.45957	2.44631	2.37897	0.128304
FORMB_06360	fructose-bisphosphate aldolase class II	1.7531	1.85284	1.82103	1.80899	0.0509513
FORMB_15950	O-succinylhomoserine sulfhydrylase	1.4613	1.41029	2.37989	1.75049	0.545673
FORMB_06980	enolase	2.11478	2.00424	0.900103	1.67304	0.671662
FORMB_22380	NAD-dependent glyceraldehyde-3-phosphate dehydrogenase	1.37191	1.41996	0.887403	1.22643	0.294583
FORMB_06280	aspartate aminotransferase	1.38059	1.22162	1.03962	1.21395	0.170614
FORMB_15930	O-acetylhomoserine aminocarboxypropyltransferase	0.912788	1.04105	1.33533	1.09639	0.21664
FORMB_13820	hypothetical protein	1.24557	1.02064	0.960757	1.07565	0.150163
FORMB_13810	ATP synthase subunit beta	0.947954	1.15307	0.937203	1.01274	0.121645
FORMB_11700	hypothetical protein	1.21487	0.883073	0.91635	1.00477	0.182718
FORMB_07080	50S ribosomal protein L15	0.83001	0.812627	0.962581	0.868406	0.0820196
FORMB_24680	glycoside hydrolase	0.849275	0.81875	0.930157	0.866061	0.0575695
FORMB_00120	transaldolase	0.958334	0.734312	0.859979	0.850875	0.112288
FORMB_08230	50S ribosomal protein L25	0.816355	0.869695	0.764735	0.816928	0.0524822
FORMB_00470	phosphoserine aminotransferase	0.641457	0.619157	1.01332	0.757977	0.221412
FORMB_09770	2-keto-3-deoxy-D-arabino-heptulosonate-7- phosphate synthase I beta	0.770407	0.67927	0.58362	0.677766	0.0934027
FORMB_24700	PKD domain protein	0.774389	0.556685	0.643246	0.658107	0.10961
FORMB_05020	aconitate hydratase	0.573023	0.698182	0.665369	0.645524	0.0648965
FORMB_18610	triosephosphate isomerase	0.66372	0.579353	0.682593	0.641889	0.0549735
FORMB_19770	thioredoxin	0.728298	0.697638	0.477188	0.634375	0.136988
FORMB_15240	MotA/TolQ/ExbB proton channel family protein	0.717158	0.504515	0.59896	0.606877	0.106542
FORMB_26080	serine hydroxymethyltransferase	0.604233	0.642966	0.564128	0.603776	0.0394213
FORMB_11860	ketol-acid reductoisomerase	0.553113	0.554886	0.562767	0.556922	0.00513888
FORMB_14680	RND transporter	0.525383	0.50605	0.610188	0.547207	0.0553929
FORMB_07020	DNA-directed RNA polymerase alpha subunit	0.560522	0.473283	0.59511	0.542972	0.0627811
FORMB_01040	dihydrolipoyl dehydrogenase	0.466237	0.595944	0.538588	0.53359	0.0649979
FORMB_06970	citrate synthase, type II	0.500096	0.553155	0.437911	0.497054	0.0576819
FORMB_16030	ferredoxin-NADP reductase	0.443321	0.421612	0.37241	0.412448	0.0363331
FORMB_26180	peptidase	0.386465	0.367372	0.482087	0.411974	0.0614648
FORMB_04550	acetyl-CoA carboxylase subunit alpha	0.358583	0.435271	0.417986	0.403947	0.0402252
FORMB_03580	DNA-binding protein (DUF3276)	0.411162	0.373192	0.381329	0.388561	0.0199914
FORMB_15430	hypothetical protein	0.331963	0.445218	0.381904	0.386361	0.0567589
FORMB_15420	TonB-dependent receptor	0.439545	0.263932	0.447093	0.383523	0.103638
FORMB_00480	3-phosphoglycerate dehydrogenase	0.42496	0.435573	0.288151	0.382895	0.0822215
FORMB_00580	tRNA modification GTPase	0.309646	0.306819	0.494735	0.3704	0.107687
FORMB_11730	cell envelope biogenesis protein OmpA	0.314881	0.372897	0.409308	0.365695	0.0476236
FORMB_11960	phosphoenolpyruvate carboxylase	0.371683	0.326222	0.375625	0.357843	0.0274555
FORMB_11750	superoxide dismutase	0.432977	0.365467	0.267772	0.355405	0.0830608
FORMB_24210	50S ribosomal protein L9	0.363335	0.33202	0.330361	0.341905	0.0185769
FORMB_01630	TPR domain protein	0.291357	0.342889	0.385804	0.340017	0.0472893
FORMB_22430	ABC transporter, substrate-binding protein	0.303419	0.249329	0.464741	0.339163	0.112066
FORMB_12610	glutamyl-tRNA synthetase	0.359496	0.336714	0.295912	0.330707	0.0322147
FORMB_09930	pyruvate dehydrogenase E1 component beta subunit	0.320438	0.313244	0.355004	0.329562	0.0223249
FORMB_04160	50S ribosomal protein L19	0.304296	0.34428	0.331288	0.326621	0.0203967
FORMB_10920	peptide ABC transporter ATP-binding protein	0.247628	0.344635	0.382882	0.325048	0.0697219
FORMB_13200	ATP F0F1 synthase subunit alpha	0.324366	0.372232	0.263872	0.320156	0.0543025
FORMB_11040	30S ribosomal protein S9	0.259036	0.350463	0.314013	0.307838	0.0460251
FORMB_07200	50S ribosomal protein L16	0.307043	0.334461	0.270735	0.30408	0.0319662
FORMB_00930	30S ribosomal protein S1	0.298855	0.308339	0.278788	0.295327	0.0150878
FORMB_07150	50S ribosomal protein L5	0.257005	0.252934	0.350378	0.286772	0.0551214
FORMB_24690	glycoside hydrolase, GH16 family	0.275948	0.225428	0.358138	0.286505	0.0669818
FORMB_16430	gliding motility protein GldL	0.292269	0.243161	0.307241	0.28089	0.0335212
FORMB_25980	alcohol dehydrogenase	0.270141	0.274801	0.289905	0.278282	0.0103317
FORMB_01420	flagellar motor rotation protein MotB	0.282203	0.22087	0.307019	0.270031	0.0443453
FORMB_06400	polynucleotide phosphorylase	0.242295	0.233607	0.314356	0.263419	0.0443261
FORMB_04620	transketolase, C-terminal section	0.285102	0.267968	0.23426	0.262444	0.0258672
FORMB_03550	hypothetical protein	0.248093	0.251264	0.286206	0.261854	0.0211489
FORMB_07050	30S ribosomal protein S13	0.227343	0.238331	0.298643	0.254772	0.0383887
FORMB_26150	hypothetical protein	0.243843	0.252639	0.258792	0.251758	0.00751351
FORMB_18340	malate dehydrogenase	0.289871	0.226048	0.225361	0.247093	0.0370484
FORMB_00870	alkyl hydroperoxide reductase	0.252719	0.269253	0.213145	0.245039	0.0288315
FORMB_25810	nitroreductase	0.296708	0.247991	0.188946	0.244548	0.0539631
FORMB_08190	seryl-tRNA synthetase	0.242599	0.268701	0.209829	0.240377	0.0294988
FORMB_13220	ATP F0F1 synthase subunit gamma	0.24829	0.182767	0.287164	0.239407	0.052762
FORMB_08840	hypothetical protein	0.257739	0.243803	0.215302	0.238948	0.021631
FORMB_00290	UDP-3-O-(3-hydroxymyristoyl) glucosamine N-acyltransferase	0.196347	0.210016	0.298936	0.235099	0.0557046
FORMB_11400	hypothetical protein	0.207773	0.235844	0.259991	0.234536	0.0261336
FORMB_20880	DNA-binding protein Dps	0.256415	0.246139	0.200365	0.234306	0.0298393
FORMB_25050	glyceraldehyde-3-phosphate dehydrogenase	0.213214	0.231528	0.243906	0.229549	0.0154414
FORMB_18080	dihydrolipoamide acetyltransferase component of pyruvate dehydrogenase complex	0.221839	0.20883	0.255839	0.228836	0.0242731
FORMB_10580	acetyl-CoA carboxylase	0.18398	0.278165	0.215211	0.225786	0.0479743
FORMB_02380	2,3,4,5-tetrahydropyridine-2,6-dicarboxylate N-succinyltransferase	0.226152	0.264159	0.175038	0.221783	0.0447209
FORMB_07100	30S ribosomal protein S5	0.205286	0.22183	0.236185	0.2211	0.0154628
FORMB_00370	transcriptional regulator, AsnC family	0.22583	0.193894	0.225865	0.215196	0.0184486
FORMB_21620	enoyl-[acyl-carrier-protein] reductase	0.227629	0.223773	0.187747	0.21305	0.0219974
FORMB_24200	30S ribosomal protein S18	0.218377	0.225368	0.190005	0.21125	0.0187279
FORMB_06370	acetyl-CoA carboxylase carboxyl transferase subunit beta	0.207612	0.206086	0.218154	0.210617	0.00657173
FORMB_22620	chorismate synthase	0.180705	0.21242	0.231932	0.208352	0.0258544
FORMB_11760	amidophosphoribosyltransferase	0.201304	0.155352	0.261029	0.205895	0.052988
FORMB_20780	branched-chain amino acid aminotransferase	0.200051	0.190409	0.225845	0.205435	0.0183209
FORMB_21930	DNA gyrase subunit A	0.206225	0.198164	0.209336	0.204575	0.00576556
FORMB_09940	electron transfer flavoprotein, beta subunit	0.230635	0.226592	0.154084	0.203771	0.0430773
FORMB_04500	50S ribosomal protein L20	0.190253	0.160764	0.257472	0.20283	0.0495652
FORMB_16440	gliding motility protein GldM	0.186933	0.167507	0.250507	0.201649	0.0434131
FORMB_11840	pyruvate kinase	0.209294	0.189328	0.200527	0.199716	0.0100077
FORMB_24810	chaperone protein DnaK	0.242733	0.197779	0.155676	0.198729	0.0435362
FORMB_07140	30S ribosomal protein S14	0.210511	0.183493	0.200144	0.198049	0.0136304
FORMB_07040	30S ribosomal protein S11	0.210923	0.169759	0.213286	0.197989	0.0244768
FORMB_09730	hypothetical protein	0.208444	0.175133	0.206393	0.196657	0.0186681
FORMB_13470	recombinase RecA	0.184294	0.179336	0.223537	0.195722	0.0242153
FORMB_10020	pleiotropic regulatory protein	0.211853	0.205738	0.165171	0.194254	0.025372
FORMB_24000	TonB-dependent receptor	0.19223	0.144286	0.243825	0.193447	0.0497804
FORMB_16320	heat shock protein 60 family chaperone GroEL	0.203299	0.201309	0.171288	0.191965	0.0179345
FORMB_03370	acetylornithine carbamoyltransferase	0.198798	0.243183	0.133422	0.191801	0.055214
FORMB_09790	aminotransferase	0.181314	0.195836	0.196657	0.191269	0.00863104
FORMB_19670	30S ribosomal protein S16	0.202592	0.177423	0.190347	0.190121	0.0125859
FORMB_11910	glutamate synthase [NADPH] large chain	0.171686	0.185186	0.201615	0.186162	0.0149886
FORMB_10960	cytochrome oxidase biogenesis protein Sco1/SenC/PrrC, copper metallochaperone-like protein	0.130453	0.184158	0.237627	0.184079	0.0535867
FORMB_24060	adenylosuccinate lyase	0.179014	0.19019	0.182526	0.18391	0.00571496
FORMB_10170	cell envelope biogenesis protein OmpA	0.178764	0.164415	0.207511	0.183563	0.0219454
FORMB_24670	glycoside hydrolase, GH2 family	0.176464	0.156887	0.211936	0.181762	0.0279044
FORMB_21450	50S ribosomal protein L7/L12	0.211317	0.159562	0.169162	0.180014	0.0275308
FORMB_24710	hypothetical protein	0.16952	0.202926	0.165987	0.179478	0.0203836
FORMB_01250	dihydrolipoamide dehydrogenase	0.185358	0.164869	0.18555	0.178592	0.0118854
FORMB_05080	inosine-5-monophosphate dehydrogenase	0.166532	0.152986	0.215504	0.178341	0.0328891
FORMB_11050	30S ribosomal protein S2	0.171301	0.156222	0.200053	0.175859	0.0222683
FORMB_21380	translation elongation factor Tu	0.199094	0.19307	0.129955	0.17404	0.0382967
FORMB_15050	cytochrome C oxidase polypeptide II	0.142846	0.169207	0.202432	0.171495	0.0298585
FORMB_12390	aspartate-semialdehyde dehydrogenase	0.199586	0.171792	0.137726	0.169701	0.0309828
FORMB_07370	SusD-like protein	0.204964	0.16412	0.134763	0.167949	0.0352565
FORMB_11060	translation elongation factor Ts	0.227539	0.1679	0.10751	0.16765	0.0600151
FORMB_06420	ribulose-phosphate 3-epimerase	0.158657	0.174906	0.169232	0.167599	0.00824673
FORMB_15110	NADP-dependent malic enzyme	0.178021	0.128202	0.191315	0.165846	0.0332715
FORMB_21410	transcription antitermination protein NusG	0.14171	0.259087	0.0866339	0.162477	0.0880821
FORMB_02680	succinyl-CoA synthetase subunit beta	0.172428	0.173501	0.140367	0.162099	0.018828
FORMB_24220	TonB-dependent receptor	0.150828	0.173894	0.152028	0.158916	0.0129844
FORMB_18110	hypothetical protein	0.108942	0.153417	0.212692	0.15835	0.0520504
FORMB_25820	glutamine--scyllo-inositol aminotransferase	0.157503	0.168754	0.147644	0.157967	0.0105627
FORMB_07660	3-oxoacyl-[acyl-carrier protein] synthase	0.166272	0.174362	0.132747	0.157794	0.022065
FORMB_15850	DNA-binding protein	0.165664	0.18703	0.120683	0.157792	0.0338669
FORMB_09490	glycyl-tRNA synthetase subunit beta	0.145039	0.145239	0.178868	0.156382	0.0194736
FORMB_09630	flagellar motor rotation protein MotB	0.174648	0.125231	0.167247	0.155709	0.0266523
FORMB_12310	phenylalanyl-tRNA synthetase subunit alpha	0.172643	0.138406	0.15361	0.154886	0.0171543
FORMB_06410	RNA polymerase sigma factor RpoD	0.140529	0.131845	0.190619	0.154331	0.0317251
FORMB_09370	50S ribosomal protein L21	0.148528	0.154468	0.158599	0.153865	0.00506242
FORMB_21440	50S ribosomal protein L10	0.154148	0.139298	0.165705	0.15305	0.0132376
FORMB_17490	lysyl-tRNA synthetase	0.126069	0.14115	0.191788	0.153002	0.0344258
FORMB_07240	50S ribosomal protein L2	0.167122	0.136433	0.154326	0.152627	0.015415
FORMB_22540	catalase/peroxidase HPI	0.18526	0.106221	0.162721	0.151401	0.0407172
FORMB_07120	50S ribosomal protein L6	0.145074	0.163977	0.139611	0.149554	0.0127857
FORMB_24340	histidyl-tRNA synthetase	0.133227	0.153705	0.161068	0.149333	0.0144262
FORMB_04610	transketolase	0.121246	0.18734	0.137313	0.148633	0.0344708
FORMB_14690	transporter	0.123563	0.144234	0.177356	0.148384	0.0271353
FORMB_20010	hypothetical protein	0.126794	0.1796	0.138684	0.148359	0.0277011
FORMB_04470	threonyl-tRNA synthetase	0.161073	0.108134	0.170573	0.146593	0.033644
FORMB_20560	transcriptional regulator, CheY-like superfamily	0.150228	0.120613	0.161713	0.144185	0.0212063
FORMB_13830	TonB-dependent receptor	0.157852	0.136645	0.137716	0.144071	0.0119469
FORMB_21680	transcriptional regulatory protein RprY	0.154577	0.130734	0.145386	0.143566	0.0120254
FORMB_03630	GMP synthase [glutamine-hydrolyzing]	0.169109	0.161157	0.0960757	0.142114	0.040068
FORMB_11900	glutamate synthase [NADPH] small chain	0.145898	0.143916	0.133987	0.141267	0.00638202
FORMB_08410	DNA-binding protein	0.133961	0.161959	0.124059	0.139993	0.0196565
FORMB_11890	dihydroxy-acid dehydratase	0.134229	0.154143	0.124392	0.137588	0.0151572
FORMB_08240	ribose-phosphate pyrophosphokinase	0.164545	0.137778	0.110241	0.137522	0.0271529
FORMB_21460	DNA-directed RNA polymerase beta subunit	0.126427	0.121089	0.164263	0.13726	0.0235377
FORMB_12190	MoxR-like ATPase in aerotolerance operon	0.159803	0.151021	0.100195	0.137006	0.0321806
FORMB_09950	electron transfer flavoprotein, alpha subunit	0.16161	0.149449	0.0999429	0.137001	0.032664
FORMB_11770	sugar kinase	0.195989	0.127952	0.0863104	0.13675	0.0553659
FORMB_14670	RND multidrug efflux transporter	0.101453	0.12217	0.184431	0.136018	0.0431876
FORMB_09280	TonB-dependent receptor	0.154049	0.0886324	0.164848	0.135843	0.0412408
FORMB_08670	two-component system response regulator	0.163785	0.161626	0.0813436	0.135585	0.0469866
FORMB_09230	conserved hypothetical protein (DUF3127)	0.127241	0.147295	0.129885	0.134807	0.0108954
FORMB_07130	30S ribosomal protein S8	0.125809	0.131414	0.145598	0.134274	0.0101994
FORMB_14770	2-oxoglutarate dehydrogenase E1 component	0.124861	0.139857	0.136849	0.133856	0.00793369
FORMB_07260	50S ribosomal protein L4	0.146381	0.129766	0.124543	0.133563	0.0114033
FORMB_15650	conserved hypothetical protein (DUF3078)	0.121613	0.131195	0.147795	0.133534	0.0132469
FORMB_24190	30S ribosomal protein S6	0.143804	0.129774	0.122346	0.131975	0.0108969
FORMB_21470	DNA-directed RNA polymerase beta prime subunit	0.126462	0.118353	0.147432	0.130749	0.015006
FORMB_00010	DNA polymerase III beta subunit	0.0944643	0.177779	0.117347	0.129863	0.0430444
FORMB_23480	transcriptional regulator, PadR family	0.139106	0.114899	0.134864	0.129623	0.0129268
FORMB_07030	30S ribosomal protein S4	0.17037	0.085299	0.131639	0.129103	0.0425924
FORMB_09340	adenosylhomocysteinase	0.117273	0.150401	0.114253	0.127309	0.0200556
FORMB_03910	6-pyruvoyl tetrahydrobiopterin synthase	0.12997	0.142283	0.105404	0.125886	0.0187761
FORMB_09240	histidine kinase	0.0915652	0.0755242	0.209174	0.125421	0.0729744
FORMB_07010	50S ribosomal protein L17	0.126552	0.12285	0.125017	0.124806	0.00185981
FORMB_18330	hypothetical protein	0.0891161	0.108889	0.176116	0.124707	0.0456059
FORMB_07310	30S ribosomal protein S10	0.135491	0.115382	0.12291	0.124595	0.0101596
FORMB_14780	2-oxoglutarate dehydrogenase E2 component	0.12461	0.114536	0.128484	0.122543	0.00720012
FORMB_14660	aspartyl-tRNA synthetase	0.110123	0.103462	0.151695	0.12176	0.0261374
FORMB_10640	large-conductance mechanosensitive channel	0.0367397	0.155526	0.172709	0.121658	0.0740419
FORMB_22870	chromosome partitioning protein ParA	0.0736145	0.14115	0.149569	0.121444	0.0416351
FORMB_01860	adenylosuccinate synthetase	0.125237	0.131777	0.0996748	0.118896	0.0169643
FORMB_05030	ATPase, AAA family	0.14588	0.148784	0.0596984	0.118121	0.050616
FORMB_18460	prolyl-tRNA synthetase	0.110875	0.122253	0.120764	0.117964	0.00618416
FORMB_08890	tryptophan 2,3-dioxygenase	0.114141	0.122208	0.114293	0.116881	0.00461408
FORMB_11150	TonB-dependent receptor	0.120342	0.113508	0.116248	0.116699	0.00343938
FORMB_16400	DNA topoisomerase I	0.112736	0.11415	0.118415	0.115101	0.00295636
FORMB_06190	Na(+)-translocating NADH-quinone reductase subunit A	0.12955	0.117529	0.0971027	0.114727	0.0164039
FORMB_11810	3-oxoacyl-[acyl-carrier protein] synthase	0.10769	0.138965	0.0961583	0.114271	0.0221494
FORMB_18410	GTP cyclohydrolase I	0.126427	0.0984434	0.117448	0.114106	0.0142878
FORMB_20600	transcriptional regulator, LytR family	0.130024	0.110537	0.100144	0.113568	0.0151686
FORMB_25610	hypothetical protein	0.166075	0.0576541	0.116974	0.113568	0.0542908
FORMB_13730	ferrochelatase	0.111788	0.0921622	0.135065	0.113005	0.0214774
FORMB_07330	30S ribosomal protein S7	0.110499	0.117597	0.109929	0.112675	0.00427207
FORMB_04350	acetyltransferase, GCN5 family	0.145334	0.0903708	0.0986548	0.111453	0.0296324
FORMB_23460	conserved hypothetical protein (DUF2807)	0.115653	0.103772	0.111552	0.110326	0.00603461
FORMB_05760	aspartate aminotransferase	0.109291	0.118761	0.098294	0.108782	0.010243
FORMB_18350	preprotein translocase subunit SecD	0.0810638	0.0981789	0.146525	0.108589	0.0339495
FORMB_12820	hypothetical protein	0.100594	0.0892295	0.131044	0.106956	0.021621
FORMB_05610	phosphopantetheine adenylyltransferase	0.133245	0.110431	0.0768726	0.10685	0.0283564
FORMB_26050	aspartate kinase	0.120369	0.0855031	0.114384	0.106752	0.0186437
FORMB_13190	ATP synthase subunit delta	0.10939	0.0935228	0.114938	0.10595	0.0111142
FORMB_15620	hypothetical protein	0.0652678	0.078791	0.16892	0.104326	0.0563469
FORMB_09900	deoxyadenosine kinase	0.152286	0.0927896	0.063734	0.102937	0.0451399
FORMB_24420	aminotransferase class IV	0.1355	0.120658	0.052473	0.102877	0.0442775
FORMB_24720	glycoside hydrolase, GH17 family	0.0858778	0.112223	0.110342	0.102814	0.0146975
FORMB_26750	phosphate starvation protein PhoH	0.0786943	0.104316	0.124916	0.102642	0.0231563
FORMB_19860	fructose-1,6-bisphosphatase	0.113354	0.117665	0.0734065	0.101475	0.0244034
FORMB_03400	N-acetyl-gamma-glutamyl-phosphate reductase	0.119385	0.0908546	0.0934522	0.10123	0.0157755
FORMB_07340	30S ribosomal protein S12	0.0887573	0.111187	0.103569	0.101171	0.0114057
FORMB_05230	anthranilate synthase, amidotransferase component	0.106374	0.11288	0.0836193	0.100958	0.015364
FORMB_21430	50S ribosomal protein L1	0.0937574	0.106985	0.102017	0.10092	0.00668156
FORMB_03390	pyrroline-5-carboxylate reductase	0.112817	0.101217	0.0871308	0.100388	0.012863
FORMB_12750	phosphoglycerate kinase	0.0976409	0.110273	0.091378	0.0997638	0.0096246
FORMB_12860	pyridoxal-5'-phosphate-dependent protein	0.0979272	0.0786021	0.120169	0.0988994	0.0208005
FORMB_18320	DNA gyrase subunit B	0.0728897	0.0699807	0.152532	0.0984674	0.0468437
FORMB_22390	N-acetylglucosamine kinase	0.116396	0.101769	0.0759131	0.0980261	0.0204993
FORMB_05510	hypothetical protein	0.113273	0.0840896	0.0960031	0.0977886	0.0146734
FORMB_20750	dipeptidyl-peptidase III, M49 family	0.126382	0.0556224	0.111058	0.0976873	0.0372264
FORMB_24150	nicotinate-nucleotide pyrophosphorylase	0.0875976	0.103636	0.0966391	0.0959576	0.00804099
FORMB_26300	mechanosensitive ion channel protein MscS	0.0987236	0.0184476	0.169303	0.0954913	0.0754795
FORMB_07650	glycine dehydrogenase	0.0867726	0.0948153	0.104748	0.0954454	0.00900446
FORMB_26190	ATP phosphoribosyltransferase	0.106329	0.0822982	0.0944117	0.0943464	0.0120157
FORMB_10060	PKD domain protein	0.0762846	0.0976951	0.107611	0.0938635	0.0160107
FORMB_07210	30S ribosomal protein S3	0.111627	0.0806051	0.0886597	0.0936305	0.0160971
FORMB_23340	thiol peroxidase	0.108262	0.105526	0.0640232	0.0926038	0.0247893
FORMB_21420	50S ribosomal protein L11	0.0914846	0.0821924	0.102622	0.0920996	0.0102286
FORMB_11210	hypothetical protein	0.103985	0.0869392	0.084213	0.0917124	0.0107155
FORMB_10990	cytochrome oxidase subunit III	0.086174	0.104861	0.0807257	0.0905868	0.0126582
FORMB_21560	4-hydroxy-tetrahydrodipicolinate synthase	0.105631	0.101603	0.0630738	0.0901027	0.0234942
FORMB_20000	hypothetical protein	0.0766703	0.124634	0.0648205	0.0887083	0.0316718
FORMB_07110	50S ribosomal protein L18	0.0729014	0.0947775	0.0964214	0.0880334	0.0131305
FORMB_05560	ATP-dependent RNA helicase RhlE	0.0993678	0.0704735	0.0941849	0.0880088	0.0154055
FORMB_21330	ribosome hibernation protein YhbH	0.0645269	0.0842786	0.113013	0.0872728	0.0243813
FORMB_24590	GTP cyclohydrolase I, type 1	0.0917262	0.073593	0.095099	0.0868061	0.0115665
FORMB_11940	nitrogen regulatory protein P-II	0.109291	0.0867049	0.0640595	0.0866852	0.0226159
FORMB_15410	glucose-6-phosphate isomerase	0.0958692	0.0987156	0.0650775	0.0865541	0.0186537
FORMB_14700	transcriptional regulator, TetR family	0.0997079	0.0765083	0.083191	0.0864691	0.0119421
FORMB_15020	ABC-type Fe3+ transport system protein	0.0933369	0.0488128	0.116279	0.0861427	0.0343034
FORMB_15990	sulfate adenylyltransferase subunit 1	0.0782067	0.102306	0.076792	0.0857682	0.0143395
FORMB_12410	protease	0.0809895	0.0724894	0.103821	0.0857667	0.016203
FORMB_22400	deaminase DfrA	0.0886508	0.09155	0.0763495	0.0855168	0.00807032
FORMB_01440	thioredoxin reductase	0.0900082	0.0969393	0.0654332	0.0841269	0.016556
FORMB_09450	succinate dehydrogenase flavoprotein subunit	0.0695065	0.0760775	0.105887	0.0838238	0.019388
FORMB_14260	transcriptional regulator, HxlR family	0.0685133	0.0704788	0.112378	0.08379	0.0247774
FORMB_07220	50S ribosomal protein L22	0.0678645	0.0798568	0.100766	0.0828292	0.0166511
FORMB_16000	ferredoxin-sulfite reductase	0.0949744	0.0658643	0.0873172	0.0827186	0.01509
FORMB_10880	transporter	0.0771785	0.0631016	0.107671	0.0826505	0.0227831
FORMB_15000	quinol-cytochrome C oxidoreductase	0.0752395	0.0795469	0.0873938	0.0807267	0.00616247
FORMB_03700	50S ribosomal protein L28	0.0545534	0.0963119	0.0896898	0.080185	0.0224432
FORMB_06860	2-hydroxy-6-oxo-6-phenylhexa-2,4-dienoate hydrolase	0.0921647	0.0801516	0.0651924	0.0791695	0.013513
FORMB_04970	transcriptional regulator, MerR family	0.0782863	0.0690193	0.0885317	0.0786124	0.00976032
FORMB_04170	isocitrate dehydrogenase	0.0756216	0.0916785	0.0675004	0.0782668	0.0123042
FORMB_11870	acetolactate synthase small subunit	0.0887823	0.0751894	0.0708213	0.0782643	0.00936701
FORMB_00270	acyl-carrier-protein]--UDP-N- acetylglucosamine O-acyltransferase	0.0750569	0.0799929	0.0794074	0.0781524	0.00269668
FORMB_13180	ATP F0F1 synthase subunit B	0.0670413	0.0715091	0.0957048	0.078085	0.0154218
FORMB_16200	IMP cyclohydrolase	0.0705606	0.0824267	0.0807731	0.0779201	0.00642698
FORMB_03730	DNA polymerase III epsilon subunit	0.0921647	0.0833942	0.056445	0.0773346	0.0186148
FORMB_11260	protein YicC (DUF1732)	0.068158	0.0717094	0.0891667	0.0763447	0.0112452
FORMB_19840	palmitoyl-CoA hydrolase	0.0885354	0.0801969	0.0575607	0.075431	0.0160279
FORMB_22370	6-phosphofructokinase	0.085179	0.0848531	0.0554835	0.0751718	0.0170514
FORMB_01070	hypothetical protein	0.0894176	0.0684992	0.0650795	0.0743321	0.0131759
FORMB_09910	inorganic pyrophosphatase	0.0627856	0.0751553	0.0848006	0.0742472	0.0110355
FORMB_24790	3-methyl-2-oxobutanoate hydroxymethyltransferase	0.066653	0.0712543	0.0839187	0.073942	0.00894113
FORMB_03410	argininosuccinate synthase	0.0711923	0.0774305	0.0731667	0.0739298	0.00318835
FORMB_11080	uridylate kinase	0.0770264	0.0728583	0.0704333	0.0734393	0.00333473
FORMB_01430	phenylalanyl-tRNA synthetase beta chain	0.0669948	0.066574	0.0855716	0.0730468	0.0108488
FORMB_22450	phosphoheptose isomerase	0.081419	0.0816784	0.0546671	0.0725882	0.0155206
FORMB_21630	glycoside hydrolase	0.0973993	0.0645453	0.0556196	0.0725214	0.0220023
FORMB_24650	heat-shock protein	0.0800473	0.066314	0.0690797	0.0718137	0.00726335
FORMB_22890	fumarate hydratase class II	0.0706679	0.0796603	0.063872	0.0714001	0.00791954
FORMB_23530	peptidase, M3 family	0.0657054	0.0337371	0.113084	0.070842	0.0399218
FORMB_00830	hypothetical protein	0.073381	0.0704335	0.0665832	0.0701326	0.00340885
FORMB_07690	branched-chain amino acid aminotransferase	0.0737827	0.0949514	0.0415466	0.0700936	0.0268928
FORMB_12850	UDP-N-acetylglucosamine 4,6-dehydratase	0.0691351	0.0753171	0.0656036	0.0700186	0.00491666
FORMB_05680	cell division protein FtsH	0.0556666	0.0817238	0.0724632	0.0699512	0.013209
FORMB_03340	argininosuccinate lyase	0.0815926	0.0701198	0.0557183	0.0691436	0.0129647
FORMB_20230	membrane protein	0.0549794	0.0673465	0.0840225	0.0687828	0.0145747
FORMB_03380	acetylornithine aminotransferase	0.0746203	0.05854	0.0725841	0.0685815	0.00875556
FORMB_24890	1,4-dihydroxy-6-naphthoate synthase	0.0830619	0.0703518	0.0510741	0.0681626	0.0161059
FORMB_02030	D-arabinose 5-phosphate isomerase	0.0795399	0.0679036	0.0566234	0.0680223	0.0114587
FORMB_07230	30S ribosomal protein S19	0.0667988	0.0675363	0.0671053	0.0671468	0.000370468
FORMB_10120	transcriptional regulator, LytTR family	0.0810638	0.0697275	0.0501912	0.0669941	0.0156168
FORMB_21290	acyl-CoA dehydrogenase	0.0603518	0.0663012	0.0736797	0.0667775	0.00667671
FORMB_01120	cystathionine gamma-lyase	0.0589317	0.0460086	0.0953258	0.0667554	0.0255725
FORMB_23470	phage-shock protein	0.0578025	0.0556972	0.0851574	0.066219	0.0164348
FORMB_20520	glutamate-1-semialdehyde aminotransferase	0.0706563	0.0677842	0.0592298	0.0658901	0.00594408
FORMB_14420	ribonucleotide reductase of class Ia (aerobic), beta subunit	0.0675549	0.079169	0.0508533	0.0658591	0.0142338
FORMB_05860	NGG1p interacting factor 3 protein, NIF3	0.0597889	0.0500789	0.0863466	0.0654048	0.0187748
FORMB_08660	TonB-dependent receptor	0.0662029	0.0631235	0.0667979	0.0653748	0.0019722
FORMB_07610	phosphoribosylaminoimidazole carboxylase ATPase subunit	0.0609549	0.0739739	0.0595956	0.0648415	0.00793809
FORMB_00720	tRNA modification GTPase MnmE	0.067427	0.0799173	0.0427833	0.0633758	0.0188956
FORMB_18310	asparagine synthetase B	0.0620805	0.071723	0.0554301	0.0630779	0.0081921
FORMB_07400	SusD-like protein	0.0523916	0.0597516	0.0768736	0.0630056	0.0125612
FORMB_16120	NAD synthetase	0.0327802	0.079751	0.0762891	0.0629401	0.0261765
FORMB_02070	ABC transporter, ATP-binding protein	0.0736199	0.0528695	0.0620669	0.0628521	0.0103974
FORMB_05670	ribosome-associated protein IOJAP	0.0680471	0.0407651	0.0784661	0.0624261	0.0194689
FORMB_01990	inner membrane protein translocase component YidC, long form	0.0575931	0.0530766	0.0756652	0.0621116	0.011953
FORMB_20470	lipoprotein	0.0587671	0.0661757	0.0612879	0.0620769	0.00376682
FORMB_10390	ATP-dependent Clp protease, proteolytic subunit ClpP	0.0946254	0.0364424	0.0541541	0.0617406	0.0298242
FORMB_07800	hypothetical protein	0.0651917	0.0508687	0.0667798	0.0609468	0.00876385
FORMB_11880	acetolactate synthase large subunit	0.0695942	0.0560479	0.056448	0.0606967	0.00770803
FORMB_06990	carbamoyl phosphate synthase small subunit	0.0744914	0.0419209	0.0649757	0.0604627	0.0167477
FORMB_15710	Fe-S cluster assembly protein SufD	0.0581774	0.0701553	0.0530192	0.0604507	0.0087913
FORMB_25030	ornithine aminotransferase	0.0786684	0.0675378	0.0346225	0.0602762	0.0229032
FORMB_23900	carbamoyl phosphate synthase large subunit	0.0600073	0.066531	0.052608	0.0597154	0.00696605
FORMB_01780	putative protein (DUF3575)	0.0352481	0.0589519	0.0828594	0.0590198	0.0238057
FORMB_15120	holliday junction DNA helicase RuvA	0.0853964	0.0408105	0.049913	0.0587066	0.0235578
FORMB_23350	nicotinate-nucleotide adenylyltransferase	0.0533634	0.0548332	0.066676	0.0582908	0.00729881
FORMB_04480	translation initiation factor IF-3	0.061073	0.0490955	0.0644223	0.0581969	0.00805802
FORMB_05220	anthranilate synthase, aminase component	0.0628688	0.0575196	0.0538497	0.0580794	0.00453554
FORMB_11200	NADP-specific glutamate dehydrogenase	0.0482406	0.0615075	0.0612677	0.0570053	0.00759137
FORMB_25020	RNA methyltransferase	0.0404191	0.0713382	0.0559189	0.0558921	0.0154596
FORMB_02000	CTP synthase	0.0577237	0.0651379	0.0445622	0.0558079	0.0104208
FORMB_03540	preprotein translocase subunit YajC	0.0511935	0.0412066	0.0736766	0.0553589	0.016631
FORMB_09440	succinate dehydrogenase cytochrome b subunit	0.0765271	0.018954	0.0705754	0.0553522	0.0316619
FORMB_10260	DNA repair protein	0.0378421	0.0499957	0.076021	0.0546196	0.0195049
FORMB_11030	50S ribosomal protein L13	0.050228	0.0526881	0.0602336	0.0543832	0.00521377
FORMB_23780	phosphoglucomutase	0.0583429	0.0609005	0.0431209	0.0541215	0.0096122
FORMB_25940	hypothetical protein	0.0538627	0.0502164	0.0557355	0.0532715	0.0028066
FORMB_13890	glycogen synthase	0.0643721	0.0546269	0.040321	0.0531067	0.0120974
FORMB_01700	peptidyl-prolyl cis-trans isomerase	0.0544076	0.0502799	0.052856	0.0525145	0.00208491
FORMB_15160	energy transducer TonB	0.102956	0.0540744	0	0.0523435	0.0514998
FORMB_08940	acetylornithine deacetylase	0.0466443	0.0674108	0.0412654	0.0517735	0.0138068
FORMB_23820	glucose-1-phosphate thymidylyltransferase	0.0449764	0.0518619	0.0581755	0.0516713	0.00660165
FORMB_07360	TonB-dependent receptor	0.0454318	0.0578128	0.0507183	0.051321	0.00621248
FORMB_23930	hypothetical protein	0.0613674	0.0583714	0.0339724	0.0512371	0.0150265
FORMB_23690	3-hydroxyacyl-CoA dehydrogenase	0.046289	0.0455497	0.0618392	0.051226	0.00919871
FORMB_26380	TonB-dependent receptor	0.0449782	0.0573359	0.0496872	0.0506671	0.00623687
FORMB_19070	hypothetical protein	0.0629995	0.0461794	0.0427016	0.0506268	0.0108552
FORMB_00410	DNA topoisomerase IV subunit A	0.0421622	0.0514387	0.0560086	0.0498698	0.00705525
FORMB_09800	prephenate dehydratase	0.0614926	0.0588831	0.0290087	0.0497948	0.0180486
FORMB_09670	3-phosphoshikimate 1-carboxyvinyltransferase	0.0538251	0.0569217	0.0370444	0.0492637	0.0106949
FORMB_18090	pyruvate dehydrogenase E1 component alpha subunit	0.050151	0.0490071	0.0473439	0.048834	0.00141153
FORMB_14990	cytochrome C	0.02835	0.0467924	0.0706389	0.0485938	0.0212019
FORMB_10760	6-pyruvoyl tetrahydropterin synthase	0.0590668	0.0448793	0.0413289	0.048425	0.00938549
FORMB_09660	S-adenosylmethionine tRNA ribosyltransferase	0.0519827	0.0518514	0.0414337	0.0484226	0.00605289
FORMB_25010	hypothetical protein	0.0762184	0.0276986	0.0407383	0.0482184	0.0251099
FORMB_14180	formyltetrahydrofolate deformylase	0.0549999	0.0488702	0.0399008	0.0479236	0.00759397
FORMB_22060	restriction endonuclease or methylase	0.0469557	0.0438755	0.0529164	0.0479159	0.00459632
FORMB_05090	TonB-dependent receptor	0.0533231	0.0334265	0.0559532	0.0475676	0.012317
FORMB_12730	chaperone protein Skp	0.0490316	0.0371415	0.0547105	0.0469612	0.00896558
FORMB_24450	methionyl-tRNA formyltransferase	0.0463463	0.0384711	0.0558181	0.0468785	0.00868575
FORMB_11430	conserved hypothetical protein (DUF1566)	0.140502	0	0	0.046834	0.0811188
FORMB_26030	threonine synthase	0.0470174	0.053224	0.0398322	0.0466912	0.00670185
FORMB_13080	conserved hypothetical protein (DUF4254)	0.0601048	0.042063	0.037879	0.0466822	0.011811
FORMB_06390	30S ribosomal protein S15	0.0520319	0.0478778	0.0395994	0.046503	0.00632923
FORMB_24570	oxidoreductase	0.0551082	0.0363252	0.0475324	0.0463219	0.00944983
FORMB_21180	cystathionine beta-synthase	0.0371987	0.0531242	0.0469186	0.0457472	0.00802711
FORMB_07620	phosphoribosylaminoimidazole carboxylase catalytic subunit	0.0454855	0.0441756	0.0457575	0.0451395	0.000845808
FORMB_26160	3-oxoacyl-[acyl-carrier protein]	0.0415752	0.0517357	0.041341	0.044884	0.00593494
FORMB_26470	deoxyribodipyrimidine photolyase	0.0343157	0.0352814	0.0648406	0.0448126	0.0173515
FORMB_24500	UDP-N-acetylglucosamine 1-carboxyvinyltransferase	0.0503613	0.0583601	0.0252251	0.0446488	0.0172904
FORMB_07060	translation initiation factor IF-1	0.00104871	0.132571	0	0.0445398	0.0762387
FORMB_19500	tyrosyl-tRNA synthetase	0.058683	0.0626753	0.0121217	0.0444933	0.0281056
FORMB_17300	hypothetical protein	0.0664892	0.0517486	0.0152068	0.0444815	0.0264022
FORMB_07320	translation elongation factor G	0.0505537	0.0491378	0.0335753	0.0444223	0.00942037
FORMB_00940	cytidylate kinase	0.0552165	0.0495467	0.0283818	0.0443817	0.0141433
FORMB_08680	heme transporter CcmB	0.0511979	0.053995	0.0276853	0.0442927	0.0144503
FORMB_21960	acetyl-CoA acetyltransferase	0.0490549	0.0389246	0.0441096	0.0440297	0.0050656
FORMB_06170	Na(+)-translocating NADH-quinone reductase subunit C	0.0453907	0.0567902	0.0291246	0.0437685	0.013904
FORMB_00280	hydroxymyristoyl-ACP dehydratase	0.0417962	0.0572528	0.0308672	0.0433054	0.0132574
FORMB_21770	hypothetical protein	0.0519567	0.0320795	0.045438	0.0431581	0.0101328
FORMB_10830	osmotically inducible protein OsmC	0.0495363	0.0383932	0.0415023	0.0431439	0.00575005
FORMB_10870	peptidase, M22 family	0.0618443	0.0428143	0.0234069	0.0426885	0.019219
FORMB_21600	hypothetical protein	0.0468599	0.0456994	0.0350619	0.0425404	0.0065025
FORMB_14430	ribonucleotide reductase of class Ia (aerobic), alpha subunit	0.0384166	0.0311264	0.0572009	0.042248	0.0134529
FORMB_15980	sulfate adenylyltransferase subunit 2	0.052303	0.0481771	0.0262299	0.0422367	0.0140149
FORMB_19530	hypothetical protein	0.042742	0.039583	0.0442427	0.0421892	0.00237853
FORMB_13060	hypothetical protein	0.0395619	0.0378271	0.0486844	0.0420245	0.00583251
FORMB_07170	50S ribosomal protein L14	0.0399467	0.0382081	0.0476886	0.0419478	0.00504712
FORMB_25430	hypothetical protein	0.0358431	0.0499987	0.0385421	0.0414613	0.00751577
FORMB_15160	energy transducer TonB	0	0	0.12284	0.0409466	0.0709216
FORMB_14530	phosphate-selective porin O and P	0.0427877	0.0387281	0.041212	0.0409093	0.00204665
FORMB_15610	membrane protein	0.0348302	0.0524084	0.035319	0.0408525	0.0100107
FORMB_09140	leucyl-tRNA synthetase	0.0441934	0.0449602	0.0333344	0.0408293	0.00650208
FORMB_10420	pyridoxamine 5'-phosphate oxidase	0.0531593	0.032558	0.0356183	0.0404452	0.0111166
FORMB_03520	dihydroorotate dehydrogenase	0.0205635	0.0253017	0.0736152	0.0398268	0.0293574
FORMB_21570	outer membrane assembly lipoprotein YfiO	0.0499085	0.0306487	0.0370827	0.0392133	0.00980509
FORMB_09100	saccharopine dehydrogenase	0.0381982	0.0433842	0.0356334	0.0390719	0.00394857
FORMB_03740	diapophytoene dehydrogenase	0.0334611	0.0397092	0.0438103	0.0389935	0.00521156
FORMB_07480	23S rRNA (guanosine-2'-O-) -methyltransferase RlmB	0.043406	0.0364469	0.0368862	0.038913	0.00389721
FORMB_00730	thiol-disulfide oxidoreductase ResA	0.033267	0.0386094	0.0430796	0.0383187	0.00491276
FORMB_11220	arsenate reductase	0.0423394	0.0405588	0.0319758	0.0382913	0.00554137
FORMB_10150	hypothetical protein	0.0417944	0.0356827	0.0373901	0.0382891	0.00315347
FORMB_13330	deoxyuridine 5'-triphosphate nucleotidohydrolase	0.0477834	0.0444726	0.022521	0.038259	0.0137297
FORMB_21740	3-hydroxybutyryl-CoA dehydrogenase	0.0393463	0.0430471	0.0320746	0.038156	0.00558224
FORMB_05160	UTP--glucose-1-phosphate uridylyltransferase	0.0422562	0.0540434	0.0179301	0.0380765	0.0184159
FORMB_08620	diphosphomevalonate decarboxylase	0.0389275	0.0436518	0.0315324	0.0380372	0.00610856
FORMB_07750	LemA family protein	0.0427018	0.029369	0.0414499	0.0378402	0.00736293
FORMB_08860	cytochrome C	0.0338531	0.0333834	0.0460861	0.0377742	0.00720214
FORMB_24980	ABC transporter, ATP-binding protein	0.0505224	0.0315784	0.0310476	0.0377161	0.0110937
FORMB_10570	acetyl-CoA carboxylase	0.0413238	0.0362655	0.0350408	0.0375434	0.00333072
FORMB_01110	GlcNAc-PI de-N-acetylase	0.0444824	0.0344711	0.0333919	0.0374485	0.00611544
FORMB_07630	peptidase, M3 family	0.0281326	0.0428128	0.040953	0.0372994	0.007993
FORMB_12900	glutamate-1-semialdehyde aminotransferase	0.0315874	0.0491854	0.0307543	0.0371757	0.0104091
FORMB_21940	hypothetical protein	0.0493045	0.0453411	0.0167489	0.0371315	0.0177628
FORMB_15880	3-isopropylmalate dehydrogenase	0.0446587	0.0400599	0.0256121	0.0367769	0.00993865
FORMB_04650	phosphoribosyltransferase	0.0405838	0.0396268	0.029055	0.0364219	0.0063978
FORMB_09210	polyphosphate kinase	0.0515272	0.0239366	0.0335854	0.0363498	0.0140015
FORMB_01050	3-dehydroquinate dehydratase	0.0315176	0.0493668	0.0272882	0.0360576	0.0117186
FORMB_12810	hypothetical protein	0.0326871	0.0500758	0.0249933	0.0359188	0.0128498
FORMB_18000	biopolymer transport protein ExbD/TolR	0.0329153	0.0344711	0.0398594	0.0357486	0.00364407
FORMB_10480	chaperone protein Skp	0.0654101	0.0233357	0.0182375	0.0356611	0.0258892
FORMB_20700	orotidine 5'-phosphate decarboxylase	0.039723	0.0389496	0.0281167	0.0355964	0.00648917
FORMB_06220	delta-1-pyrroline-5-carboxylate dehydrogenase	0.0327757	0.0399103	0.0338424	0.0355095	0.00384834
FORMB_14160	hypothetical protein	0.0374457	0.0357946	0.032121	0.0351204	0.00272564
FORMB_04580	queuine tRNA-ribosyltransferase	0.0228801	0.029081	0.0533468	0.0351026	0.0161012
FORMB_05650	orotate phosphoribosyltransferase	0.00943212	0.00729943	0.0885186	0.0350834	0.0462885
FORMB_26670	peptidase, M42 family	0.019708	0.0475558	0.0369447	0.0347362	0.0140546
FORMB_02340	hypothetical protein	0.0347908	0.0401408	0.0292515	0.0347277	0.0054449
FORMB_22840	dehydrogenase	0.0286256	0.0259752	0.0494947	0.0346985	0.0128822
FORMB_10550	nitrogen fixation protein NifU	0.0342083	0.0491182	0.0202663	0.0345309	0.0144286
FORMB_02170	preprotein translocase subunit SecA	0.0326317	0.034713	0.0343756	0.0339067	0.00111705
FORMB_00560	aspartate carbamoyltransferase	0.0359272	0.0267628	0.036603	0.0330977	0.00549655
FORMB_19950	methionyl-tRNA synthetase	0.0320858	0.0370319	0.0299036	0.0330071	0.00365236
FORMB_15730	hypothetical protein	0.0299061	0.0320251	0.0360245	0.0326519	0.00310697
FORMB_10000	malonyl CoA-acyl carrier protein transacylase	0.0416889	0.0349412	0.0212198	0.0326166	0.0104307
FORMB_26620	DNA methylase	0.0298104	0.0333396	0.0346144	0.0325881	0.00248864
FORMB_19560	tRNA (guanine46-N7-)-methyltransferase	0.0343398	0.0327303	0.0306585	0.0325762	0.00184548
FORMB_05730	valyl-tRNA synthetase	0.0305539	0.0347266	0.0324314	0.0325706	0.0020898
FORMB_26700	peptidase, S33 family	0.0293531	0.0367916	0.0311887	0.0324445	0.00387497
FORMB_18400	cysteinyl-tRNA synthetase	0.0370806	0.0338362	0.025853	0.0322566	0.00577808
FORMB_05250	indole-3-glycerol phosphate synthase	0.0390769	0.0322776	0.0252765	0.0322103	0.00690047
FORMB_10090	TonB-dependent receptor	0.0205536	0.0294658	0.0454269	0.0318154	0.012602
FORMB_07270	50S ribosomal protein L3	0.029499	0.0395973	0.0261846	0.0317603	0.00698646
FORMB_00360	3-dehydroquinate synthase	0.0197948	0.0213856	0.0534133	0.0315313	0.0189671
FORMB_03720	2-hydroxyhepta-2,4-diene-1,7-dioate isomerase	0.0388183	0.0302315	0.0254307	0.0314935	0.00678246
FORMB_05570	conserved hypothetical protein (DUF328)	0.0325968	0.030561	0.0312361	0.0314646	0.00103695
FORMB_19610	ferredoxin-NADP reductase	0.0490075	0.0278437	0.0172901	0.0313804	0.0161518
FORMB_15270	biopolymer transporter ExbD	0.0294211	0.0308036	0.0334463	0.0312237	0.00204522
FORMB_06330	RNA methyltransferase	0.0442498	0.0259162	0.0233777	0.0311812	0.0113887
FORMB_06900	phosphonate ABC transporter ATP-binding protein	0.0339193	0.0340599	0.0249651	0.0309814	0.00521079
FORMB_10040	glycoside hydrolase, GH3 family	0.0224962	0.0227832	0.047485	0.0309215	0.0143452
FORMB_03820	3-oxoacyl-[acyl-carrier protein] synthase	0.031251	0.0318898	0.0296104	0.030917	0.00117585
FORMB_09640	aldo/keto reductase family protein	0.0564746	0.0194869	0.0166924	0.0308846	0.0222056
FORMB_14710	polyprenyl synthetase	0.0417873	0.0306079	0.0201121	0.0308358	0.0108394
FORMB_24840	thioesterase	0.0348391	0.0334121	0.0238886	0.0307133	0.00595324
FORMB_10630	riboflavin synthase subunit alpha	0.0575546	0.0203047	0.0140961	0.0306518	0.0235044
FORMB_16330	heat shock protein 60 family co-chaperone GroES	0.041016	0.03105	0.0188936	0.0303199	0.0110792
FORMB_23670	acetyl-CoA acetyltransferase	0.0295097	0.030595	0.0300992	0.030068	0.000543333
FORMB_05930	3-oxoacyl-[acyl-carrier protein] reductase	0.045456	0.0276577	0.0162348	0.0297829	0.014726
FORMB_05990	alpha-aspartyl dipeptidase peptidase E	0.0192114	0.0525626	0.0171339	0.029636	0.0198822
FORMB_13020	glycosyltransferase, GT1 family	0.0273192	0.0267492	0.0343877	0.0294854	0.00425508
FORMB_20090	transcriptional regulator, LacI family	0.0311651	0.0266124	0.0306233	0.0294669	0.00248689
FORMB_05530	conserved hypothetical protein (DUF1772)	0	0.0387704	0.0493919	0.0293874	0.0259985
FORMB_15300	isoleucyl-tRNA synthetase	0.0257435	0.0392602	0.0230965	0.0293667	0.00866964
FORMB_12430	glutaminyl-tRNA synthetase	0.0260423	0.0295149	0.0323417	0.0292996	0.00315519
FORMB_01510	chromosome partitioning protein ParB	0.0298121	0.0238255	0.0336953	0.029111	0.00497209
FORMB_13520	succinyl-CoA:3-ketoacid coenzyme A transferase subunit A	0.0324822	0.0334544	0.02137	0.0291022	0.00671394
FORMB_01940	chromosome segregation protein	0.0289263	0.0256479	0.0324354	0.0290032	0.00339441
FORMB_21950	PgpA peptidase, C40 family	0.0280932	0.0294129	0.02893	0.028812	0.000667679
FORMB_20240	tetratricopeptide repeat protein	0.0397972	0.0253191	0.0211835	0.0287666	0.00977404
FORMB_15830	single-stranded DNA-binding protein	0.0226099	0.0257167	0.0368953	0.0284073	0.00751316
FORMB_07070	preprotein translocase subunit SecY	0.0233293	0.0252329	0.036225	0.0282624	0.0069612
FORMB_24730	glycoside hydrolase, GH30 family	0.0213867	0.0338671	0.0294501	0.0282346	0.00632839
FORMB_00760	phosphoglucosamine mutase	0.0332598	0.0319367	0.0182667	0.0278211	0.00830072
FORMB_15260	biopolymer transporter ExbD	0.0281228	0.0226373	0.0322318	0.027664	0.00481369
FORMB_18250	hypothetical protein	0.0306049	0.0239782	0.0281832	0.0275888	0.00335312
FORMB_16360	lipoprotein	0.0283026	0.0269215	0.0254186	0.0268809	0.00144243
FORMB_02520	hypothetical protein	0.018245	0.0622966	0	0.0268472	0.0320268
FORMB_09780	prephenate dehydrogenase	0.0207379	0.0353426	0.0241295	0.0267367	0.00764342
FORMB_15030	cytochrome C	0.0264754	0.0223093	0.0311312	0.0266386	0.00441325
FORMB_07830	zeta toxin	0.00320769	0.003127	0.0733652	0.0265666	0.0405288
FORMB_05770	UDP-N-acetylenolpyruvoylglucosamine reductase	0.0324903	0.0166637	0.0302937	0.0264826	0.008574
FORMB_00330	alanine dehydrogenase	0.0300233	0.0284159	0.0208973	0.0264455	0.00487165
FORMB_03830	chaperone protein HtpG	0.0289245	0.0288626	0.0214274	0.0264048	0.00431068
FORMB_10970	hypothetical protein	0.0216676	0.0240908	0.0326592	0.0261392	0.00577497
FORMB_00420	DNA topoisomerase IV subunit B	0.0248478	0.0293176	0.0240832	0.0260829	0.00282735
FORMB_05520	hypothetical protein	0.0323981	0.0178837	0.027896	0.0260593	0.00742949
FORMB_13580	TonB-dependent receptor	0.0266428	0.0281672	0.0233555	0.0260551	0.00245909
FORMB_09200	polyphosphate kinase	0.0195756	0.0241717	0.0343131	0.0260201	0.00754062
FORMB_11110	asparaginyl-tRNA synthetase	0.0269434	0.0312488	0.0196394	0.0259439	0.00586888
FORMB_26210	histidinol phosphate aminotransferase	0.029116	0.0265368	0.0221642	0.025939	0.00351425
FORMB_05210	lipid-binding protein	0.0240782	0.0302435	0.0233736	0.0258985	0.0037794
FORMB_15390	tryptophan 2,3-dioxygenase	0.0252478	0.0329503	0.0193855	0.0258612	0.00680318
FORMB_01710	aminoacyl-histidine dipeptidase, M20 family	0.0428244	0.0225897	0.0116793	0.0256978	0.0158035
FORMB_23750	RNA methyltransferase	0.0253408	0.0198966	0.0318136	0.0256836	0.0059659
FORMB_06580	UDP-glucuronate 4-epimerase	0.0427367	0.0255995	0.00797239	0.0254362	0.0173827
FORMB_01180	3-deoxy-D-manno-octulosonate 8-phosphate phosphatase	0.0292144	0.0229805	0.0228808	0.0250252	0.00362829
FORMB_09460	succinate dehydrogenase iron-sulfur subunit	0.0155025	0.0288732	0.0306716	0.0250158	0.00828769
FORMB_03250	TonB-dependent receptor	0.0239396	0.0196312	0.0297142	0.0244283	0.0050592
FORMB_01680	exopolyphosphatase	0.0230725	0.0238883	0.0261523	0.024371	0.00159567
FORMB_10840	16S rRNA methyltransferase	0.0223173	0.0260175	0.0244299	0.0242549	0.00185632
FORMB_04590	protein phosphatase	0.0561122	0.00573737	0.00990035	0.0239166	0.0279597
FORMB_04980	phytoene dehydrogenase	0.0207558	0.0285882	0.0220916	0.0238119	0.00418999
FORMB_26020	aminomethyltransferase	0.0214234	0.0231725	0.0268135	0.0238031	0.00274985
FORMB_20350	hydroxymethylglutaryl-CoA reductase	0.0283223	0.0204105	0.0222216	0.0236515	0.00414516
FORMB_08450	glycoside hydrolase	0	0.0709021	0	0.023634	0.0409354
FORMB_18500	transcription termination factor Rho	0.0181403	0.0268883	0.0258137	0.0236141	0.00477077
FORMB_26740	phosphoribosylaminoimidazole-succinocarboxamide synthase	0.0299097	0.0276154	0.0130258	0.023517	0.00915776
FORMB_13100	flavodoxin reductase	0.0280816	0.0244544	0.0178968	0.0234776	0.00516216
FORMB_06160	Na(+)-translocating NADH-quinone reductase subunit D	0.024233	0.00290274	0.0431511	0.023429	0.0201362
FORMB_19820	peptidase, M1 family	0.0374627	0.0235383	0.0088696	0.0232902	0.0142982
FORMB_25000	hypothetical protein	0.0256996	0.0195829	0.0241527	0.0231451	0.00318044
FORMB_01080	conserved hypothetical protein (DUF1597)	0.0124762	0.0168051	0.0399642	0.0230819	0.0147799
FORMB_01160	cytochrome C biogenesis protein	0.0181627	0.02401	0.0267167	0.0229631	0.00437204
FORMB_24520	deoxyribodipyrimidine photolyase	0.020686	0.0234574	0.0246949	0.0229461	0.00205277
FORMB_22640	twitching motility protein PilT	0.0102383	0.00865689	0.0499352	0.0229435	0.0233889
FORMB_00860	sodium:proton antiporter	0.0203111	0.0238815	0.0246204	0.0229376	0.00230444
FORMB_16130	gliding motility protein GldB	0.0140386	0.0182956	0.0364347	0.022923	0.0118935
FORMB_24910	metal-dependent hydrolase, beta-lactamase-like	0.0300493	0.0166509	0.0214083	0.0227028	0.00679235
FORMB_06850	transcriptional regulator, MraZ family	0.0200132	0.0223962	0.0256847	0.022698	0.00284778
FORMB_12480	ribonuclease R	0.0192007	0.0188187	0.0300397	0.0226864	0.00637105
FORMB_24560	glutathione peroxidase	0.0317539	0.0211127	0.0151111	0.0226592	0.00842849
FORMB_07930	GTPase Era	0.00493519	0.0133674	0.0495763	0.0226263	0.0237172
FORMB_24860	2-succinyl-5-enolpyruvyl-6-hydroxy-3- cyclohexene-1-carboxylate synthase	0.0128279	0.0203161	0.0344199	0.0225213	0.0109636
FORMB_09860	TonB-dependent receptor	0.0253909	0.0182095	0.0235329	0.0223778	0.00372747
FORMB_24330	histidyl-tRNA synthetase	0.0325995	0.0090711	0.025086	0.0222522	0.0120174
FORMB_05380	magnesium chelatase	0.0146721	0.0262186	0.0256514	0.0221807	0.00650883
FORMB_08790	transcriptional regulator, CheY-like superfamily	0	0.00306253	0.0628097	0.0219574	0.0354123
FORMB_06880	alkaline phosphatase	0.0224962	0.0164135	0.0265071	0.0218056	0.0050821
FORMB_17630	cystathionine beta-synthase	0.0297513	0.0231475	0.012416	0.0217716	0.00874916
FORMB_19280	UDP-glucose 4-epimerase	0.0247905	0.0239072	0.0165987	0.0217655	0.00449629
FORMB_12770	hypothetical protein	0.0136636	0.0146471	0.0369305	0.0217471	0.0131584
FORMB_13630	3'-to-5' exonuclease	0.0223119	0.021279	0.0207239	0.0214383	0.000805883
FORMB_16190	rod shape-determining protein MreB	0.0147374	0.0187544	0.0307442	0.021412	0.00832776
FORMB_25830	3,4-dihydroxy-2-butanone 4-phosphate synthase	0.0253319	0.0244038	0.014459	0.0213982	0.00602744
FORMB_09620	exodeoxyribonuclease III	0.0292824	0.0179487	0.0162379	0.0211563	0.0070892
FORMB_13690	uroporphyrinogen decarboxylase HemE	0.0187944	0.0236623	0.0204367	0.0209645	0.00247645
FORMB_26230	imidazole glycerol phosphate synthase	0.0274982	0.0195322	0.0158085	0.0209463	0.00597175
FORMB_05050	peptidylprolyl isomerase	0.0114025	0.0225761	0.0287617	0.0209134	0.00879825
FORMB_10510	membrane protein	0.0230537	0.0203523	0.01932	0.0209087	0.00192804
FORMB_21000	membrane protein	0.0166236	0.0251044	0.0204588	0.020729	0.00424685
FORMB_24880	transcriptional regulator, GntR family	0.0213858	0.0173946	0.0233625	0.0207143	0.00304008
FORMB_09420	aminopeptidase P, M24 family	0.0290918	0.0246003	0.00834651	0.0206795	0.0109143
FORMB_11310	ribosome-binding factor A	0.0229016	0.0179495	0.0207068	0.0205193	0.00248138
FORMB_25880	pyridoxamine 5'-phosphate oxidase	0.0201161	0.0215201	0.0194429	0.0203597	0.00105983
FORMB_24750	glycoside hydrolase, GH17 family	0.0318952	0.0202473	0.00884995	0.0203308	0.0115229
FORMB_07720	alanyl-tRNA synthetase	0.0262857	0.0234551	0.0110372	0.0202594	0.00811103
FORMB_11980	aldehyde dehydrogenase B	0.0227298	0.0214997	0.0163759	0.0202018	0.0033699
FORMB_05240	anthranilate phosphoribosyltransferase	0.030536	0.0183002	0.0114757	0.020104	0.00965737
FORMB_09290	ribosylnicotinamide kinase	0.00590248	0.00906203	0.0448756	0.0199467	0.0216468
FORMB_07500	ATPase, AAA family	0.0216328	0.0186222	0.0193462	0.019867	0.00157143
FORMB_00250	UDP-3-O-(3-hydroxymyristoyl) glucosamine N-acyltransferase	0.0176348	0.024496	0.0172599	0.0197969	0.00407386
FORMB_08590	ribosomal large subunit pseudouridine synthase B	0.0175444	0.0231959	0.0183796	0.0197066	0.00305051
FORMB_18570	conserved hypothetical protein (DUF1599)	0.0384541	0.0119834	0.00867347	0.0197037	0.0163225
FORMB_21890	general stress protein (DUF2847)	0.0237176	0.0307628	0.00408371	0.0195214	0.0138257
FORMB_18180	short-chain dehydrogenase	0.0273881	0.0192609	0.0115956	0.0194149	0.00789739
FORMB_02550	excinuclease ABC subunit B	0.0070438	0.0451983	0.0057081	0.0193167	0.022424
FORMB_20680	phosphoribosylformylglycinamidine cyclo-ligase	0.0207111	0.0235428	0.013696	0.0193166	0.00506935
FORMB_01620	6,7-dimethyl-8-ribityllumazine synthase	0.0195667	0.0189827	0.0192504	0.0192666	0.000292305
FORMB_10890	RND transporter MFP subunit	0.0178146	0.0298331	0.00983293	0.0191602	0.0100678
FORMB_08200	riboflavin biosynthesis protein RibF	0.0204194	0.0214635	0.0153782	0.019087	0.0032541
FORMB_15010	molybdopterin oxidoreductase	0.0139106	0.0179676	0.0246829	0.0188537	0.00544051
FORMB_01610	riboflavin synthase subunit beta	0.0157262	0.0185194	0.0216098	0.0186185	0.00294309
FORMB_14370	CMP deaminase	0.0216963	0.0196433	0.0145033	0.0186143	0.00370525
FORMB_08830	cytochrome oxidase subunit II	0.009314	0.016929	0.0293574	0.0185335	0.0101176
FORMB_13370	thioesterase	0.0259645	0.00696746	0.0226056	0.0185125	0.0101384
FORMB_00180	hypothetical protein	0.0231217	0.0136584	0.0186044	0.0184615	0.00473326
FORMB_21750	glycoside hydrolase, GH109 family	0.0255386	0.0186978	0.0109919	0.0184094	0.00727763
FORMB_15280	hypothetical protein	0.0269881	0.0135141	0.0142876	0.0182633	0.00756585
FORMB_25710	2',3'-cyclic-nucleotide 2'-phosphodiesterase	0.0131545	0.0189616	0.0222529	0.018123	0.00460679
FORMB_00850	transketolase	0.0167095	0.0175602	0.0199902	0.0180866	0.0017025
FORMB_19440	uroporphyrinogen-III synthase HemD	0.0160689	0.0175118	0.0206322	0.018071	0.00233249
FORMB_21100	tetratricopeptide repeat protein	0.015591	0.0166849	0.0217126	0.0179962	0.00326468
FORMB_22720	hypothetical protein	0.0214744	0.0102442	0.0219969	0.0179051	0.00663972
FORMB_09980	thymidylate synthase	0.00866599	0.0224174	0.022265	0.0177828	0.00789573
FORMB_26760	conserved hypothetical protein (DUF62)	0.0230063	0.0171392	0.013182	0.0177758	0.00494299
FORMB_05710	phosphatidylserine decarboxylase	0.0233901	0.0126025	0.017279	0.0177572	0.0054097
FORMB_15970	phosphoadenylylsulfate reductase	0.0165655	0.0223826	0.0142917	0.0177466	0.00417277
FORMB_13970	molecular chaperone DnaJ	0.0171569	0.0155609	0.0203823	0.0177	0.00245612
FORMB_23970	hypothetical protein	0.012708	0.0187786	0.0214677	0.0176515	0.00448734
FORMB_24180	transcriptional regulator, LytTR family	0.0175981	0.0165504	0.0187092	0.0176192	0.00107957
FORMB_15740	iron-sulfur cluster assembly protein SufB	0.0170013	0.017471	0.0183806	0.0176176	0.000701272
FORMB_23130	DNA binding protein	0.017114	0.0187371	0.0167771	0.0175427	0.00104796
FORMB_05200	thioredoxin	0.0124592	0.0128973	0.0271975	0.017518	0.00838555
FORMB_02020	ATP-dependent DNA helicase RecQ	0.0144323	0.0176176	0.0202825	0.0174441	0.00292896
FORMB_06960	cytochrome C biogenesis protein CcmF	0.0177269	0.020341	0.0140044	0.0173575	0.00318441
FORMB_25910	DNA polymerase III subunits gamma and tau	0.0156412	0.0183002	0.0180662	0.0173358	0.00147229
FORMB_10070	PKD domain protein	0	0.0201226	0.0314608	0.0257917	0.0159335
FORMB_21110	TonB-dependent receptor	0.00845562	0.0122676	0.0308359	0.0171864	0.0131298
FORMB_16450	gliding motility protein GldN	0.0101614	0.033753	0.00752913	0.0171478	0.0144406
FORMB_04290	hypothetical protein	0.0105479	0.0285277	0.0122084	0.0170947	0.00993606
FORMB_10650	DNA-binding protein	0.0165709	0.0178308	0.0164032	0.0169349	0.000780346
FORMB_23170	hypothetical protein	0.0168438	0.0151671	0.0184119	0.0168076	0.00162267
FORMB_01500	chromosome partitioning protein ParA	0.0191926	0.0202972	0.0107893	0.0167597	0.00519992
FORMB_19220	hypothetical protein	0.0201071	0.0180772	0.0120915	0.0167586	0.00416733
FORMB_06590	UDP-glucose 6-dehydrogenase	0.0175184	0.0216078	0.0111421	0.0167561	0.00527437
FORMB_10470	membrane protein	0.0123519	0.0189895	0.0188392	0.0167269	0.00378961
FORMB_25670	TonB-dependent receptor	0.0188624	0.0144105	0.0168345	0.0167025	0.0022289
FORMB_16460	FAD-dependent oxidoreductase	0.00476474	0.0218943	0.0233938	0.0166843	0.0103498
FORMB_22150	6-pyruvoyl tetrahydropterin synthase	0.0499792	0	0	0.0166597	0.0288555
FORMB_16530	hypothetical protein	0.0211218	0.00537803	0.0230834	0.0165277	0.00970561
FORMB_12440	dihydroneopterin aldolase	0.0143347	0.0249623	0.0101463	0.0164811	0.00763768
FORMB_08160	dimethyladenosine transferase	0.0196517	0.0161165	0.0135962	0.0164548	0.00304186
FORMB_00440	TonB-dependent receptor	0.0145647	0.0144551	0.0202966	0.0164388	0.00334139
FORMB_05460	carbonic anhydrase	0.0157047	0.0142367	0.0192071	0.0163828	0.00255365
FORMB_07600	adenylate kinase	0.0190038	0.0168361	0.0126841	0.0161747	0.00321135
FORMB_12880	hypothetical protein	0.021869	0.0218248	0.00476382	0.0161525	0.00986293
FORMB_13490	hypothetical protein	0.0101605	0.00724947	0.0309911	0.0161337	0.012949
FORMB_06440	polysaccharide export outer membrane protein	0.0120172	0.0130885	0.0232114	0.0161057	0.00617696
FORMB_15960	conserved hypothetical protein (DUF2061)	0.0145522	0.0165126	0.017152	0.0160722	0.00135469
FORMB_17880	hypothetical protein	0.0163633	0	0.031745	0.0160361	0.015875
FORMB_15310	molecular chaperone DnaK	0.0171006	0.0165813	0.0142241	0.0159687	0.00153297
FORMB_11790	phosphoribosylglycinamide formyltransferase	0.0126337	0.0268286	0.00843662	0.0159663	0.00963823
FORMB_06010	2,3-bisphosphoglycerate-independent phosphoglycerate mutase	0.0143097	0.0208754	0.0125884	0.0159245	0.00437315
FORMB_07780	ribosome-associated GTPase EngA	0.00806656	0.0208316	0.0187414	0.0158798	0.00684673
FORMB_25960	3-deoxy-manno-octulosonate cytidylyltransferase	0.00972293	0.024338	0.0134541	0.0158383	0.00759365
FORMB_24010	peptidase, S41A family	0.014588	0.0164869	0.0162953	0.01579	0.00104543
FORMB_13640	beta-lactamase	0.0104692	0.0211762	0.0155384	0.0157279	0.00535603
FORMB_01850	transcriptional regulator, Fur family	0.0145074	0.0208807	0.0117508	0.015713	0.0046828
FORMB_03350	acetylornithine deacetylase	0.0204695	0.0182646	0.00828302	0.0156724	0.00649365
FORMB_17990	MotA/TolQ/ExbB proton channel family protein	0.020669	0.0116516	0.0146726	0.0156644	0.0045898
FORMB_02150	cob(I)yrinic acid a c-diamide adenosyltransferase	0.01651	0.0123304	0.0181458	0.0156621	0.002999
FORMB_25950	ATP-dependent endonuclease	0.0149539	0.0180734	0.0138794	0.0156356	0.00217849
FORMB_14590	glycoside hydrolase, GH74 family	0.0103305	0.0168149	0.0192685	0.0154713	0.00461802
FORMB_20170	endothelin-converting protein	0.00966745	0.0171785	0.0191254	0.0153238	0.00499432
FORMB_26550	helicase	0.0125013	0.0128058	0.0205012	0.0152694	0.00453339
FORMB_09410	heavy metal transporter	0.00987952	0.0154937	0.0197886	0.0150539	0.00496916
FORMB_14580	deoxyguanosinetriphosphate triphosphohydrolase	0.0151481	0.0233078	0.00610218	0.0148527	0.00860659
FORMB_24480	conserved hypothetical protein (UPF0250)	0.0175104	0.0177658	0.00926106	0.0148457	0.00483816
FORMB_13870	glucosamine-fructose-6-phosphate aminotransferase	0.0169494	0.0156373	0.011649	0.0147452	0.00276047
FORMB_14030	zinc metalloprotease, M50B family	0.0104844	0.0146116	0.018941	0.014679	0.0042287
FORMB_21210	toxin RelE	0.0163364	0.0179434	0.00974847	0.0146761	0.00434244
FORMB_21010	2-dehydro-3-deoxyphosphogluconate aldolase	0.0269801	0.00980504	0.00720258	0.0146626	0.0107464
FORMB_02790	TonB-dependent receptor	0.0128905	0.0159698	0.0150385	0.014633	0.00157921
FORMB_23620	superoxide dismutase	0.0199273	0.0114642	0.0123253	0.0145722	0.00465753
FORMB_10220	hypothetical protein	0.0164715	0.012276	0.0144056	0.0143843	0.00209787
FORMB_15680	Fe-S metabolism protein SufE	0.0249471	0.0181157	0	0.0143543	0.0128919
FORMB_10860	mechanosensitive ion channel protein MscS	0.0196168	0.00942635	0.0139732	0.0143388	0.00510503
FORMB_07970	aspartate kinase	0.0118391	0.0177552	0.0133805	0.014325	0.00306902
FORMB_00260	translation elongation factor P	0.0158989	0.0102661	0.0168063	0.0143238	0.00354319
FORMB_06140	Na(+)-translocating NADH-quinone reductase subunit F	0.00799139	0.017796	0.0171319	0.0143064	0.00547905
FORMB_10900	ABC transporter, permease protein	0.00835343	0.0122268	0.0221017	0.0142273	0.00708908
FORMB_20440	stationary phase survival protein SurE	0.0255591	0.0168595	0	0.0141395	0.0129948
FORMB_06920	mannose-1-phosphate guanylyltransferase	0.0134167	0.0179449	0.010876	0.0140792	0.00358074
FORMB_00140	#N/A	0.00233338	0.0195504	0.0203127	0.0140655	0.0101674
FORMB_10910	ABC transporter, ATP-binding protein	0.0113443	0.00813761	0.0225169	0.0139996	0.00754846
FORMB_17960	acyl-CoA dehydrogenase	0.0109461	0.0157068	0.0153157	0.0139895	0.00264292
FORMB_10400	cell division trigger factor	0.0154586	0.0156161	0.0108629	0.0139792	0.00269996
FORMB_22810	purine nucleoside phosphorylase	0.0173699	0.0161384	0.0083326	0.013947	0.00490102
FORMB_25660	cysteine desulfurase NifS	0.0161915	0.019598	0.00600451	0.0139313	0.00707296
FORMB_24300	hypothetical protein	0.017199	0.0116539	0.0128564	0.0139031	0.00291697
FORMB_06600	UDP-N-acetylglucosamine 4-epimerase	0.011713	0.0140144	0.0154487	0.0137254	0.00188457
FORMB_10620	4-hydroxythreonine-4-phosphate dehydrogenase	0.0113345	0.0158036	0.0140276	0.0137219	0.00225018
FORMB_09190	DNA-3-methyladenine glycosylase	0.0131089	0.0168134	0.0110634	0.0136619	0.0029146
FORMB_15060	cytochrome C oxidase polypeptide I	0.0140618	0.0123228	0.0144116	0.0135987	0.00111874
FORMB_16110	ligand-binding protein SH3	0.0184804	0.00906732	0.0130469	0.0135315	0.0047252
FORMB_10330	DNA mismatch repair protein MutS	0.013286	0.0125586	0.0147472	0.0135306	0.0011146
FORMB_03900	mannose-6-phosphate isomerase	0.0224354	0.0180008	0	0.0134787	0.0118817
FORMB_00510	peptide methionine sulfoxide reductase	0.0190369	0.0129298	0.00830902	0.0134252	0.00538109
FORMB_03210	D-alanine--D-alanine ligase	0.0129388	0.0121097	0.0152068	0.0134184	0.00160331
FORMB_22440	Fe-S oxidoreductase	0.0124378	0.0117589	0.0156704	0.013289	0.00209009
FORMB_10490	chaperone protein Skp	0.0171945	0.0147476	0.0079223	0.0132881	0.00480532
FORMB_18530	tRNA pseudouridine synthase A	0.015736	0.0136456	0.0104315	0.013271	0.00267201
FORMB_12950	N-acetylneuraminate synthase	0.0141039	0.0143251	0.0112459	0.0132249	0.0017175
FORMB_18380	diacylglyceryl transferase	0.0132816	0.0148323	0.0115553	0.013223	0.00163928
FORMB_02110	membrane protein (DUF4105)	0.00690322	0.028465	0.00412523	0.0131645	0.0133232
FORMB_21220	transcriptional regulator, Cro/C1 family	0.0156125	0.0125972	0.0112398	0.0131498	0.00223812
FORMB_09830	S-adenosylmethionine synthase	0.0136064	0.0155692	0.00992303	0.0130329	0.00286646
FORMB_09960	conserved hypothetical protein (DUF151 / bifunctional nuclease domain / UVR domain)	0.0131939	0.00965689	0.0162399	0.0130302	0.00329455
FORMB_08500	purine nucleoside phosphorylase	0.00892736	0.0150401	0.0149377	0.0129684	0.00350002
FORMB_06510	TDP-4-keto-6-deoxy-D-glucose transaminase	0.0185842	0.00729278	0.0130107	0.0129625	0.00564584
FORMB_21900	thioredoxin	0.0135357	0.0123077	0.0128333	0.0128922	0.00061611
FORMB_24960	putative pirin family protein	0.0162201	0.0128277	0.00951081	0.0128529	0.00335471
FORMB_25860	cell division protein FtsK	0.0132395	0.0125949	0.0122558	0.0126967	0.000499711
FORMB_18100	cytidine deaminase	0.016774	0.0148822	0.00643377	0.0126966	0.00550567
FORMB_02720	alanine dehydrogenase	0.0122051	0.0116803	0.0140689	0.0126515	0.00125529
FORMB_15700	cysteine sulfinate desulfinase SufS	0.0123671	0.0162284	0.00932637	0.0126406	0.00345911
FORMB_22470	ABC transporter, ATPase	0.0138417	0.0147386	0.00915301	0.0125778	0.00299962
FORMB_13410	tryptophanyl-tRNA synthetase	0.0100656	0.0123311	0.0152784	0.0125584	0.00261379
FORMB_16060	5,10-methylenetetrahydrofolate reductase	0.0182352	0.0111747	0.00814202	0.0125173	0.0051788
FORMB_20190	hypothetical protein	0.0168116	0.0151513	0.00549503	0.0124859	0.00611096
FORMB_13440	ATPase, AAA family	0.0120861	0.00940443	0.0150738	0.0121881	0.00283605
FORMB_09380	peptidase, M16 family	0.018203	0.0150054	0.00319597	0.0121348	0.0079046
FORMB_23080	prolyl oligopeptidase, S9A family	0.0171686	0.00532694	0.0138976	0.012131	0.00611528
FORMB_22630	sodium/glutamate symport protein	0.0132019	0.01031	0.0127577	0.0120899	0.00155736
FORMB_23150	8-amino-7-oxononanoate synthase	0.0135768	0.00849589	0.0141496	0.0120741	0.00311202
FORMB_02010	peptidylprolyl isomerase	0.0214771	0.00896906	0.0056951	0.0120471	0.00832906
FORMB_11280	nicotinate-nucleotide adenylyltransferase	0.00879752	0.021372	0.00594767	0.0120391	0.0082072
FORMB_06570	dTDP-glucose 4,6-dehydratase	0.0125952	0.0151104	0.00828554	0.0119971	0.00345155
FORMB_24530	cell division inhibitor	0.00602435	0.0115677	0.0182607	0.0119509	0.00612716
FORMB_13050	phosphoribosylamine--glycine ligase	0.015881	0.0116509	0.0082046	0.0119121	0.00384484
FORMB_13600	beta-glucanase precursor	0.01099	0.00385278	0.0206907	0.0118445	0.0084514
FORMB_11270	guanylate kinase	0.0135804	0.011084	0.0108568	0.0118404	0.00151117
FORMB_23740	phosphoribosylformylglycinamidine synthase	0.00701642	0.0184801	0.0100114	0.011836	0.00594563
FORMB_07570	peptidoglycan synthetase	0.00860058	0.00938402	0.017147	0.0117105	0.00472437
FORMB_10460	UDP pyrophosphate synthase	0.0124744	0.00938327	0.0131911	0.0116829	0.00202354
FORMB_02100	hypothetical protein	0.00869229	0.011192	0.0150375	0.0116406	0.00319629
FORMB_23880	membrane protein	0.0116906	0.00995168	0.0129643	0.0115355	0.00151228
FORMB_23850	acetyltransferase	0.0148806	0.0125352	0.00718816	0.0115346	0.0039426
FORMB_23430	peptidase, S10 family	0.0103734	0.0222034	0.00190629	0.0114944	0.0101949
FORMB_00350	proline dehydrogenase	0.00879242	0.0147627	0.0106704	0.0114085	0.00305284
FORMB_15040	quinol-cytochrome C oxidoreductase	0.00413363	0.0161452	0.0137111	0.01133	0.00634995
FORMB_12330	glycerol-3-phosphate dehydrogenase	0.00708782	0.00608272	0.020733	0.0113012	0.00818363
FORMB_02220	toxin RelE	0.00565569	0.0053964	0.0227961	0.0112827	0.00997172
FORMB_17090	hypothetical protein	0.0096075	0.00687471	0.0173526	0.0112783	0.00543507
FORMB_15910	2-isopropylmalate synthase	0.0102222	0.0129955	0.0105152	0.0112443	0.00152366
FORMB_04340	sulfatase	0.00810673	0.00662626	0.0188553	0.0111961	0.00667425
FORMB_01880	acetylornithine aminotransferase	0.0109041	0.00927745	0.0132304	0.0111373	0.00198676
FORMB_00790	hypothetical protein	0.0124029	0.0118882	0.00906452	0.0111185	0.00179734
FORMB_19640	acyl-CoA dehydrogenase	0.0131948	0.00988365	0.010235	0.0111045	0.00181876
FORMB_10410	alpha/beta hydrolase	0.0141021	0.0104203	0.0087668	0.0110964	0.00273115
FORMB_08920	iron-sulfur cluster repair di-iron protein	0.0108513	0.0160167	0.00633671	0.0110682	0.00484365
FORMB_15890	3-isopropylmalate dehydratase small subunit	0.0148233	0.00814895	0.0100727	0.011015	0.0034355
FORMB_12260	aerotolerance protein BatE	0.012206	0.00947095	0.0113285	0.0110018	0.00139649
FORMB_07410	hypothetical protein	0.00872209	0.00598257	0.0182566	0.0109871	0.0064429
FORMB_02530	hypothetical protein	0.00772832	0.00759566	0.0174191	0.0109144	0.00563366
FORMB_05910	2-aminomuconate deaminase	0.0151383	0.0090847	0.00843722	0.0108867	0.00369615
FORMB_01640	DNA recombination and repair protein RecF	0.0178844	0.00358218	0.0110917	0.0108528	0.00715411
FORMB_15200	peptidase, A28 family	0.0110508	0.01144	0.00988493	0.0107919	0.000809203
FORMB_04640	RNA-binding protein	0.0100513	0.0115768	0.0106643	0.0107641	0.000767614
FORMB_14850	glucose transporter	0.0105945	0.0103546	0.0113144	0.0107545	0.00049953
FORMB_10360	conserved hypothetical protein (DUF2797)	0.0101533	0.0118769	0.00985198	0.0106274	0.00109251
FORMB_23220	excinuclease ABC subunit A	0.00959497	0.00924343	0.0125188	0.0104524	0.00179817
FORMB_15130	protein SprA	0.00959586	0.00914215	0.012541	0.0104263	0.00184534
FORMB_15140	glycine cleavage system protein H	0.0111564	0.0113387	0.00853499	0.0103434	0.00156875
FORMB_26090	hypothetical protein	0.00994126	0.0113493	0.00963589	0.0103088	0.000913911
FORMB_18600	thioredoxin family protein	0.0105918	0.0109441	0.00936366	0.0102999	0.000829688
FORMB_00570	protein PyrR	0.0146148	0.0109985	0.00509168	0.010235	0.00480726
FORMB_22830	oxidoreductase	0.0114562	0.0100567	0.00893985	0.0101509	0.0012608
FORMB_26220	imidazoleglycerol-phosphate dehydratase	0.0121371	0.00967957	0.00853912	0.0101186	0.00183873
FORMB_14950	translation initiation factor IF-2	0.00696792	0.00948304	0.0135892	0.0100134	0.00334233
FORMB_00380	peptidase, M14 family	0.012444	0.0114128	0.00603777	0.00996485	0.00343981
FORMB_10590	3-oxoacyl-[acyl-carrier protein] synthase	0.0167337	0.00779596	0.00534788	0.00995918	0.00599324
FORMB_05880	peptide methionine sulfoxide reductase MrsA	0.00965492	0.0118413	0.00837897	0.00995841	0.00175102
FORMB_26100	RHS repeat-associated core domain protein-containing protein	0.0101363	0.00989045	0.00983817	0.00995498	0.000159209
FORMB_06690	peptidase, M12B family	0.0148108	0	0.01497	0.00992691	0.00859733
FORMB_16080	polyprenyl synthetase	0.0120816	0.00819354	0.00948259	0.00991925	0.00198048
FORMB_02750	hypothetical protein	0.0297441	0	0	0.00991471	0.0171728
FORMB_17370	transcriptional regulator, HxlR family	0	0.0147975	0.0148651	0.00988755	0.00856294
FORMB_00040	tRNA modification GTPase	0.011236	0.00805371	0.0102229	0.00983754	0.00162578
FORMB_22530	hypothetical protein	0.0141934	0.00996831	0.00504159	0.00973442	0.00458037
FORMB_20830	chaperone protein DnaJ	0.00795059	0.0126116	0.00855151	0.00970455	0.0025354
FORMB_20340	GHMP kinase	0.00691745	0.0154491	0.00662355	0.00966335	0.00501272
FORMB_12890	hypothetical protein	0.00944375	0.0111527	0.00816086	0.00958578	0.00150099
FORMB_06810	UDP-N-acetylmuramoylalanyl-D-glutamate--2,6- diaminopimelate ligase	0.00959139	0.0105118	0.00830509	0.00946942	0.00110839
FORMB_05830	NAD-dependent glyceraldehyde-3-phosphate dehydrogenase	0.0105202	0.00917616	0.00861793	0.0094381	0.000977808
FORMB_05690	lactate utilization protein B/C	0.0129925	0.00754214	0.00773564	0.00942344	0.00309244
FORMB_12400	ABC transporter, ATP-binding protein	0.00739027	0.0114014	0.00936164	0.00938444	0.00200567
FORMB_16020	siroheme synthase	0.011304	0.00709807	0.00956261	0.00932158	0.00211332
FORMB_15640	GTPase HflX	0.00288064	0.0189336	0.00611054	0.00930825	0.00849078
FORMB_12920	benzil reductase	0.0115161	0.0123289	0.00397496	0.00927331	0.00460647
FORMB_22790	uracil-DNA glycosylase, family 1	0.00542107	0.0156017	0.00639476	0.00913919	0.00561787
FORMB_10430	acetoin utilization protein AcuB	0.017131	0.00998947	0	0.00904016	0.00860486
FORMB_20810	NAD-dependent epimerase	0.00614336	0.0138602	0.00703708	0.00901356	0.00422107
FORMB_23510	hydrogen peroxide-inducible gene activator	0.0138345	0.00656602	0.00663413	0.00901157	0.00417696
FORMB_24440	DNA-binding protein HU	0.0150461	0.0119698	0	0.00900531	0.00794906
FORMB_03140	TonB-dependent receptor	0.0101086	0.00758961	0.00914263	0.00894694	0.00127084
FORMB_13010	UDP-galactose 4-epimerase	0.00614416	0.00812778	0.0125198	0.00893059	0.00326276
FORMB_16420	gliding motility protein GldK	0.00632169	0.0119479	0.0084214	0.008897	0.0028431
FORMB_01980	tRNA (5-methylaminomethyl-2-thiouridylate)-methyltransferase	0.011764	0.0101936	0.00472723	0.00889492	0.00369374
FORMB_15360	patatin	0.00891062	0.00616201	0.0114616	0.00884473	0.00265038
FORMB_19940	peptidase, S66 family	0.0132816	0.00590207	0.00733017	0.00883793	0.00391398
FORMB_19470	dihydroorotase	0.00914041	0.0087816	0.00855111	0.00882437	0.000296968
FORMB_11970	adenylate cyclase	0.0110446	0.00861002	0.00678652	0.0088137	0.00213631
FORMB_04180	collagen-binding protein	0.00664105	0.00959869	0.0101846	0.0088081	0.00189945
FORMB_02490	translation factor Sua5	0.0113604	0.00623321	0.00869645	0.00876336	0.00256426
FORMB_24490	methionyl-tRNA formyltransferase	0.00917083	0.00936286	0.00768121	0.0087383	0.000920486
FORMB_13950	DNA repair protein RadA	0.00999226	0.00702241	0.00887051	0.00862839	0.00149966
FORMB_15340	ribosomal protein S6 glutaminyl transferase	0.00966119	0.00189759	0.0143219	0.00862689	0.0062764
FORMB_20280	peptidyl-prolyl cis-trans isomerase	0.00596171	0.0078398	0.0118234	0.00854163	0.00299319
FORMB_26200	histidinol dehydrogenase	0.00965045	0.00971358	0.0062586	0.00854088	0.00197676
FORMB_25970	chloramphenicol acetyltransferase	0	0.0134695	0.0121167	0.00852871	0.00741699
FORMB_19590	septum site-determining protein MinD	0.00513858	0.0110976	0.00921288	0.00848301	0.0030458
FORMB_05270	tryptophan synthase subunit beta	0.0104173	0.00917238	0.0058496	0.00847976	0.0023613
FORMB_26710	acetyl-CoA synthetase	0.0105873	0.00518007	0.00942988	0.00839909	0.00284718
FORMB_00520	lipoprotein ABC transporter ATP-binding protein	0.00887027	0.00791236	0.00840971	0.00839745	0.000479071
FORMB_08820	cytochrome oxidase subunit I	0.00338405	0.0060246	0.0156644	0.00835768	0.00646406
FORMB_10770	UDP-2,3-diacylglucosamine hydrolase	0.00519496	0.0119532	0.00773191	0.00829336	0.00341392
FORMB_14640	tRNA-specific adenosine-34 deaminase	0.024837	0	0	0.00827901	0.0143397
FORMB_23160	GTP cyclohydrolase	0.00629172	0.00654319	0.0118849	0.00823992	0.00315911
FORMB_01210	tRNA(Ile)-lysidine synthetase	0.00428995	0.00580404	0.0142705	0.0081215	0.00537873
FORMB_26000	transcriptional regulator, TACO1-like (DUF28)	0.0174853	0.00680261	0	0.00809598	0.00881413
FORMB_22410	organic solvent tolerance protein OstA	0.00700478	0.00861758	0.00865049	0.00809095	0.000940792
FORMB_09920	membrane protein (DUF4480)	0.0078238	0.00960322	0.00658747	0.00800483	0.00151601
FORMB_22140	tRNA methyltransferase	0.0096415	0.00887382	0.005478	0.00799777	0.00221569
FORMB_22340	16S rRNA methyltransferase	0.00982851	0.00887684	0.00495421	0.00788652	0.00258365
FORMB_23600	conserved hypothetical protein (DUF1456)	0.0117756	0	0.0118445	0.00787338	0.00681864
FORMB_02180	hypothetical protein	0.011687	0.0119101	0	0.00786571	0.00681282
FORMB_05100	hydroxymethylglutaryl-CoA lyase	0.0123805	0.00588824	0.00532138	0.00786337	0.0039222
FORMB_02410	SAM-dependent methyltransferase	0.0141486	0.00422716	0.0050559	0.00781056	0.00550454
FORMB_05590	serine/threonine protein kinase	0.0088504	0.00722158	0.00703144	0.00770114	0.000999822
FORMB_06770	UDP-N-acetylglucosamine--N-acetylmuramyl- (pentapeptide) pyrophosphoryl-undecaprenol N-acetylglucosamine transferase	0.00455401	0.00877253	0.00963538	0.00765397	0.00271909
FORMB_24770	aldehyde dehydrogenase	0.00590346	0.00907261	0.00784258	0.00760622	0.00159774
FORMB_00100	ABC transporter, ATP-binding protein	0.0115483	0.00698295	0.00394815	0.00749314	0.00382569
FORMB_21270	alanine glycine permease	0	0.00660533	0.0158569	0.00748741	0.00796516
FORMB_18580	DoxX family protein	0.00849544	0.00586647	0.00796826	0.00744339	0.00139086
FORMB_25930	conserved hypothetical protein (DUF3822)	0	0.0130953	0.00921984	0.00743838	0.00672696
FORMB_15750	putative iron binding protein from the HesB_IscA_SufA family	0	0	0.022271	0.00742367	0.0128582
FORMB_08220	peptidyl-tRNA hydrolase	0.00942048	0.00893731	0.00390017	0.00741932	0.00305723
FORMB_15600	cell envelope biogenesis protein OmpA	0.00920573	0.00748016	0.00548899	0.00739163	0.00185995
FORMB_01370	polyphosphate glucokinase	0.00764851	0.00757525	0.00693267	0.00738547	0.000393849
FORMB_05920	2-hydroxymuconic semialdehyde dehydrogenase	0.0096245	0.00857676	0.00378487	0.00732871	0.00311344
FORMB_20360	peptidase, S9 family	0.0112226	0.0057447	0.00496973	0.00731235	0.00340849
FORMB_16370	transcriptional regulator, Fis family	0.00210368	0.0113992	0.00837876	0.00729387	0.00474175
FORMB_17230	hypothetical protein	0.0109748	0.00490781	0.00566536	0.00718264	0.00330584
FORMB_11950	ammonium transporter	0.0121872	0.00559088	0.00358945	0.00712251	0.00449887
FORMB_21870	SsrA-binding protein	0	0	0.0210676	0.00702254	0.0121634
FORMB_10850	hypothetical protein	0.0129934	0.00636723	0.00169383	0.00701816	0.00567785
FORMB_09390	peptidase, M16 family	0.0126167	0.00624516	0.00205677	0.00697288	0.00531745
FORMB_20690	peptide chain release factor 1	0.00598167	0.00993127	0.00485362	0.00692219	0.00266628
FORMB_23650	acyl-CoA dehydrogenase	0.00854769	0.00651379	0.00562051	0.006894	0.00150017
FORMB_24740	sugar transporter, MFS family	0.00582087	0.0060602	0.00878353	0.0068882	0.00164576
FORMB_18200	methylenetetrahydrofolate dehydrogenase	0.00759607	0.00634251	0.00662063	0.00685307	0.000658311
FORMB_13670	delta-aminolevulinic acid dehydratase	0.0100048	0.00894865	0.00152653	0.00682665	0.00462032
FORMB_24620	deoxyribodipyrimidine photolyase	0.00450041	0.00940065	0.00656963	0.00682356	0.00245997
FORMB_12220	aerotolerance protein BatA	0.00509698	0.00844449	0.0068603	0.00680059	0.00167456
FORMB_10080	SusD-like protein	0.00607804	0.00686761	0.00745515	0.00680027	0.000691021
FORMB_22490	conserved hypothetical protein (DUF541)	0.00904825	0.0081943	0.0031226	0.00678838	0.00320325
FORMB_24050	conserved hypothetical protein (DUF4252)	0.00478666	0.00600117	0.00947765	0.00675516	0.00243469
FORMB_21660	dephospho-CoA kinase	0.00388953	0.00306797	0.0131598	0.00670577	0.00560444
FORMB_06110	thiamine biosynthesis protein	0.00837634	0.00778538	0.0037502	0.00663731	0.0025177
FORMB_06000	acetyltransferase	0.00469243	0.0120908	0.00270695	0.00649672	0.00494526
FORMB_23570	membrane protein	0.00861301	0.00450569	0.00632845	0.00648238	0.00205798
FORMB_10440	inorganic polyphosphate kinase	0.00750865	0.00712982	0.00480716	0.00648187	0.00146266
FORMB_05940	3-hydroxyanthranilate 3,4-dioxygenase	0.00922184	0	0.0101443	0.00645537	0.0056095
FORMB_23070	threonine aldolase	0.000852783	0.0165677	0.00178817	0.0064029	0.00881542
FORMB_24950	methylcrotonoyl-CoA carboxylase	0.00651873	0.0069732	0.00564722	0.00637972	0.000673832
FORMB_01390	DNA polymerase III delta subunit	0.00374224	0.00887231	0.00633056	0.00631504	0.00256507
FORMB_14320	TonB-dependent receptor	0.0112754	0.00406767	0.00355548	0.00629952	0.00431685
FORMB_02480	glycosyltransferase	0.00126579	0.0108428	0.00663464	0.00624775	0.00480023
FORMB_13680	coproporphyrinogen III oxidase	0.00742525	0.00616798	0.00511547	0.00623623	0.0011564
FORMB_04120	diaminopimelate epimerase	0.0186853	0	0	0.00622842	0.0107879
FORMB_07510	hypothetical protein	0.00428611	0.00518884	0.00905082	0.00617525	0.00253088
FORMB_15210	hydrolase TatD	0.00679316	0.0058729	0.00573259	0.00613288	0.000576107
FORMB_12200	conserved hypothetical protein (DUF58)	0.00588637	0.00921471	0.00326642	0.0061225	0.00298117
FORMB_07960	acetyltransferase, GNAT family	0.00496794	0.00981789	0.00347848	0.0060881	0.00331483
FORMB_12360	alanine racemase	0.00254178	0.00410887	0.0115029	0.00605117	0.00478589
FORMB_13450	hypothetical protein	0.00963345	0.0039682	0.00451447	0.00603871	0.0031251
FORMB_15940	aspartate kinase	0.00527513	0.00697653	0.00572533	0.00599233	0.000881564
FORMB_03190	hypothetical protein	0.00637592	0.00568665	0.00589707	0.00598655	0.000353236
FORMB_04540	replicative DNA helicase	0.00244389	0.00798795	0.00741504	0.00594896	0.00304897
FORMB_18130	gliding motility protein GldJ	0.00458434	0.00814441	0.00507505	0.0059346	0.00192941
FORMB_06050	glycosyltransferase	0.00521598	0.0070528	0.00539082	0.00588653	0.00101379
FORMB_05890	kynureninase	0.0060562	0.00684365	0.0046972	0.00586568	0.00108583
FORMB_14520	phosphate:sodium symporter	0.0059508	0.0066339	0.00487922	0.00582131	0.000884475
FORMB_13920	aspartate 1-decarboxylase	0.00609182	0.00739928	0.00394482	0.00581197	0.00174415
FORMB_07740	transcriptional regulator, MerR family	0.00634764	0.00512187	0.00589083	0.00578678	0.000619473
FORMB_19600	nitrogen-fixing NifU	0	0	0.0172074	0.00573582	0.00993472
FORMB_26280	conserved hypothetical protein (DUF24)	0.000800025	0.0076206	0.0085363	0.00565231	0.00422707
FORMB_05040	peptidylprolyl isomerase	0.00648231	0.00620124	0.00424547	0.00564301	0.00121843
FORMB_15070	ATP-dependent DNA helicase RuvB	0.00102365	0.01483	0.00102128	0.00562498	0.00797179
FORMB_20480	urocanate hydratase	0.00655031	0.00626678	0.00393001	0.00558236	0.00143799
FORMB_22610	N-acetyl-alpha-D-glucosaminyl L-malate synthase	0.00515451	0.00630782	0.00514581	0.00553604	0.00066839
FORMB_14860	phosphoesterase	0.00309459	0.00671379	0.00678461	0.005531	0.00211029
FORMB_23730	long-chain-fatty-acid-CoA ligase	0.00503246	0.00433041	0.00717264	0.00551184	0.00148051
FORMB_20420	lipid-A-disaccharide synthase	0.00363845	0.00552286	0.00724601	0.00546911	0.00180438
FORMB_18620	ribosomal protein L11 methyltransferase	0.00887197	0.00751198	0	0.00546132	0.00477827
FORMB_15720	iron-sulfur cluster assembly ATPase protein SufC	0.00777798	0.00648726	0.00201726	0.0054275	0.00302304
FORMB_07380	TonB-dependent receptor	0.00593272	0.00633065	0.00398332	0.00541556	0.00125621
FORMB_03090	soul heme-binding protein	0.0033131	0.00238678	0.0102934	0.0053311	0.00432238
FORMB_03300	prolyl endopeptidase, S9 family	0.00556737	0.00542543	0.00490775	0.00530018	0.000347191
FORMB_06610	UDP-N-acetyl-D-galactosamine dehydrogenase	0.00360248	0.00590389	0.00629609	0.00526748	0.00145521
FORMB_21250	potassium transporter TrkA	0.00306515	0.00567055	0.00698931	0.00524167	0.00199693
FORMB_06300	Trk system potassium uptake protein TrkA	0.00309808	0.00744637	0.00501518	0.00518654	0.00217921
FORMB_05600	D-alanine--D-alanine ligase	0.00446524	0.0062379	0.00483689	0.00518001	0.000934814
FORMB_19460	dolichyl-phosphate beta-D-mannosyltransferase	0.00438945	0.00471824	0.00642903	0.00517891	0.00109505
FORMB_13160	ATP synthase F0 subunit A	0.0049573	0.00523797	0.00529033	0.00516187	0.000179088
FORMB_14760	copper-containing nitrite reductase	0.00335184	0.00524356	0.00671658	0.00510399	0.0016867
FORMB_06940	arginyl-tRNA synthetase	0.00583984	0.00495097	0.00451901	0.00510327	0.000673459
FORMB_03490	2-nitropropane dioxygenase	0.00528927	0.00696821	0.00296487	0.00507412	0.00201033
FORMB_08710	transcriptional regulator, LytR family	0.00653886	0.00412655	0.00452264	0.00506268	0.00129366
FORMB_03990	NAD-dependent DNA ligase LigA	0.00687549	0.00622059	0.00199972	0.00503193	0.00264631
FORMB_01720	amino acid permease	0	0	0.0149448	0.00498159	0.00862836
FORMB_14830	DNA polymerase I	0.00465467	0.00486337	0.00540231	0.00497345	0.000385783
FORMB_06840	16S rRNA methyltransferase	0.00630666	0.00457682	0.00393172	0.0049384	0.00122806
FORMB_12520	flagellar motor rotation protein MotB	0.0051725	0.00492792	0.0045821	0.00489417	0.000296641
FORMB_04450	hypothetical protein	0.00542206	0.00383426	0.00537671	0.00487768	0.000903908
FORMB_10280	plasmid stabilization protein	0.00710438	0.00747963	0	0.00486134	0.00421422
FORMB_01750	RNA polymerase sigma-70 factor	0.00681992	0.00422738	0.00334715	0.00479815	0.00180537
FORMB_01930	shikimate dehydrogenase	0.0143902	0	0	0.00479674	0.0083082
FORMB_24140	50S rRNA methyltransferase	0.00640017	0.00796603	0	0.00478873	0.00422042
FORMB_00310	chemotaxis protein CheY	0.00994036	0.0028564	0.00134622	0.00471433	0.00458844
FORMB_24260	hypothetical protein	0.00377133	0.00559716	0.0045942	0.00465423	0.000914395
FORMB_08520	conserved hypothetical protein (DUF547)	0.00579009	0.00405074	0.00402696	0.0046226	0.00101115
FORMB_03810	TonB-dependent receptor	0.00542	0.00494251	0.00345893	0.00460714	0.00102265
FORMB_12940	ATP-grasp enzyme-like protein	0.00479077	0.00641515	0.00259014	0.00459869	0.00191973
FORMB_11170	TonB-dependent receptor	0.00581398	0.00286116	0.0050166	0.00456391	0.00152757
FORMB_21090	phosphonate ABC transporter ATP-binding protein	0.00469584	0.00288686	0.00603616	0.00453962	0.00158045
FORMB_24110	membrane protein (DUF4480)	0.00304054	0.00437017	0.00612193	0.00451088	0.00154551
FORMB_09990	dihydrofolate reductase	0.00594596	0.0075624	0	0.00450279	0.0039824
FORMB_15670	FeS assembly SUF system protein	0.0134918	0	0	0.00449728	0.00778951
FORMB_26270	tRNA pseudouridine synthase A	0.00639507	0.00184264	0.00519126	0.00447632	0.00235892
FORMB_13880	conserved hypothetical protein (DUF4270)	0.00664024	0.00672196	0	0.00445407	0.00385755
FORMB_03640	conserved hypothetical protein (DUF2317)	0.0017667	0.0034626	0.00811591	0.0044484	0.0032874
FORMB_20250	conserved hypothetical protein (DUF1239)	0.000414258	0	0.0128141	0.00440946	0.0072816
FORMB_05850	tetraacyldisaccharide 4'-kinase	0	0	0.0131074	0.00436914	0.00756757
FORMB_00660	transcriptional regulator, AsnC family	0.00392219	0.00414265	0.00497396	0.00434627	0.000554663
FORMB_20960	ABC transporter, ATP-binding protein	0.00445997	0.0044812	0.00396911	0.00430343	0.00028972
FORMB_08120	glyoxalase	0.00603902	0.00680638	0	0.0042818	0.00372795
FORMB_02350	peptide deformylase	0	0.00432761	0.00847854	0.00426872	0.00423958
FORMB_00800	ATP-dependent DNA helicase UvrD/PcrA	0.00315185	0.00348558	0.00606247	0.0042333	0.00159287
FORMB_14980	translation initiation factor IF-2	0.00776519	0.00489655	0	0.00422058	0.00392648
FORMB_13530	succinyl-CoA:3-ketoacid-coenzyme A transferase subunit B	0.0071246	0	0.00537399	0.0041662	0.00371269
FORMB_06250	hypothetical protein	0.00513313	0.00224657	0.00511436	0.00416469	0.00166116
FORMB_16610	TonB-dependent receptor	0.00678735	0.00102911	0.00460478	0.00414041	0.00290707
FORMB_11720	hypothetical protein	0.00365616	0.00451779	0.00423277	0.00413557	0.000438958
FORMB_08420	hypothetical protein	0.00503497	0.00402255	0.00327811	0.00411187	0.000881826
FORMB_06800	phospho-N-acetylmuramoyl-pentapeptide-transferas e	0.00522645	0.00369828	0.0032896	0.00407145	0.00102092
FORMB_21550	hypothetical protein	0.00279796	0.00218595	0.00718544	0.00405645	0.00272701
FORMB_21590	phosphopantothenoylcysteine decarboxylase	0.0045617	0.00235254	0.00520134	0.00403853	0.00149472
FORMB_21540	5'-nucleotidase	0.00567511	0	0.00635415	0.00400975	0.0034891
FORMB_12590	universal stress protein UspA	0.0051614	0.0029719	0.0038146	0.00398263	0.00110438
FORMB_26480	DEAD/DEAH box helicase	0.00510199	0.00406019	0.00276732	0.0039765	0.00116958
FORMB_13590	SusD-like protein	0.00225956	0.00613382	0.00333647	0.00390995	0.00199978
FORMB_24020	RNA polymerase sigma-70 factor	0.003279	0.00217598	0.00626424	0.00390641	0.00211511
FORMB_10210	cell filamentation protein Fic	0.00492625	0.00451408	0.00227558	0.0039053	0.00142635
FORMB_26010	dTDP-4-dehydrorhamnose reductase	0.00330907	0.00390932	0.00444453	0.00388764	0.000568038
FORMB_18440	putative hemin receptor	0.00338692	0.00419828	0.00403664	0.00387395	0.000429453
FORMB_09650	50S rRNA methyltransferase	0.00314317	0.00311309	0.00536381	0.00387336	0.00129086
FORMB_00050	hypothetical protein	0.00381598	0.00349964	0.00425394	0.00385652	0.000378779
FORMB_26040	serine kinase	0.00501975	0.00654198	0	0.00385391	0.00342327
FORMB_14350	thiol-disulfide interchange protein DsbD	0.00406097	0.00116516	0.00633409	0.00385341	0.00259071
FORMB_03710	damage-inducible protein CinA	0.00495694	0.00335535	0.00324697	0.00385308	0.0009575
FORMB_06020	hydrolase	0.00698411	0.0045363	0	0.00384014	0.00354372
FORMB_17480	glutaminyl-tRNA synthetase	0.00295133	0.00320606	0.00530938	0.00382226	0.00129417
FORMB_01170	conserved hypothetical protein (DUF2520)	0	0.011282	0	0.00376066	0.00651366
FORMB_23770	antibiotic ABC transporter ATP-binding protein	0.00149924	0.0034168	0.00633147	0.00374917	0.0024332
FORMB_12470	conserved hypothetical protein (DUF2807)	0.00852908	0.00269026	0	0.00373978	0.00436032
FORMB_21480	hypothetical protein	0	0	0.0111582	0.00371939	0.00644218
FORMB_03600	alkyl hydroperoxide reductase	0.0110759	0	0	0.00369196	0.00639466
FORMB_06030	methionyl aminopeptidase 1, M24 family	0.00207424	0.00350833	0.00539042	0.00365766	0.00166312
FORMB_08630	hypothetical protein	0.00369294	0.0041939	0.00305608	0.00364764	0.000570262
FORMB_14330	SusD-like protein	0.00346289	0.00333464	0.00411465	0.00363739	0.000418263
FORMB_13650	hypothetical protein	0.00412674	0.00312965	0.00362855	0.00362831	0.000498547
FORMB_15770	hypothetical protein	0.0062842	0.00459965	0	0.00362795	0.00325284
FORMB_23760	oxidoreductase	0.00428423	0.00443048	0.00216098	0.00362523	0.00127018
FORMB_00700	fumarylacetoacetase	0.00290963	0.00409624	0.00381168	0.00360585	0.000619505
FORMB_05440	two-component system sensor histidine kinase	0.00101855	0.00211815	0.00745847	0.00353173	0.00344482
FORMB_06740	cell division protein FtsA	0.00294802	0.00242095	0.00517826	0.00351574	0.0014637
FORMB_04600	sulfatase	0.00465879	0.00244831	0.00334826	0.00348512	0.00111158
FORMB_20370	peptide permease	0.00279841	0.00252035	0.00508553	0.0034681	0.00140763
FORMB_15840	adenine glycosylase	0.00606327	0	0.00431763	0.0034603	0.00312123
FORMB_00300	phosphohydrolase	0.00388926	0.00292776	0.00349833	0.00343845	0.000483542
FORMB_10610	DNA-binding protein (DUF177)	0	0	0.0101312	0.00337705	0.00584923
FORMB_20140	single-stranded DNA-binding protein	0	0.00635786	0.00375917	0.00337234	0.00319653
FORMB_00990	peptide methionine sulfoxide reductase MsrB	0	0.00168489	0.00839791	0.00336094	0.00444276
FORMB_10380	ATP-dependent Clp protease, ATP-binding subunit ClpX	0.0034253	0.0035942	0.00300911	0.00334287	0.000301129
FORMB_11740	helicase UvrD	0.00418598	0.00458612	0.00120874	0.00332695	0.00184529
FORMB_03530	peptidase T, M20 family	0.00300528	0.00447009	0.00249832	0.00332457	0.00102393
FORMB_00540	ribonuclease Z	0.00283572	0.00233115	0.00474447	0.00330378	0.00127292
FORMB_18190	signal recognition particle, subunit Ffh SRP54	0.00165037	0.00305746	0.00519902	0.00330229	0.00178695
FORMB_22420	N-acetylmuramoyl-L-alanine amidase	0.0051189	0.00105337	0.00366725	0.00327984	0.00206027
FORMB_13040	glycosyltransferase	0.00270803	0.00214559	0.00492841	0.00326068	0.00147142
FORMB_14870	thioredoxin	0.00977304	0	0	0.00325768	0.00564246
FORMB_15690	hypothetical protein	0	0.0039041	0.00580042	0.00323484	0.00295756
FORMB_06040	heme oxygenase	0.00295911	0.00673564	0	0.00323158	0.00337607
FORMB_01540	signal peptidase I	0.00203398	0.00382723	0.00383244	0.00323122	0.00103684
FORMB_16410	arginase	0.00521026	0.00447644	0	0.0032289	0.00282028
FORMB_17390	FAD-dependent dehydrogenase	0.00222976	0.00541394	0.00202351	0.0032224	0.00190072
FORMB_03610	hypothetical protein	0.00469378	0.00304726	0.00185126	0.00319743	0.00142719
FORMB_06870	GTP-binding protein EngB	0.00132735	0.00129902	0.00696452	0.00319696	0.00326283
FORMB_04660	shikimate kinase	0	0.00689648	0.00256897	0.00315515	0.00348541
FORMB_13030	dTDP-glucose 4,6-dehydratase	0.00173493	0.0055862	0.00197967	0.00310027	0.00215635
FORMB_11850	threonine dehydratase	0.00251547	0.00395611	0.0027523	0.00307463	0.000772513
FORMB_04100	aminodeoxychorismate lyase	0	0.00314779	0.00604322	0.00306367	0.00302249
FORMB_12620	conserved hypothetical protein (DUF1814)	0.00331337	0.00317288	0.00257804	0.00302143	0.000390356
FORMB_14790	hypothetical protein	0.00473959	0.00190553	0.00231862	0.00298791	0.001531
FORMB_03590	chaperonin DsaA	0.00436637	0.00457553	0	0.00298063	0.00258342
FORMB_17520	ribonuclease HII	0.00221902	0.00289397	0.00381551	0.00297617	0.000801413
FORMB_12800	gh3 auxin-responsive promoter	0.00361563	0.0036713	0.00163125	0.00297272	0.00116209
FORMB_00820	excinuclease ABC subunit A	0.00315141	0.00253108	0.00313197	0.00293815	0.000352669
FORMB_07590	GTP-binding protein Obg	0.00249355	0.00630253	0	0.00293202	0.00317406
FORMB_12490	ribose 5-phosphate isomerase B	0	0.00703382	0.00174554	0.00292645	0.00366259
FORMB_01530	dihydrodipicolinate reductase	0.00581837	0.00294491	0	0.00292109	0.00290926
FORMB_19810	addiction module protein	0.00212838	0.0047908	0.00182254	0.00291391	0.00163262
FORMB_06530	UDP-N-acetyl-D-mannosaminuronic acid dehydrogenase	0.00445236	0.00269435	0.00159295	0.00291322	0.00144222
FORMB_06950	amidinotransferase	0.00465557	0	0.0040695	0.00290835	0.0025357
FORMB_10110	transcriptional regulator, LuxR family	0.00205715	0.0030363	0.00362331	0.00290559	0.000791219
FORMB_21920	Clp protease ClpC	0.00195488	0.00301649	0.00372339	0.00289825	0.000890167
FORMB_05180	rhodanese	0.00569962	0.00297757	0	0.0028924	0.00285077
FORMB_01320	hypothetical protein	0.000833205	0.000972567	0.00672394	0.00284324	0.00336151
FORMB_02510	cytochrome oxidase assembly protein	0.00266848	0.00352579	0.00229755	0.00283061	0.000629967
FORMB_08000	DNA-binding protein	0.00474568	0.00357923	0	0.00277497	0.00247295
FORMB_23840	2-methylthioadenine synthetase	0	0	0.00825258	0.00275086	0.00476463
FORMB_05070	peptidylprolyl isomerase	0.00436368	0.00305406	0.000806894	0.00274155	0.00179887
FORMB_15810	gliding motility protein GldD	0.00738123	0.000798039	0	0.00272642	0.00405088
FORMB_02040	preprotein translocase subunit TatC	0.00817098	0	0	0.00272366	0.00471752
FORMB_15860	ribonuclease G	0.00177994	0.0029945	0.00329404	0.00268949	0.000801806
FORMB_16050	methionine synthase	0.00165655	0.00123999	0.00508936	0.00266197	0.00211248
FORMB_04750	hypothetical protein	0.00249149	0.00239586	0.00309085	0.0026594	0.000376695
FORMB_02300	protein kinase	0.00339649	0.00231347	0.00213075	0.00261357	0.000684159
FORMB_22860	formiminoglutamase	0.00203961	0.00365316	0.00214456	0.00261244	0.000902811
FORMB_24170	primosomal protein N'	0.00216426	0.0024663	0.00320494	0.00261183	0.000535387
FORMB_17110	hypothetical protein	0	0.0078073	0	0.00260243	0.00450755
FORMB_03040	sulfatase	0.00178594	0.00390244	0.0021118	0.00260006	0.0011396
FORMB_24510	protein PhnA	0.00419331	0	0.0035459	0.00257974	0.00225745
FORMB_13400	DNA processing protein DprA	0.001258	0.00221044	0.00423831	0.00256892	0.00152215
FORMB_12300	hypothetical protein	0	0	0.00763233	0.00254411	0.00440653
FORMB_23830	ABC transporter, substrate-binding protein	0.00205876	0.00417394	0.00139117	0.00254129	0.00145279
FORMB_01230	DEAD/DEAH box helicase	0.0038047	0	0.00377368	0.00252613	0.00218775
FORMB_20530	CDP-alcohol phosphatidyltransferase	0.00234599	0.00326517	0.00196213	0.00252443	0.000669597
FORMB_06540	UDP-N-acetylglucosamine 2-epimerase	0	0.00496374	0.00259457	0.00251944	0.00248273
FORMB_01600	DNA mismatch repair protein MutL	0.00364149	0	0.00387881	0.00250677	0.00217416
FORMB_16800	phage tail length tape-measure protein	0	0.00751984	0	0.00250661	0.00434158
FORMB_21650	hypothetical protein	0.0016059	0.00183236	0.00407534	0.00250453	0.00136506
FORMB_05620	sulfate permease	0	0.0034685	0.00402495	0.00249782	0.00218099
FORMB_19740	ATPase, AAA family	0.0042275	0.00324658	0	0.00249136	0.00221262
FORMB_09110	transcriptional regulator, AsnC family	0	0	0.00746039	0.0024868	0.00430726
FORMB_03620	peptidoglycan-binding protein LysM	0.00415197	0.00330183	0	0.0024846	0.00219331
FORMB_01300	outer membrane assembly protein	0.00301441	0.00276918	0.00163387	0.00247248	0.000736543
FORMB_09050	crossover junction endodeoxyribonuclease RuvC	0.00227987	0.0024595	0.00263589	0.00245842	0.000178016
FORMB_01810	amidohydrolase	0.00146685	0.00342156	0.00248532	0.00245791	0.000977643
FORMB_01820	amidohydrolase	0.00368632	0.0026824	0.000948642	0.00243912	0.00138496
FORMB_21050	phosphoethanolamine transferase	0	0	0.0072191	0.00240637	0.00416795
FORMB_02500	tRNA nucleotidyltransferase	0.00313584	0.0017248	0.00229705	0.00238589	0.000709701
FORMB_22780	recombination inhibitory protein MutS2	0.00257614	0.0018273	0.00252473	0.00230939	0.000418293
FORMB_09260	transcription elongation factor GreA	0.00366431	0.00313033	0	0.00226488	0.00197953
FORMB_02610	hypothetical protein	0.00379146	0	0.0029954	0.00226229	0.00199922
FORMB_11290	tRNA dihydrouridine synthase B	0.00292162	0.00264143	0.00116289	0.00224198	0.000944965
FORMB_12930	hypothetical protein	0.00450963	0.00217635	0	0.00222866	0.00225527
FORMB_20220	pantothenate kinase type III	0.0010326	0.00489844	0.000749284	0.00222677	0.00231806
FORMB_00960	Lon-A peptidase, S16 family	0.00193644	0.00280636	0.00191274	0.00221852	0.000509228
FORMB_03420	acetyltransferase	0.00254401	0.00181218	0.00225774	0.00220464	0.000368795
FORMB_01140	ATPase	0	0	0.00656651	0.00218884	0.00379117
FORMB_13360	peptidase, M23 family	0	0.000777026	0.00577381	0.00218361	0.00313338
FORMB_13110	TPR domain protein	0.00166711	0.00288535	0.0019961	0.00218285	0.000630229
FORMB_14140	hypothetical protein	0	0.00650147	0	0.00216716	0.00375363
FORMB_20730	conserved hypothetical protein (DUF1684)	0.00332714	0	0.00305477	0.0021273	0.00184733
FORMB_22880	imidazolonepropionase	0	0.00376374	0.00261443	0.00212606	0.00192881
FORMB_05190	redoxin	0.00177296	0.00218006	0.00239622	0.00211641	0.000316467
FORMB_19240	ATPase, AAA family	0.00294381	0.00250032	0.000864656	0.00210293	0.00109506
FORMB_11070	glycoside hydrolase, GH16 family	0	0	0.00630184	0.00210061	0.00363837
FORMB_08720	hypothetical protein	0.00392308	0.0019053	0.000309357	0.00204591	0.00181096
FORMB_15790	regulator	0	0.00609376	0	0.00203125	0.00351823
FORMB_20890	methyltransferase type 11	0.00135831	0.00143841	0.00328718	0.00202797	0.00109125
FORMB_00460	acyl-CoA reductase	0.000468903	0.00466337	0.000928575	0.00202028	0.00230049
FORMB_12230	aerotolerance protein BatB	0	0.00256366	0.00348725	0.00201697	0.00180676
FORMB_10030	3-deoxy-D-manno-octulosonic acid transferase	0.00331095	0.00269676	0	0.00300386	0.000434294
FORMB_12830	dTDP-4-dehydrorhamnose 3,5-epimerase	0.00600708	0	0	0.00200236	0.00346819
FORMB_03360	acetylglutamate kinase	0	0.00592906	0	0.00197635	0.00342314
FORMB_12700	16S rRNA maturation RNase YbeY	0.00270213	0.00320304	0	0.00196839	0.00172298
FORMB_24290	conserved hypothetical protein (DUF1814)	0.00355022	0.00147877	0.00082931	0.00195277	0.00142104
FORMB_12600	elongation factor 4	0.00454676	0.00126909	0	0.00193862	0.00234616
FORMB_02740	conserved hypothetical protein (DUF1566)	0.00270749	0.001635	0.00147311	0.00193854	0.000670839
FORMB_09610	hypothetical protein	0.00240281	0.000932507	0.00245166	0.00192899	0.000863327
FORMB_22030	hypothetical protein	0	0.00576723	0	0.00192241	0.00332971
FORMB_23560	glycerol acyltransferase	0.00165046	0.00308513	0.00101312	0.00191624	0.00106126
FORMB_24780	pseudouridine synthase	0.00370547	0	0.00197271	0.00189273	0.00185403
FORMB_02120	ABC transporter, ATPase	0.00252495	0.001535	0.00157077	0.00187691	0.000561507
FORMB_22710	helicase UvrD	0.00149173	0.00224801	0.00188392	0.00187455	0.000378229
FORMB_23040	8-amino-7-oxononanoate synthase	0	0.00115057	0.00447265	0.00187441	0.00232252
FORMB_18540	ABC transporter, ATP-binding protein	0.00122615	0.00220092	0.00214183	0.0018563	0.000546527
FORMB_18220	ribosomal large subunit pseudouridine synthase F	0.00147034	0.00127461	0.00276974	0.00183823	0.000812626
FORMB_15490	endonuclease	0.00255985	0.00128413	0.0015995	0.00181449	0.000664479
FORMB_22460	CoB--CoM heterodisulfide reductase	0.00433469	0	0.00106825	0.00180098	0.00225833
FORMB_14630	1-deoxy-D-xylulose-5-phosphate synthase	0.00148099	0.00135964	0.00255174	0.00179746	0.000656038
FORMB_05130	hypothetical protein	0.00305128	0.0023016	0	0.00178429	0.00159006
FORMB_04200	N-acetylmuramic acid-6-phosphate etherase	0	0.00525921	0	0.00175307	0.00303641
FORMB_21640	glycosyltransferase, GT2 family	0	0.00167113	0.00357947	0.0017502	0.00179104
FORMB_06910	membrane protein (DUF389)	0.00195174	0.00194355	0.00133574	0.00174368	0.00035331
FORMB_26560	DEAD/DEAH box helicase	0.000860693	0.00175148	0.00258631	0.00173283	0.000862958
FORMB_21020	GTP-binding protein TypA/BipA	0.00126937	0.00271453	0.00120431	0.0017294	0.000853764
FORMB_04370	alpha-2-macroglobulin family protein	0.00141486	0.00175972	0.00191899	0.00169786	0.000257696
FORMB_08460	4-carboxymuconolactone decarboxylase	0.00507174	0	0	0.00169058	0.00292817
FORMB_08150	magnesium transporter	0	0.00149812	0.00356888	0.001689	0.00179208
FORMB_12840	dTDP-4-dehydrorhamnose reductase	0	0.00506541	0	0.00168847	0.00292451
FORMB_07700	enoyl-CoA hydratase	0	0	0.00498928	0.00166309	0.00288056
FORMB_13700	porphobilinogen deaminase	0.00209375	0.00285429	0	0.00164934	0.00147813
FORMB_10800	conserved hypothetical protein (DUF2490)	0.00202807	0.00154483	0.00133181	0.0016349	0.000356764
FORMB_08080	ATP-dependent DNA helicase	0	0.0015638	0.00333213	0.00163198	0.00166711
FORMB_17310	hypothetical protein	0.00252415	0.00169593	0.000580606	0.00160023	0.000975299
FORMB_15920	hypothetical protein	0.00121299	0.0014573	0.00211936	0.00159655	0.000468953
FORMB_04150	tRNA (guanine-N(1)-)-methyltransferase	0.00304743	0.00170681	0	0.00158475	0.00152738
FORMB_01450	uridine kinase	0.00207675	0.00266441	0	0.00158039	0.00139984
FORMB_18140	UDP-N-acetylmuramoyl-tripeptide--D-alanyl-D- alanine ligase	0.00328616	0.00135382	0	0.00154666	0.00165155
FORMB_21610	DNA repair protein RecN	0.00210431	0.00252549	0	0.00154326	0.001353
FORMB_14810	glyoxalase	0	0.00448423	0	0.00149474	0.00258897
FORMB_12180	aldo/keto reductase	0	0.00219525	0.00227709	0.00149078	0.0012917
FORMB_19870	transcription-repair coupling factor	0.000727663	0.00147854	0.00223839	0.00148153	0.000755368
FORMB_24040	conserved hypothetical protein (DUF4252)	0.00438221	0	0	0.00146074	0.00253007
FORMB_02440	polysaccharide deacetylase	0.000703199	0	0.00367501	0.0014594	0.00195072
FORMB_05700	phosphatidate cytidylyltransferase	0	0	0.00437216	0.00145739	0.00252427
FORMB_02460	glycosyltransferase, GT2 family	0.00433022	0	0	0.00144341	0.00250005
FORMB_03310	prolyl endopeptidase, S9 family	0.00047846	0.000969922	0.00287103	0.0014398	0.0012636
FORMB_22970	competence protein CoiA	0.00154157	0	0.00275281	0.00143146	0.0013797
FORMB_12740	DNA polymerase III delta prime subunit	0.00224408	0	0.00204367	0.00142925	0.00124181
FORMB_22360	N-acetyl-gamma-glutamyl-phosphate reductase	0.000596395	0.00239578	0.00128323	0.00142513	0.000908047
FORMB_23790	glycosyltransferase, GT2 family	0	0.0021982	0.00205949	0.00141923	0.00123104
FORMB_02830	sulfatase	0.00412629	0	0	0.00137543	0.00238232
FORMB_24900	1,4-dihydroxy-2-naphthoate octaprenyltransferase	0	0.00205088	0.00206524	0.00137204	0.00118824
FORMB_05950	2-amino-3-carboxymuconate-6-semialdehyde decarboxylase	0.00233812	0.00176675	0	0.00136829	0.00121893
FORMB_24310	transposase	0	0	0.00404521	0.0013484	0.0023355
FORMB_16480	ABC transporter, ATP-binding protein	0.000101954	0.00301143	0.000911431	0.0013416	0.00150168
FORMB_01090	peptidase, M28 family	0.00169091	0.00232034	0	0.00133708	0.00119996
FORMB_03570	ABC transporter	0.00148152	0.00108512	0.00143693	0.00133452	0.000217141
FORMB_06350	membrane protein	0.000698778	0.00160129	0.00169333	0.00133113	0.000549566
FORMB_11710	alpha/beta hydrolase	0.00217142	0	0.00178555	0.00131899	0.00115846
FORMB_17460	transcriptional regulator, Crp/Fnr family	0	0	0.00394341	0.00131447	0.00227673
FORMB_09870	ribonuclease Z	0.00393749	0	0	0.0013125	0.00227331
FORMB_12570	beta-lactamase	0.00387181	0	0	0.0012906	0.00223539
FORMB_23580	RNA polymerase sigma-70 factor	0.00111689	0	0.002701	0.00127263	0.00135722
FORMB_22480	methylated-DNA--protein-cysteine methyltransferase	0	0	0.00380725	0.00126908	0.00219811
FORMB_21850	protein-L-isoaspartate O-methyltransferase	0.00118552	0.00256925	0	0.00125159	0.0012859
FORMB_09180	tRNA pseudouridine synthase B	0.00373151	0	0	0.00124384	0.00215439
FORMB_03770	glycoside hydrolase, GH74 family	0.00235951	0.000558642	0.000739609	0.00121925	0.000991625
FORMB_19490	NAD-dependent epimerase	0	0.0016499	0.00195921	0.00120303	0.00105327
FORMB_08130	conserved hypothetical protein (DUF1801)	0.00353814	0	0	0.00117938	0.00204275
FORMB_01570	endonuclease	0	0.00210092	0.0014337	0.00117821	0.00107351
FORMB_22930	transposase	0	0.00353086	0	0.00117695	0.00203854
FORMB_15220	L-asparaginase	0.00160662	0.00137582	0.000524286	0.00116891	0.000570061
FORMB_20500	1-aminocyclopropane-1-carboxylate deaminase	0.0035053	0	0	0.00116843	0.00202379
FORMB_05900	kynurenine 3-monooxygenase	0.00164984	0.00123372	0.000614995	0.00116618	0.000520716
FORMB_24120	DEAD-box ATP-dependent RNA helicase CshA	0.000527611	0.00199147	0.000977417	0.0011655	0.000749834
FORMB_21500	peptide chain release factor 3	0.000991262	0.000684115	0.00179281	0.00115606	0.000572424
FORMB_12210	hypothetical protein	0	0.00346759	0	0.00115586	0.00200202
FORMB_11100	transporter (MMPL domain)	0.000637726	0.00206131	0.000750111	0.00114972	0.000791462
FORMB_01030	conserved hypothetical protein (DUF1572)	0	0.00343849	0	0.00114616	0.00198521
FORMB_23060	peptide chain release factor 2	0.00341296	0	0	0.00113765	0.00197047
FORMB_22990	TonB-dependent receptor	0.000377893	0.00114566	0.00188845	0.00113734	0.000755315
FORMB_26400	hypothetical protein	0	0.000536276	0.00284201	0.00112609	0.00151002
FORMB_21860	membrane protein (DUF4480)	0.00242348	0	0.000946384	0.00112329	0.00122139
FORMB_19760	DNA polymerase III alpha subunit	0.00125031	0.000636806	0.00145013	0.00111241	0.000423834
FORMB_22800	ABC transporter, substrate-binding protein	0.00328214	0	0	0.00109405	0.00189494
FORMB_17980	Na(+)/H(+) antiporter NhaD	0	0	0.00324092	0.00108031	0.00187115
FORMB_03920	isopentenyl-diphosphate delta-isomerase	0	0.00317802	0	0.00105934	0.00183483
FORMB_21730	conserved hypothetical protein (DUF1015)	0.00148117	0.000743277	0.000935096	0.00105318	0.000382856
FORMB_18560	dihydropteroate synthase	0.00200624	0.00113319	0	0.00104648	0.00100593
FORMB_14270	hypothetical protein	0.00311946	0	0	0.00103982	0.00180102
FORMB_11300	lipoprotein releasing system transmembrane protein LolC	0	0	0.00310909	0.00103636	0.00179504
FORMB_03660	ribosomal protein S12 methylthiotransferase	0.00309244	0	0	0.00103081	0.00178542
FORMB_01760	hypothetical protein	0	0.000848606	0.002201	0.00101653	0.00111007
FORMB_06760	UDP-N-acetylmuramate--alanine ligase	0.00302184	0	0	0.00100728	0.00174466
FORMB_18520	phosphodiesterase	0.00300761	0	0	0.00100254	0.00173644
FORMB_11820	ribonuclease III	0	0.000372738	0.00261846	0.000997066	0.00141648
FORMB_11320	methylmalonyl-CoA epimerase	0.00298846	0	0	0.000996154	0.00172539
FORMB_20310	filamentation induced by cAMP protein Fic	0.0013252	0.0016282	0	0.000984468	0.00086593
FORMB_08430	glycoside hydrolase	0	0.00293433	0	0.00097811	0.00169414
FORMB_10950	conserved hypothetical protein (DUF420)	0.000447858	0.000946793	0.00153923	0.000977959	0.000546351
FORMB_04070	chromosomal replication initiator protein DnaA	0.00171892	0.00113523	0	0.000951382	0.000874081
FORMB_02230	transcriptional regulator, XRE family	0.00284028	0	0	0.000946761	0.00163984
FORMB_04570	membrane protein	0	0.00281611	0	0.000938705	0.00162588
FORMB_06260	16S rRNA methyltransferase	0.00278856	0	0	0.000929521	0.00160998
FORMB_25920	methyltransferase RsmD	0.00275921	0	0	0.000919738	0.00159303
FORMB_05400	hypothetical protein	0.001765	0.000958357	0	0.000907785	0.000883585
FORMB_15380	ATP-dependent exonuclease	0	0.00271566	0	0.00090522	0.00156789
FORMB_09020	N-formylkynurenine (aryl-) formamidase	0.00270463	0	0	0.000901544	0.00156152
FORMB_04230	alpha/beta hydrolase	0	0	0.00269959	0.000899864	0.00155861
FORMB_26450	oxidoreductase	0.000854027	0	0.00184038	0.000898135	0.000920982
FORMB_13510	penicillin-binding protein 1A	0	0.00269185	0	0.000897284	0.00155414
FORMB_01410	glycosyltransferase, GT2 family	0	0.000856694	0.00179986	0.000885519	0.000900277
FORMB_02660	signal transduction protein	0.00125254	0.000656965	0.000745727	0.000885079	0.000321315
FORMB_07980	hemolysin-like protein	0.000804195	0.000955258	0.000891506	0.000883653	7.58371e-05
FORMB_12010	polymerase	0	0.00263509	0	0.000878362	0.00152137
FORMB_19350	cytochrome Cbb3 oxidase subunit I/III	0	0.00113319	0.00148662	0.000873268	0.000776643
FORMB_13120	conserved hypothetical protein (DUF583)	0.00260772	0	0	0.000869241	0.00150557
FORMB_23200	glycosyltransferase, GT1 family	0.00131804	0	0.00128524	0.000867762	0.000751683
FORMB_09820	deacylase	0	0.00143357	0.00114192	0.000858497	0.000757645
FORMB_00430	GTP-binding and nucleic acid-binding protein YchF	0	0	0.00255668	0.000852225	0.0014761
FORMB_23190	membrane protein	0	0.000594553	0.00195266	0.00084907	0.0010009
FORMB_26660	conserved hypothetical protein (DUF4294)	0	0	0.00250669	0.000835562	0.00144724
FORMB_15100	gamma-glutamyltranspeptidase	0.000415385	0.00089494	0.00118153	0.000830619	0.000387102
FORMB_10350	7,8-dihydro-6-hydroxymethylpterin-pyrophosphokin ase	0.0019691	0.000501696	0	0.0008236	0.00102326
FORMB_20180	glycoside hydrolase	0.00115054	0.00130938	0	0.000819972	0.000714544
FORMB_15820	gliding motility protein GldE	0	0.00147219	0.000962742	0.000811645	0.000747636
FORMB_24760	magnesium chelatase	0.00131518	0.00109872	0	0.000804634	0.000705188
FORMB_12290	colicin V production protein	0.0016595	0.000713186	0	0.000790896	0.000832475
FORMB_18480	30S ribosomal protein S20	0	0.0023505	0	0.000783501	0.00135706
FORMB_03760	recombinase RecR	0	0.00234907	0	0.000783022	0.00135623
FORMB_13760	nitrogen regulation protein NtrY	0	0.000891539	0.00145215	0.000781228	0.000732331
FORMB_07710	hypothetical protein	0	0.00107317	0.00123948	0.000770886	0.000672766
FORMB_26540	23S rRNA methyltransferase	0.0022992	0	0	0.000766399	0.00132744
FORMB_20860	hypothetical protein	0.00228023	0	0	0.000760075	0.00131649
FORMB_21170	ABC transporter, permease protein	0	0	0.0022531	0.000751035	0.00130083
FORMB_08100	filamentation induced by cAMP protein Fic	0.000906435	0	0.00134148	0.000749305	0.000684405
FORMB_16140	gliding motility protein GldC	0.00224408	0	0	0.000748025	0.00129562
FORMB_11120	RNA polymerase sigma-54 factor RpoN	0.000881139	0.000312148	0.0010074	0.000733563	0.000370376
FORMB_20460	oligopeptide transport system permease protein OppC	0	0	0.00217812	0.000726039	0.00125754
FORMB_23700	transcriptional regulator, MarR family	0	0	0.00216804	0.00072268	0.00125172
FORMB_06180	Na(+)-translocating NADH-quinone reductase subunit B	0	0	0.00215877	0.000719589	0.00124636
FORMB_24460	ATP-dependent DNA helicase RecQ	0.00176527	0.000305104	0	0.000690123	0.000943516
FORMB_26590	NADH:ubiquinone oxidoreductase	0	0.00205647	0	0.000685491	0.00118731
FORMB_18120	peptidase, C25 family	0	0.000220099	0.00182496	0.000681686	0.0009962
FORMB_09120	membrane protein	0	0	0.00201595	0.000671984	0.00116391
FORMB_26600	DEAD/DEAH box helicase	0	0.000910587	0.00109113	0.000667237	0.000584853
FORMB_14240	hypothetical protein	0.0020006	0	0	0.000666867	0.00115505
FORMB_03750	glycosyltransferase, GT2 family	0.000522225	0.000535619	0.000869866	0.00064257	0.000196958
FORMB_04520	conserved hypothetical protein (DUF4197)	0.00192544	0	0	0.000641812	0.00111165
FORMB_06230	hypothetical protein	0	0	0.0019069	0.000635633	0.00110095
FORMB_02200	hypothetical protein	0	0	0.00188241	0.000627469	0.00108681
FORMB_08550	FeS-binding protein	0	0.000942635	0.000888512	0.000610382	0.000529299
FORMB_01290	hypothetical protein	0	0.00179767	0	0.000599222	0.00103788
FORMB_20980	transcriptional regulator, Fis family	0	0.00178247	0	0.000594158	0.00102911
FORMB_08700	histidine kinase	0.00175578	0	0	0.000585261	0.0010137
FORMB_20670	glutamine synthetase	0.000546205	0.00118338	0	0.000576528	0.000592271
FORMB_04300	conserved hypothetical protein (DUF547)	0.00170183	0	0	0.000567275	0.000982549
FORMB_03180	ABC transporter, ATP-binding protein	0.00056403	0.000472066	0.000592913	0.000543003	6.31077e-05
FORMB_16390	hypothetical protein	0	0.00162223	0	0.000540744	0.000936595
FORMB_21720	alanine racemase	0.000569095	0.00101671	0	0.000528601	0.000509563
FORMB_07850	hypothetical protein	0	0.00156652	0	0.000522175	0.000904433
FORMB_03170	hemolysin D	0.00035912	0.000235942	0.000971188	0.000522083	0.000393782
FORMB_00750	lipid A biosynthesis lauroyl acyltransferase	0	0.00156426	0	0.000521419	0.000903124
FORMB_07160	50S ribosomal protein L24	0	0.00155269	0	0.000517564	0.000896447
FORMB_13710	glutamyl-tRNA reductase	0.000672766	0.000874532	0	0.000515766	0.000457917
FORMB_06660	hypothetical protein	0	0	0.00153086	0.000510287	0.000883843
FORMB_26170	hypothetical protein	0	0.00152684	0	0.000508947	0.000881522
FORMB_01200	hydrolase	0	0	0.00150828	0.000502762	0.000870808
FORMB_19390	adenine phosphoribosyltransferase	0.00148949	0	0	0.000496496	0.000859957
FORMB_17650	hypothetical protein	0	0.00146781	0	0.000489269	0.000847439
FORMB_00390	DNA-binding protein	0.0014596	0	0	0.000486534	0.000842702
FORMB_08080	ATP-dependent DNA helicase	0.00145486	0	0	0.000484953	0.000839964
FORMB_00770	ACP phosphodiesterase	0.00144537	0	0	0.000481792	0.000834488
FORMB_18210	glyoxalase	0.00142828	0	0	0.000476095	0.00082462
FORMB_14880	conserved hypothetical protein (DUF2723)	0.000506091	0.000504084	0.000415365	0.00047518	5.18111e-05
FORMB_05800	RNA polymerase sigma-70 factor	0.000898561	0.000495233	0	0.000464598	0.000450063
FORMB_21710	DNA polymerase III epsilon subunit	0	0.00137665	0	0.000458884	0.00079481
FORMB_21670	two-component system sensor histidine kinase	0	0.000667872	0.000697681	0.000455184	0.000394483
FORMB_01220	para-aminobenzoate synthase	0.00134471	0	0	0.000448237	0.000776368
FORMB_04280	hypothetical protein	0	0.00133757	0	0.000445858	0.000772248
FORMB_01870	hypothetical protein	0.00132458	0	0	0.000441525	0.000764745
FORMB_20620	hypothetical protein	0.00129308	0	0	0.000431026	0.00074656
FORMB_22560	hypothetical protein	0	0.00129207	0	0.00043069	0.000745977
FORMB_09350	acetyltransferase, GNAT family	0	0.00123387	0	0.00041129	0.000712375
FORMB_01970	subtilisin-like serine protease, S8A family	0	0	0.00122789	0.000409298	0.000708925
FORMB_15900	3-isopropylmalate dehydratase large subunit	0	0.00119456	0	0.000398188	0.000689682
FORMB_14310	anti-sigma factor	0	0	0.00117579	0.000391929	0.000678841
FORMB_01960	2-nitropropane dioxygenase	0.00112861	0	0	0.000376205	0.000651606
FORMB_14220	2-amino-3-ketobutyrate CoA ligase	0	0.0011121	0	0.0003707	0.000642071
FORMB_13610	beta-glucanase precursor	0	0.00110998	0	0.000369994	0.000640849
FORMB_01790	hypothetical protein	0.00109184	0	0	0.000363946	0.000630373
FORMB_17510	octanoyltransferase	0.00107439	0	0	0.00035813	0.000620299
FORMB_08990	dihydrodipicolinate synthase	0.000516945	0.000514062	0	0.000343669	0.00029763
FORMB_22130	filamentation induced by cAMP protein Fic	0	0.00102707	0	0.000342355	0.000592976
FORMB_00240	succinyl-CoA ligase [ADP-forming] subunit alpha	0.00101059	0	0	0.000336863	0.000583465
FORMB_07860	conserved hypothetical protein (DUF2807)	0	0.00100469	0	0.000334897	0.000580059
FORMB_23330	endonuclease III	0.000960392	0	0	0.000320131	0.000554482
FORMB_20570	signal transduction histidine kinase	0.000384676	0.000566602	0	0.000317092	0.000289284
FORMB_08540	NADH dehydrogenase	0	0.000939687	0	0.000313229	0.000542529
FORMB_11020	hydrolase	0.000273684	0.00035298	0.000300347	0.000309004	4.03504e-05
FORMB_20990	peptidase, M28 family	0	0.000886702	0	0.000295567	0.000511937
FORMB_08780	membrane protein	0	0.00085624	0	0.000285413	0.000494351
FORMB_05660	biotin-protein ligase	0.000812463	0	0	0.000270821	0.000469076
FORMB_08690	histidine kinase	0	0.000798266	0	0.000266089	0.000460879
FORMB_01840	GTP pyrophosphokinase	0	0.000394174	0.000400237	0.000264804	0.000229347
FORMB_01190	septum formation inhibitor Maf	0	0.000778235	0	0.000259412	0.000449314
FORMB_14940	transcription termination factor NusA	0.000771893	0	0	0.000257298	0.000445652
FORMB_11000	cytochrome oxidase subunit III	0.000760028	0	0	0.000253343	0.000438802
FORMB_22600	beta-hexosaminidase	0	0.000748719	0	0.000249573	0.000432273
FORMB_10820	recombinase RecJ	0.000719359	0	0	0.000239786	0.000415322
FORMB_00780	ATP-dependent DNA helicase RecG	0.000392165	0.000325557	0	0.000239241	0.000209848
FORMB_12910	hypothetical protein	0	0.000688764	0	0.000229588	0.000397658
FORMB_12510	acetyltransferase, GNAT family	0.000643363	0	0	0.000214454	0.000371446
FORMB_21690	tRNA dimethylallyltransferase	0	0	0.000633228	0.000211076	0.000365594
FORMB_02620	excinuclease ABC subunit B	8.90687e-05	0.000491537	0	0.000193535	0.000261891
FORMB_14730	hypothetical protein	0	0	0.00055029	0.00018343	0.00031771
FORMB_18690	hypothetical protein	0	0	0.00050938	0.000169793	0.000294091
FORMB_18370	filamentation induced by cAMP protein Fic	0.000500257	0	0	0.000166752	0.000288824
FORMB_06730	cell division protein FtsZ	0.00048569	0	0	0.000161897	0.000280413
FORMB_04130	HtrA peptidase, S1C family	0	0.000460637	0	0.000153546	0.000265949
FORMB_00110	hypothetical protein	0	0.00042298	0	0.000140993	0.000244208
FORMB_04840	hypothetical protein	0.00041033	0	0	0.000136777	0.000236904
FORMB_09470	hypothetical protein	0.000403064	0	0	0.000134355	0.000232709
FORMB_14060	cation transporter	0	0.000401091	0	0.000133697	0.00023157
FORMB_06820	cell division protein FtsI	0	0.000252511	0.000147321	0.000133277	0.00012684
FORMB_00840	aminopeptidase, M1 family	0	0.000371476	0	0.000123825	0.000214472
FORMB_10370	auxin-regulated protein	0.000367325	0	0	0.000122442	0.000212075
FORMB_16100	DNA primase	0.000134551	0.000141906	0	9.21523e-05	7.98909e-05
FORMB_26500	hypothetical protein	0	0.000276222	0	9.20741e-05	0.000159477
FORMB_07820	hypothetical protein	0.000262374	0	0	8.7458e-05	0.000151482
FORMB_08490	glycosyltransferase	0	0.00023078	0	7.69266e-05	0.000133241
FORMB_10130	histidine kinase	0	0.00022917	0	7.63899e-05	0.000132311
FORMB_15500	TonB-dependent receptor	0.000206708	0	0	6.89028e-05	0.000119343
FORMB_17380	restriction endonuclease subunit M	9.74082e-05	5.53858e-05	0	5.09313e-05	4.88566e-05
FORMB_26510	DNA methyltransferase	0	0	5.24548e-05	1.74849e-05	3.02848e-05
FORMB_02710	cold-shock protein	0	0	0	0	0
FORMB_04190	conserved hypothetical protein (DUF4249)	0	0	0	0	0
FORMB_13960	conserved hypothetical protein (DUF1094)	0	0	0	0	0
FORMB_23800	conserved hypothetical protein (DUF4199)	0	0	0	0	0
FORMB_25520	sulfate transporter	0	0	0	0	0
FORMB_00980	peptidase, M48 family	0	0	0	0	0
FORMB_13170	hypothetical protein	0	0	0	0	0

## Sheet: Chitin
locus tag	annotation	IP C1	IP C2	IP C3	mean value riBAQ%	standard deviation
FORMB_15930	O-acetylhomoserine aminocarboxypropyltransferase	3.46571	3.85481	4.79595	4.03882	0.683942
FORMB_21380	translation elongation factor Tu	3.109	3.31896	3.39916	3.27571	0.14984
FORMB_11200	NADP-specific glutamate dehydrogenase	2.55314	2.81158	2.17374	2.51282	0.320827
FORMB_06980	enolase	1.96602	3.09349	2.46499	2.50817	0.564969
FORMB_00120	transaldolase	1.80645	1.40342	2.26722	1.8257	0.432223
FORMB_24810	chaperone protein DnaK	1.89181	1.90081	1.66322	1.81861	0.134653
FORMB_06400	polynucleotide phosphorylase	1.71405	1.47806	1.78583	1.65932	0.161021
FORMB_26080	serine hydroxymethyltransferase	1.81925	1.61537	1.48141	1.63867	0.170119
FORMB_01040	dihydrolipoyl dehydrogenase	1.24791	1.53245	1.37683	1.38573	0.142479
FORMB_11800	acyl carrier protein	1.06932	1.5871	1.03197	1.22946	0.310284
FORMB_02380	2,3,4,5-tetrahydropyridine-2,6-dicarboxylate N-succinyltransferase	1.13869	1.07898	1.21612	1.1446	0.0687616
FORMB_06280	aspartate aminotransferase	1.07802	1.21402	0.904715	1.06559	0.155028
FORMB_16030	ferredoxin-NADP reductase	0.934543	0.915801	1.2888	1.04638	0.210152
FORMB_00870	alkyl hydroperoxide reductase	0.928691	1.03626	1.14788	1.03761	0.1096
FORMB_11750	superoxide dismutase	0.957245	0.95408	1.14087	1.0174	0.106941
FORMB_10580	acetyl-CoA carboxylase	0.958553	0.931293	1.01431	0.968053	0.0423168
FORMB_21450	50S ribosomal protein L7/L12	0.780712	0.864318	1.04225	0.895759	0.133573
FORMB_07440	SusD-like protein	0.77173	1.08374	0.821057	0.892177	0.167726
FORMB_03550	hypothetical protein	0.884402	0.747936	0.854131	0.828823	0.0716667
FORMB_00470	phosphoserine aminotransferase	0.810638	0.852898	0.822903	0.828813	0.0217412
FORMB_13820	hypothetical protein	0.749049	1.1027	0.626905	0.826218	0.247105
FORMB_18610	triosephosphate isomerase	0.986313	0.738566	0.74608	0.823653	0.140918
FORMB_08190	seryl-tRNA synthetase	0.833875	0.944923	0.671976	0.816925	0.137261
FORMB_03910	6-pyruvoyl tetrahydrobiopterin synthase	0.830038	0.756162	0.806267	0.797489	0.0377123
FORMB_05210	lipid-binding protein	0.770186	0.826225	0.733434	0.776615	0.0467282
FORMB_19770	thioredoxin	0.749928	0.91423	0.661001	0.775053	0.12847
FORMB_07020	DNA-directed RNA polymerase alpha subunit	0.719938	0.763243	0.767581	0.750254	0.0263436
FORMB_19820	peptidase, M1 family	0.750614	0.718042	0.752166	0.740274	0.0192691
FORMB_20780	branched-chain amino acid aminotransferase	0.708191	0.749267	0.76152	0.739659	0.0279326
FORMB_07430	TonB-dependent receptor	0.695436	0.732018	0.725528	0.71766	0.0195187
FORMB_21630	glycoside hydrolase	0.642165	0.719293	0.75905	0.706836	0.0594301
FORMB_25810	nitroreductase	0.719745	0.581536	0.815645	0.705642	0.11769
FORMB_03580	DNA-binding protein (DUF3276)	1.05742	0.592982	0.327071	0.659158	0.369644
FORMB_15410	glucose-6-phosphate isomerase	0.561583	0.709125	0.639227	0.636645	0.0738045
FORMB_00010	DNA polymerase III beta subunit	0.638156	0.731459	0.488499	0.619371	0.122564
FORMB_23900	carbamoyl phosphate synthase large subunit	0.619013	0.589655	0.57904	0.595903	0.0207058
FORMB_25820	glutamine--scyllo-inositol aminotransferase	0.573052	0.711547	0.478622	0.58774	0.117155
FORMB_22870	chromosome partitioning protein ParA	0.688426	0.475429	0.578816	0.58089	0.106513
FORMB_08890	tryptophan 2,3-dioxygenase	0.603964	0.565724	0.557241	0.575643	0.0248911
FORMB_07370	SusD-like protein	0.639935	0.483043	0.542724	0.555234	0.079191
FORMB_22150	6-pyruvoyl tetrahydropterin synthase	0.913964	0.688601	0	0.534188	0.476146
FORMB_06970	citrate synthase, type II	0.518324	0.485092	0.560234	0.521217	0.037654
FORMB_11260	protein YicC (DUF1732)	0.588594	0.428046	0.53352	0.51672	0.0815817
FORMB_01090	peptidase, M28 family	0.468526	0.56426	0.472511	0.501765	0.0541583
FORMB_04620	transketolase, C-terminal section	0.524519	0.419475	0.508827	0.484274	0.0566633
FORMB_18100	cytidine deaminase	0.46053	0.446414	0.537586	0.48151	0.0490735
FORMB_08840	hypothetical protein	0.452855	0.461348	0.501369	0.471857	0.0259084
FORMB_10960	cytochrome oxidase biogenesis protein Sco1/SenC/PrrC, copper metallochaperone-like protein	0.537703	0.549273	0.314974	0.467316	0.132059
FORMB_16320	heat shock protein 60 family chaperone GroEL	0.456328	0.496273	0.428837	0.460479	0.0339092
FORMB_14420	ribonucleotide reductase of class Ia (aerobic), beta subunit	0.466253	0.403183	0.508752	0.459396	0.0531175
FORMB_26150	hypothetical protein	0.438128	0.491694	0.432403	0.454075	0.0327045
FORMB_07630	peptidase, M3 family	0.527927	0.462945	0.36007	0.450314	0.0846385
FORMB_00830	hypothetical protein	0.421793	0.370361	0.538384	0.443513	0.0860914
FORMB_09380	peptidase, M16 family	0.529257	0.406883	0.377006	0.437715	0.0806722
FORMB_17490	lysyl-tRNA synthetase	0.417441	0.424612	0.467647	0.436567	0.0271539
FORMB_05460	carbonic anhydrase	0.449082	0.360405	0.489721	0.43307	0.0661283
FORMB_07940	fructose-1,6-bisphosphatase type I	0.499781	0.372038	0.426691	0.432837	0.0640926
FORMB_05760	aspartate aminotransferase	0.382649	0.447106	0.414345	0.4147	0.0322298
FORMB_14710	polyprenyl synthetase	0.501174	0.344966	0.39282	0.412987	0.080033
FORMB_00930	30S ribosomal protein S1	0.34402	0.477346	0.391747	0.404371	0.0675536
FORMB_09340	adenosylhomocysteinase	0.474121	0.274317	0.45101	0.399816	0.109298
FORMB_09100	saccharopine dehydrogenase	0.404729	0.482856	0.257207	0.381598	0.114589
FORMB_19500	tyrosyl-tRNA synthetase	0.425266	0.282143	0.4013	0.36957	0.076656
FORMB_13810	ATP synthase subunit beta	0.344599	0.376111	0.380922	0.367211	0.0197296
FORMB_12610	glutamyl-tRNA synthetase	0.452662	0.337193	0.300457	0.363438	0.079424
FORMB_01250	dihydrolipoamide dehydrogenase	0.282539	0.448863	0.356104	0.362502	0.0833464
FORMB_24420	aminotransferase class IV	0.398041	0.319996	0.365682	0.36124	0.0392114
FORMB_07360	TonB-dependent receptor	0.307834	0.42211	0.343708	0.357884	0.0584419
FORMB_09390	peptidase, M16 family	0.501196	0.324868	0.21789	0.347985	0.14306
FORMB_18460	prolyl-tRNA synthetase	0.341962	0.360192	0.332109	0.344755	0.0142482
FORMB_16000	ferredoxin-sulfite reductase	0.309056	0.341559	0.331611	0.327408	0.0166536
FORMB_04470	threonyl-tRNA synthetase	0.327556	0.346536	0.307167	0.327087	0.0196889
FORMB_15110	NADP-dependent malic enzyme	0.305648	0.341079	0.326647	0.324458	0.0178169
FORMB_07150	50S ribosomal protein L5	0.28524	0.2954	0.389702	0.323447	0.0576026
FORMB_19610	ferredoxin-NADP reductase	0.319518	0.339269	0.291403	0.31673	0.0240544
FORMB_15390	tryptophan 2,3-dioxygenase	0.337375	0.297583	0.313777	0.316245	0.0200104
FORMB_20750	dipeptidyl-peptidase III, M49 family	0.287662	0.32721	0.326872	0.313915	0.022736
FORMB_09930	pyruvate dehydrogenase E1 component beta subunit	0.24944	0.241553	0.410279	0.300424	0.0952189
FORMB_10760	6-pyruvoyl tetrahydropterin synthase	0.327256	0.261896	0.296492	0.295215	0.0326988
FORMB_21930	DNA gyrase subunit A	0.266461	0.285497	0.316595	0.289518	0.0253077
FORMB_05020	aconitate hydratase	0.288284	0.293643	0.283746	0.288558	0.00495415
FORMB_06990	carbamoyl phosphate synthase small subunit	0.27375	0.221865	0.368002	0.287872	0.0740847
FORMB_22380	NAD-dependent glyceraldehyde-3-phosphate dehydrogenase	0.243374	0.260121	0.351989	0.285161	0.0584771
FORMB_13830	TonB-dependent receptor	0.190521	0.374274	0.290181	0.284992	0.0919866
FORMB_02740	conserved hypothetical protein (DUF1566)	0.36923	0.235686	0.248026	0.284314	0.0737976
FORMB_19860	fructose-1,6-bisphosphatase	0.257222	0.313874	0.278209	0.283101	0.0286412
FORMB_11430	conserved hypothetical protein (DUF1566)	0.251262	0.308577	0.289009	0.282949	0.0291337
FORMB_13330	deoxyuridine 5'-triphosphate nucleotidohydrolase	0.266697	0.279827	0.297664	0.281396	0.015543
FORMB_14660	aspartyl-tRNA synthetase	0.272635	0.23731	0.326173	0.278706	0.0447415
FORMB_05740	conserved hypothetical protein (DUF1573)	0.300717	0.283314	0.243062	0.275698	0.0295725
FORMB_03630	GMP synthase [glutamine-hydrolyzing]	0.312486	0.272853	0.234699	0.273346	0.038896
FORMB_15240	MotA/TolQ/ExbB proton channel family protein	0.280031	0.373689	0.130564	0.261428	0.122625
FORMB_03100	hypothetical protein	0.291071	0.245517	0.247662	0.261416	0.0257037
FORMB_10020	pleiotropic regulatory protein	0.223759	0.317335	0.239937	0.260343	0.0500142
FORMB_04610	transketolase	0.240973	0.241127	0.29719	0.259763	0.0324125
FORMB_24590	GTP cyclohydrolase I, type 1	0.268733	0.20231	0.307067	0.25937	0.0530023
FORMB_01860	adenylosuccinate synthetase	0.241852	0.23414	0.302079	0.259357	0.0371988
FORMB_09770	2-keto-3-deoxy-D-arabino-heptulosonate-7- phosphate synthase I beta	0.293729	0.218596	0.265663	0.259329	0.0379645
FORMB_01050	3-dehydroquinate dehydratase	0.257672	0.25033	0.268955	0.258986	0.00938183
FORMB_08410	DNA-binding protein	0.360869	0.16984	0.241134	0.257281	0.0965331
FORMB_18410	GTP cyclohydrolase I	0.263138	0.224282	0.265538	0.250986	0.0231573
FORMB_25980	alcohol dehydrogenase	0.282389	0.251107	0.216815	0.250104	0.0327983
FORMB_06420	ribulose-phosphate 3-epimerase	0.241444	0.237685	0.270726	0.249952	0.0180888
FORMB_15990	sulfate adenylyltransferase subunit 1	0.227982	0.338444	0.170504	0.245643	0.0853515
FORMB_24150	nicotinate-nucleotide pyrophosphorylase	0.196384	0.223218	0.310983	0.243528	0.0599387
FORMB_21290	acyl-CoA dehydrogenase	0.254799	0.226015	0.243549	0.241454	0.0145059
FORMB_01700	peptidyl-prolyl cis-trans isomerase	0.231626	0.225182	0.264291	0.240366	0.0209682
FORMB_22890	fumarate hydratase class II	0.191252	0.279135	0.248263	0.23955	0.0445848
FORMB_10490	chaperone protein Skp	0.272806	0.218125	0.219556	0.236829	0.0311653
FORMB_00290	UDP-3-O-(3-hydroxymyristoyl) glucosamine N-acyltransferase	0.251348	0.18911	0.252443	0.230967	0.0362536
FORMB_11980	aldehyde dehydrogenase B	0.201246	0.203953	0.275889	0.227029	0.0423355
FORMB_21890	general stress protein (DUF2847)	0.22751	0.221905	0.228349	0.225921	0.00350324
FORMB_07650	glycine dehydrogenase	0.193991	0.240097	0.235348	0.223145	0.0253595
FORMB_21620	enoyl-[acyl-carrier-protein] reductase	0.291178	0.201677	0.167447	0.2201	0.06389
FORMB_02520	hypothetical protein	0.256772	0.193414	0.201872	0.217353	0.0343988
FORMB_10000	malonyl CoA-acyl carrier protein transacylase	0.113161	0.278496	0.256858	0.216172	0.0898634
FORMB_23780	phosphoglucomutase	0.228496	0.211449	0.208013	0.215986	0.0109695
FORMB_03730	DNA polymerase III epsilon subunit	0.187423	0.218256	0.233799	0.213159	0.0236041
FORMB_22540	catalase/peroxidase HPI	0.214648	0.170966	0.250273	0.211962	0.0397219
FORMB_05610	phosphopantetheine adenylyltransferase	0.201289	0.214731	0.218519	0.211513	0.00905477
FORMB_07660	3-oxoacyl-[acyl-carrier protein] synthase	0.133514	0.257179	0.23755	0.209414	0.0664606
FORMB_21010	2-dehydro-3-deoxyphosphogluconate aldolase	0.185412	0.222525	0.218995	0.208978	0.0204844
FORMB_17630	cystathionine beta-synthase	0.193003	0.226045	0.203748	0.207599	0.0168539
FORMB_06360	fructose-bisphosphate aldolase class II	0.277051	0.164524	0.180624	0.207399	0.0608548
FORMB_24330	histidyl-tRNA synthetase	0.213201	0.257357	0.142427	0.204328	0.0579768
FORMB_07690	branched-chain amino acid aminotransferase	0.22288	0.192701	0.192262	0.202614	0.017552
FORMB_09630	flagellar motor rotation protein MotB	0.18809	0.242357	0.166494	0.19898	0.0390867
FORMB_00670	homogentisate 1,2-dioxygenase	0.186383	0.248099	0.152411	0.195631	0.0485096
FORMB_25030	ornithine aminotransferase	0.26451	0.121615	0.189366	0.191831	0.0714795
FORMB_01440	thioredoxin reductase	0.20749	0.15764	0.205384	0.190171	0.0281929
FORMB_01680	exopolyphosphatase	0.202043	0.176244	0.18888	0.189056	0.0129003
FORMB_08920	iron-sulfur cluster repair di-iron protein	0.153799	0.271282	0.141274	0.188785	0.0717184
FORMB_22620	chorismate synthase	0.181095	0.163483	0.203601	0.182726	0.0201086
FORMB_06010	2,3-bisphosphoglycerate-independent phosphoglycerate mutase	0.229654	0.166722	0.145861	0.180746	0.043621
FORMB_20700	orotidine 5'-phosphate decarboxylase	0.164756	0.163363	0.206499	0.178206	0.0245124
FORMB_22400	deaminase DfrA	0.174025	0.185013	0.175353	0.17813	0.00599727
FORMB_20520	glutamate-1-semialdehyde aminotransferase	0.178829	0.175265	0.177381	0.177158	0.0017926
FORMB_09670	3-phosphoshikimate 1-carboxyvinyltransferase	0.177026	0.186365	0.14863	0.170674	0.0196533
FORMB_25850	membrane protein	0.183365	0.135449	0.182417	0.167077	0.0273945
FORMB_06920	mannose-1-phosphate guanylyltransferase	0.126632	0.241189	0.131569	0.166463	0.064761
FORMB_19950	methionyl-tRNA synthetase	0.168835	0.150098	0.178461	0.165798	0.0144232
FORMB_24890	1,4-dihydroxy-6-naphthoate synthase	0.167015	0.138167	0.191524	0.165569	0.0267075
FORMB_26590	NADH:ubiquinone oxidoreductase	0.192806	0.132604	0.168604	0.164671	0.0302931
FORMB_09230	conserved hypothetical protein (DUF3127)	0	0.203186	0.265438	0.156208	0.138815
FORMB_26580	cold shock protein CspA	0.102569	0.149012	0.207305	0.152962	0.0524793
FORMB_13220	ATP F0F1 synthase subunit gamma	0.156232	0.0875365	0.208295	0.150688	0.0605698
FORMB_13050	phosphoribosylamine--glycine ligase	0.138146	0.160879	0.150972	0.149999	0.0113978
FORMB_18340	malate dehydrogenase	0.15279	0.120103	0.175139	0.149344	0.0276791
FORMB_19840	palmitoyl-CoA hydrolase	0.163232	0.124328	0.16043	0.14933	0.0216977
FORMB_24500	UDP-N-acetylglucosamine 1-carboxyvinyltransferase	0.141411	0.145709	0.159595	0.148905	0.00950383
FORMB_07320	translation elongation factor G	0.142403	0.132362	0.169165	0.147977	0.0190242
FORMB_01420	flagellar motor rotation protein MotB	0.161572	0.137502	0.143272	0.147449	0.012567
FORMB_10420	pyridoxamine 5'-phosphate oxidase	0.149701	0.102718	0.189551	0.147323	0.0434652
FORMB_15710	Fe-S cluster assembly protein SufD	0.134654	0.173356	0.133116	0.147042	0.0228017
FORMB_05860	NGG1p interacting factor 3 protein, NIF3	0.168411	0.139525	0.123326	0.143754	0.022838
FORMB_12190	MoxR-like ATPase in aerotolerance operon	0.124572	0.187137	0.116182	0.14263	0.0387715
FORMB_01430	phenylalanyl-tRNA synthetase beta chain	0.151418	0.144854	0.130868	0.14238	0.0104957
FORMB_09830	S-adenosylmethionine synthase	0.236021	0.0334185	0.157065	0.142168	0.102119
FORMB_00700	fumarylacetoacetase	0.137402	0.196188	0.0921351	0.141908	0.0521725
FORMB_11760	amidophosphoribosyltransferase	0.104685	0.168021	0.151478	0.141395	0.0328501
FORMB_11210	hypothetical protein	0.157409	0.119398	0.147068	0.141292	0.0196532
FORMB_18110	hypothetical protein	0.125953	0.155566	0.126526	0.136015	0.0169342
FORMB_13890	glycogen synthase	0.141102	0.0980859	0.166925	0.135371	0.0347756
FORMB_23150	8-amino-7-oxononanoate synthase	0.126289	0.149851	0.129753	0.135298	0.0127217
FORMB_09900	deoxyadenosine kinase	0.119584	0.121048	0.162787	0.134473	0.0245317
FORMB_08940	acetylornithine deacetylase	0.188392	0.088391	0.126114	0.134299	0.0505005
FORMB_09730	hypothetical protein	0.132684	0.119116	0.150526	0.134108	0.0157534
FORMB_05030	ATPase, AAA family	0.0977717	0.175845	0.126281	0.133299	0.0395069
FORMB_12750	phosphoglycerate kinase	0.112231	0.146651	0.13769	0.132191	0.0178569
FORMB_24840	thioesterase	0.109956	0.147175	0.138748	0.13196	0.0195159
FORMB_10550	nitrogen fixation protein NifU	0.119646	0.139312	0.135378	0.131445	0.0104061
FORMB_06240	thiol-disulfide interchange protein	0.142412	0.101131	0.150328	0.131291	0.026417
FORMB_23820	glucose-1-phosphate thymidylyltransferase	0.139263	0.134438	0.111623	0.128441	0.0147637
FORMB_21440	50S ribosomal protein L10	0.107811	0.122323	0.154823	0.128319	0.0240729
FORMB_11730	cell envelope biogenesis protein OmpA	0.111791	0.12544	0.146827	0.128019	0.0176594
FORMB_21460	DNA-directed RNA polymerase beta subunit	0.108527	0.110959	0.163555	0.12768	0.0310925
FORMB_21470	DNA-directed RNA polymerase beta prime subunit	0.109408	0.123194	0.148343	0.126981	0.0197421
FORMB_23070	threonine aldolase	0.144807	0.134904	0.0988397	0.126183	0.0241924
FORMB_18400	cysteinyl-tRNA synthetase	0.121843	0.133623	0.111256	0.122241	0.011189
FORMB_01640	DNA recombination and repair protein RecF	0.116152	0.110616	0.135206	0.120658	0.0128994
FORMB_16400	DNA topoisomerase I	0.115832	0.118338	0.124229	0.119466	0.00431034
FORMB_21950	PgpA peptidase, C40 family	0.136167	0.0857423	0.136396	0.119435	0.029179
FORMB_09660	S-adenosylmethionine tRNA ribosyltransferase	0.126011	0.126934	0.104078	0.119007	0.0129378
FORMB_12900	glutamate-1-semialdehyde aminotransferase	0.110164	0.124376	0.108071	0.114204	0.00887118
FORMB_18320	DNA gyrase subunit B	0.110314	0.0782169	0.150174	0.112902	0.0360482
FORMB_21420	50S ribosomal protein L11	0.105648	0.0934275	0.139	0.112692	0.0235885
FORMB_12480	ribonuclease R	0.103002	0.139022	0.0907982	0.110941	0.0250728
FORMB_21600	hypothetical protein	0.118823	0.111606	0.10183	0.110753	0.00852832
FORMB_10390	ATP-dependent Clp protease, proteolytic subunit ClpP	0.0824593	0.134829	0.112643	0.109977	0.0262865
FORMB_15420	TonB-dependent receptor	0.104398	0.114063	0.109759	0.109407	0.00484227
FORMB_22530	hypothetical protein	0.122943	0.115431	0.0849367	0.10777	0.020128
FORMB_00730	thiol-disulfide oxidoreductase ResA	0.0992359	0.105132	0.118903	0.107757	0.0100931
FORMB_09140	leucyl-tRNA synthetase	0.117519	0.102215	0.102122	0.107285	0.00886305
FORMB_15140	glycine cleavage system protein H	0.130141	0.115391	0.0754286	0.106987	0.0283081
FORMB_08500	purine nucleoside phosphorylase	0.117592	0.114369	0.083944	0.105302	0.0185665
FORMB_21900	thioredoxin	0.102683	0.112466	0.100182	0.10511	0.00649192
FORMB_01290	hypothetical protein	0.0877692	0.133336	0.0885359	0.103214	0.0260894
FORMB_07130	30S ribosomal protein S8	0.0875635	0.104696	0.115085	0.102448	0.0138976
FORMB_24000	TonB-dependent receptor	0.0969014	0.111894	0.0959862	0.101594	0.00893168
FORMB_03720	2-hydroxyhepta-2,4-diene-1,7-dioate isomerase	0.100972	0.0808949	0.122054	0.101307	0.0205814
FORMB_26190	ATP phosphoribosyltransferase	0.127743	0.0493451	0.125882	0.10099	0.0447355
FORMB_20360	peptidase, S9 family	0.121914	0.0823936	0.0960212	0.10011	0.0200749
FORMB_12860	pyridoxal-5'-phosphate-dependent protein	0.0992594	0.0931666	0.106891	0.0997724	0.00687662
FORMB_05730	valyl-tRNA synthetase	0.0935101	0.11619	0.0873711	0.0990237	0.01518
FORMB_24580	hypothetical protein	0.138024	0.0909199	0.068123	0.0990222	0.0356479
FORMB_11840	pyruvate kinase	0.107511	0.0868843	0.101257	0.0985505	0.010576
FORMB_10630	riboflavin synthase subunit alpha	0.0939624	0.109413	0.0916587	0.0983446	0.00965419
FORMB_15980	sulfate adenylyltransferase subunit 2	0.104634	0.0833892	0.106337	0.0981201	0.0127858
FORMB_10830	osmotically inducible protein OsmC	0.121072	0.0616168	0.109251	0.097313	0.0314737
FORMB_02340	hypothetical protein	0.0822021	0.0917584	0.117327	0.0970958	0.0181606
FORMB_05990	alpha-aspartyl dipeptidase peptidase E	0.11777	0.0546611	0.117978	0.0968031	0.0364962
FORMB_20680	phosphoribosylformylglycinamidine cyclo-ligase	0.11658	0.0504046	0.119589	0.0955248	0.0391042
FORMB_15430	hypothetical protein	0.131254	0.0751104	0.0797587	0.0953744	0.0311595
FORMB_26260	phosphoribosyl-ATP pyrophosphatase	0.0843158	0.0733242	0.126234	0.0946247	0.0279207
FORMB_15650	conserved hypothetical protein (DUF3078)	0.10714	0.0763535	0.0973855	0.0936262	0.0157336
FORMB_02680	succinyl-CoA synthetase subunit beta	0.0808323	0.0930202	0.106619	0.0934906	0.0128999
FORMB_24060	adenylosuccinate lyase	0.0973709	0.0962625	0.0850864	0.0929066	0.00679513
FORMB_12310	phenylalanyl-tRNA synthetase subunit alpha	0.114077	0.0708486	0.0928335	0.0925862	0.0216151
FORMB_22810	purine nucleoside phosphorylase	0.0936237	0.0810786	0.101496	0.0920661	0.0102975
FORMB_24620	deoxyribodipyrimidine photolyase	0.0987321	0.095408	0.0781249	0.090755	0.0110635
FORMB_11400	hypothetical protein	0.0686025	0.0606532	0.14096	0.0900719	0.0442493
FORMB_00710	flavin reductase	0.0937587	0.0963344	0.0774141	0.089169	0.0102613
FORMB_00510	peptide methionine sulfoxide reductase	0.117089	0.109783	0.0380199	0.088297	0.0436943
FORMB_07610	phosphoribosylaminoimidazole carboxylase ATPase subunit	0.0838098	0.0948277	0.084181	0.0876062	0.00625677
FORMB_04170	isocitrate dehydrogenase	0.086736	0.0799472	0.0907608	0.0858147	0.00546534
FORMB_01110	GlcNAc-PI de-N-acetylase	0.0807229	0.0913378	0.0840513	0.0853707	0.00542906
FORMB_20160	hypothetical protein	0.0933086	0.0831416	0.0780376	0.0848293	0.00777409
FORMB_07620	phosphoribosylaminoimidazole carboxylase catalytic subunit	0.0768386	0.0956263	0.081784	0.0847496	0.00973862
FORMB_19070	hypothetical protein	0.132304	0.0536575	0.0666763	0.0842128	0.0421543
FORMB_26000	transcriptional regulator, TACO1-like (DUF28)	0.0792845	0.0784113	0.0941181	0.0839379	0.00882704
FORMB_24980	ABC transporter, ATP-binding protein	0.1055	0.0761779	0.0692579	0.0836451	0.0192403
FORMB_20240	tetratricopeptide repeat protein	0.0502932	0.112202	0.0882616	0.0835857	0.0312184
FORMB_00440	TonB-dependent receptor	0.0632304	0.118551	0.0688688	0.0835501	0.0304427
FORMB_13670	delta-aminolevulinic acid dehydratase	0.126675	0.0518154	0.0693776	0.0826227	0.039148
FORMB_05220	anthranilate synthase, aminase component	0.086751	0.0696347	0.0890547	0.0818135	0.0106098
FORMB_08240	ribose-phosphate pyrophosphokinase	0.0995617	0.0656231	0.0798759	0.0816869	0.0170416
FORMB_01630	TPR domain protein	0.075816	0.0779401	0.0905488	0.081435	0.00796393
FORMB_23910	hypothetical protein	0.0982155	0.0805408	0.0642669	0.0810077	0.0169791
FORMB_15670	FeS assembly SUF system protein	0.0496051	0.0996698	0.0935643	0.0809464	0.0273135
FORMB_11810	3-oxoacyl-[acyl-carrier protein] synthase	0.0757067	0.0756321	0.091302	0.0808803	0.00902558
FORMB_21560	4-hydroxy-tetrahydrodipicolinate synthase	0.0926376	0.0729648	0.0733285	0.0796436	0.0112546
FORMB_00760	phosphoglucosamine mutase	0.0803799	0.058686	0.0991914	0.0794191	0.0202698
FORMB_21740	3-hydroxybutyryl-CoA dehydrogenase	0.0951114	0.0765798	0.0658732	0.0791881	0.0147926
FORMB_10680	hypothetical protein	0.0755245	0.0744955	0.0834901	0.0778367	0.00492293
FORMB_18240	cupin	0.0827166	0.0716711	0.0789031	0.0777636	0.0056102
FORMB_12440	dihydroneopterin aldolase	0.0995703	0.0509982	0.0819835	0.0775173	0.0245921
FORMB_00880	thioredoxin	0.0857199	0	0.146335	0.0773517	0.0735256
FORMB_19640	acyl-CoA dehydrogenase	0.0681952	0.0772852	0.0864058	0.0772954	0.00910533
FORMB_24790	3-methyl-2-oxobutanoate hydroxymethyltransferase	0.0395404	0.0912739	0.101035	0.077283	0.0330484
FORMB_24340	histidyl-tRNA synthetase	0.0815011	0.0608422	0.0893041	0.0772158	0.0147069
FORMB_17510	octanoyltransferase	0.0860286	0.0731246	0.0703553	0.0765028	0.00836493
FORMB_13690	uroporphyrinogen decarboxylase HemE	0.0774967	0.0744689	0.077429	0.0764649	0.00172891
FORMB_14940	transcription termination factor NusA	0.079829	0.0688601	0.0801951	0.0762947	0.00644121
FORMB_01180	3-deoxy-D-manno-octulosonate 8-phosphate phosphatase	0.0668339	0.0861949	0.0749822	0.0760037	0.00972081
FORMB_05190	redoxin	0.0830102	0.100897	0.0430333	0.0756468	0.0296263
FORMB_02010	peptidylprolyl isomerase	0.0869482	0.0311824	0.107432	0.0751877	0.039462
FORMB_07700	enoyl-CoA hydratase	0.0802406	0.0416121	0.0985104	0.0734544	0.0290499
FORMB_00370	transcriptional regulator, AsnC family	0.080813	0.0645397	0.073987	0.0731132	0.00817175
FORMB_23650	acyl-CoA dehydrogenase	0.0753337	0.0618777	0.0791451	0.0721188	0.00907149
FORMB_25430	hypothetical protein	0.0723882	0.0784672	0.0654142	0.0720899	0.00653158
FORMB_07720	alanyl-tRNA synthetase	0.0869589	0.062442	0.0661625	0.0718545	0.0132124
FORMB_07210	30S ribosomal protein S3	0.0624094	0.0754192	0.0770748	0.0716345	0.00803195
FORMB_15620	hypothetical protein	0.175459	0.00625911	0.0317568	0.0711584	0.0912224
FORMB_09490	glycyl-tRNA synthetase subunit beta	0.0961918	0.068522	0.0477998	0.0708379	0.024279
FORMB_14270	hypothetical protein	0.122654	0.0361656	0.0493438	0.0693877	0.0465978
FORMB_26710	acetyl-CoA synthetase	0.0858635	0.0497018	0.0724929	0.0693527	0.0182842
FORMB_19530	hypothetical protein	0.0614747	0.0773385	0.0673847	0.0687326	0.00801733
FORMB_09280	TonB-dependent receptor	0.0657235	0.0680056	0.0719791	0.0685694	0.00316567
FORMB_26180	peptidase	0.0688104	0.0655193	0.0691905	0.0678401	0.00201882
FORMB_24040	conserved hypothetical protein (DUF4252)	0.0856148	0.0474604	0.0702406	0.067772	0.0191966
FORMB_13470	recombinase RecA	0.0554252	0.0886093	0.0583929	0.0674758	0.0183622
FORMB_21910	histidine ammonia-lyase	0.0544841	0.0787041	0.0682028	0.0671303	0.0121455
FORMB_22370	6-phosphofructokinase	0.0833382	0.0589362	0.0590963	0.0671236	0.0140425
FORMB_21750	glycoside hydrolase, GH109 family	0.0693185	0.0107927	0.120769	0.0669601	0.0550261
FORMB_23130	DNA binding protein	0.0814646	0.0622211	0.0561356	0.0666071	0.0132219
FORMB_12390	aspartate-semialdehyde dehydrogenase	0.107483	0.0442368	0.0472611	0.0663268	0.0356741
FORMB_00480	3-phosphoglycerate dehydrogenase	0.0653462	0.0864904	0.0434224	0.0650863	0.0215352
FORMB_15740	iron-sulfur cluster assembly protein SufB	0.0584885	0.0733588	0.062466	0.0647711	0.00769847
FORMB_22450	phosphoheptose isomerase	0.0905711	0.0468508	0.055325	0.064249	0.023186
FORMB_07050	30S ribosomal protein S13	0.0535237	0.0704253	0.0660802	0.0633431	0.00877694
FORMB_07330	30S ribosomal protein S7	0.0503897	0.0649044	0.0743137	0.0632026	0.0120525
FORMB_08660	TonB-dependent receptor	0.0497508	0.0785364	0.0604756	0.0629209	0.0145477
FORMB_11150	TonB-dependent receptor	0.0490992	0.076484	0.0608348	0.0621393	0.0137389
FORMB_01710	aminoacyl-histidine dipeptidase, M20 family	0.0647288	0.0609966	0.0599119	0.0618791	0.00252682
FORMB_06330	RNA methyltransferase	0.0889804	0.0329633	0.0636084	0.0618507	0.0280499
FORMB_05100	hydroxymethylglutaryl-CoA lyase	0.0735051	0.0574828	0.0543672	0.061785	0.0102687
FORMB_23950	hypothetical protein	0.039817	0.0790208	0.0649802	0.0612727	0.0198632
FORMB_21410	transcription antitermination protein NusG	0.0187511	0.0680775	0.096944	0.0612575	0.0395401
FORMB_14220	2-amino-3-ketobutyrate CoA ligase	0.0461344	0.0543576	0.0821806	0.0608909	0.0188903
FORMB_05670	ribosome-associated protein IOJAP	0.066521	0.0465447	0.0663845	0.0598167	0.0114941
FORMB_06190	Na(+)-translocating NADH-quinone reductase subunit A	0.0581841	0.0559681	0.0640997	0.0594173	0.00420374
FORMB_03150	hypothetical protein	0.0783584	0.0557951	0.042744	0.0589658	0.0180177
FORMB_24910	metal-dependent hydrolase, beta-lactamase-like	0.0576353	0.0379838	0.0808012	0.0588068	0.0214328
FORMB_13410	tryptophanyl-tRNA synthetase	0.0671341	0.0435074	0.0650925	0.058578	0.0130914
FORMB_12730	chaperone protein Skp	0.0402328	0.0781584	0.0528507	0.0570806	0.0193134
FORMB_05230	anthranilate synthase, amidotransferase component	0.0720645	0.0397966	0.0592908	0.0570507	0.0162502
FORMB_15700	cysteine sulfinate desulfinase SufS	0.0341019	0.0731725	0.0637805	0.0570183	0.0203942
FORMB_24410	hypothetical protein	0.110623	0.0287121	0.029512	0.0562824	0.0470622
FORMB_15950	O-succinylhomoserine sulfhydrylase	0.00131423	0.142222	0.0249699	0.0561686	0.0754568
FORMB_00360	3-dehydroquinate synthase	0.0350344	0.0660224	0.0659679	0.0556749	0.0178752
FORMB_09640	aldo/keto reductase family protein	0.054139	0.0467097	0.0650501	0.0552996	0.00922508
FORMB_13630	3'-to-5' exonuclease	0.046456	0.0633205	0.0547588	0.0548451	0.00843259
FORMB_21680	transcriptional regulatory protein RprY	0.0498559	0.0624021	0.0518305	0.0546962	0.00674618
FORMB_15300	isoleucyl-tRNA synthetase	0.0527241	0.0507693	0.0593282	0.0542739	0.00448501
FORMB_23350	nicotinate-nucleotide adenylyltransferase	0.053811	0.0677873	0.0396187	0.053739	0.0140844
FORMB_14580	deoxyguanosinetriphosphate triphosphohydrolase	0.041832	0.0518527	0.0674296	0.0537048	0.0128989
FORMB_05150	endonuclease I	0.0625959	0.0563754	0.0393293	0.0527669	0.0120457
FORMB_13920	aspartate 1-decarboxylase	0.0577061	0.0462199	0.0529854	0.0523038	0.00577333
FORMB_15830	single-stranded DNA-binding protein	0.0484968	0.0481632	0.0586523	0.0517708	0.00596193
FORMB_08620	diphosphomevalonate decarboxylase	0.0513693	0.0419395	0.0608971	0.051402	0.00947887
FORMB_00680	4-hydroxyphenylpyruvate dioxygenase	0.0516309	0.0438747	0.0586448	0.0513835	0.00738815
FORMB_09450	succinate dehydrogenase flavoprotein subunit	0.0371802	0.0597668	0.0539107	0.0502859	0.0117214
FORMB_14370	CMP deaminase	0.0612239	0.0441755	0.0454278	0.0502757	0.00950203
FORMB_16410	arginase	0.0539418	0.0601847	0.0357975	0.0499746	0.0126684
FORMB_25830	3,4-dihydroxy-2-butanone 4-phosphate synthase	0.0481366	0.0411329	0.0594081	0.0495592	0.00922026
FORMB_20010	hypothetical protein	0.0390538	0.0471463	0.0603683	0.0488562	0.0107596
FORMB_05910	2-aminomuconate deaminase	0.0654748	0.0338976	0.0464704	0.0486143	0.0158974
FORMB_07600	adenylate kinase	0.0356325	0.0625645	0.0467822	0.0483264	0.0135323
FORMB_14980	translation initiation factor IF-2	0.0455578	0.0459937	0.0526262	0.0480592	0.00396112
FORMB_03770	glycoside hydrolase, GH74 family	0.0472942	0.0665974	0.0292077	0.0476997	0.0186982
FORMB_20560	transcriptional regulator, CheY-like superfamily	0.0399627	0.0712106	0.0314201	0.0475311	0.0209471
FORMB_04160	50S ribosomal protein L19	0.051946	0.0652691	0.0234594	0.0468915	0.0213582
FORMB_16020	siroheme synthase	0.0166537	0.0661528	0.0568515	0.0465527	0.0263076
FORMB_23870	murein transglycosylase	0.0601949	0.0344008	0.0441782	0.0462579	0.0130222
FORMB_14180	formyltetrahydrofolate deformylase	0.0725747	0.025091	0.0404368	0.0460342	0.0242317
FORMB_20440	stationary phase survival protein SurE	0.0834754	0.025543	0.0284045	0.0458077	0.0326526
FORMB_08520	conserved hypothetical protein (DUF547)	0.051245	0.0354123	0.0504288	0.0456954	0.00891473
FORMB_06000	acetyltransferase	0.0543555	0.0426556	0.0389078	0.0453063	0.00805776
FORMB_11960	phosphoenolpyruvate carboxylase	0.0398598	0.0473034	0.0469692	0.0447108	0.00420439
FORMB_25020	RNA methyltransferase	0.0206095	0.0280573	0.0852136	0.0446268	0.0353459
FORMB_20990	peptidase, M28 family	0.0459136	0.045629	0.0422327	0.0445918	0.00204799
FORMB_04650	phosphoribosyltransferase	0.0286891	0.0625405	0.0421753	0.0444683	0.0170418
FORMB_22470	ABC transporter, ATPase	0.0554959	0.0365064	0.041195	0.0443991	0.00989194
FORMB_10870	peptidase, M22 family	0.0403636	0.0492599	0.0420581	0.0438939	0.00472374
FORMB_07080	50S ribosomal protein L15	0.0431826	0.0128653	0.0745257	0.0435245	0.0308316
FORMB_11190	ABC transporter, substrate-binding protein	0.0351416	0.0513017	0.0419383	0.0427939	0.00811394
FORMB_24560	glutathione peroxidase	0.0488826	0.0443592	0.0313802	0.0415407	0.00908528
FORMB_10430	acetoin utilization protein AcuB	0.0311029	0.0529547	0.0372167	0.0404248	0.0112736
FORMB_24220	TonB-dependent receptor	0.0344577	0.0497817	0.0353685	0.0398693	0.00859644
FORMB_15730	hypothetical protein	0.0328285	0.0425118	0.0424247	0.039255	0.00556567
FORMB_21090	phosphonate ABC transporter ATP-binding protein	0.0440293	0.0145437	0.0584677	0.0390136	0.0223874
FORMB_15800	thiamine-monophosphate kinase	0.0256922	0.0619842	0.028634	0.0387701	0.0201577
FORMB_24200	30S ribosomal protein S18	0.0329936	0.036557	0.0467398	0.0387634	0.00713377
FORMB_01620	6,7-dimethyl-8-ribityllumazine synthase	0.0318574	0.0349784	0.0484109	0.0384156	0.00879574
FORMB_00220	plasmid stabilization system	0.0425673	0.0351088	0.0367528	0.038143	0.00391877
FORMB_15120	holliday junction DNA helicase RuvA	0.0272571	0.0535297	0.032323	0.0377033	0.0139382
FORMB_14770	2-oxoglutarate dehydrogenase E1 component	0.0404622	0.0356359	0.0369174	0.0376718	0.00250004
FORMB_21330	ribosome hibernation protein YhbH	0.0472041	0.0327397	0.032954	0.0376326	0.00828987
FORMB_18350	preprotein translocase subunit SecD	0.0319367	0.0449156	0.0358125	0.0375549	0.00666255
FORMB_07240	50S ribosomal protein L2	0.0437892	0.00870015	0.0600715	0.0375203	0.0262532
FORMB_16120	NAD synthetase	0.0338339	0.0497178	0.027973	0.0371749	0.0112508
FORMB_24920	O-succinylbenzoate synthase	0.044606	0.0307672	0.0352014	0.0368582	0.00706661
FORMB_03830	chaperone protein HtpG	0.0288756	0.0440424	0.0376532	0.0368571	0.00761472
FORMB_11060	translation elongation factor Ts	0.0343334	0.0284219	0.0470964	0.0366173	0.00954443
FORMB_06220	delta-1-pyrroline-5-carboxylate dehydrogenase	0.050454	0.0254025	0.0334903	0.0364489	0.0127851
FORMB_15440	endonuclease I	0	0.0685486	0.0407785	0.0364424	0.0344794
FORMB_09440	succinate dehydrogenase cytochrome b subunit	0.0316731	0.0410743	0.0360045	0.0362506	0.00470546
FORMB_06410	RNA polymerase sigma factor RpoD	0.0293922	0.0307166	0.0483959	0.0361682	0.0106102
FORMB_25760	hexameric tyrosine-coordinated heme protein (HTHP)	0.0475	0.0220619	0.0386684	0.0360768	0.0129155
FORMB_14430	ribonucleotide reductase of class Ia (aerobic), alpha subunit	0.0274457	0.0419155	0.037314	0.0355584	0.00739293
FORMB_03920	isopentenyl-diphosphate delta-isomerase	0.0393196	0.0279108	0.0387956	0.035342	0.00644091
FORMB_15050	cytochrome C oxidase polypeptide II	0.0594832	0.0115013	0.0337472	0.0349106	0.0240121
FORMB_05130	hypothetical protein	0.039296	0.0287068	0.0365358	0.0348462	0.0054931
FORMB_26740	phosphoribosylaminoimidazole-succinocarboxamide synthase	0.0576289	0.0204743	0.0260325	0.0347119	0.0200403
FORMB_11310	ribosome-binding factor A	0.026003	0.0410584	0.0360145	0.0343586	0.00766305
FORMB_19670	30S ribosomal protein S16	0.0192547	0.031635	0.0521049	0.0343315	0.0165903
FORMB_23620	superoxide dismutase	0.033656	0.0342224	0.0349395	0.0342726	0.000643208
FORMB_26360	agmatinase	0.033045	0.0387584	0.0309537	0.0342524	0.00404003
FORMB_04140	glyceraldehyde-3-phosphate dehydrogenase	0.0221143	0.0335196	0.0464529	0.034029	0.0121773
FORMB_09910	inorganic pyrophosphatase	0.0288777	0.0366342	0.0364036	0.0339718	0.00441314
FORMB_18210	glyoxalase	0.0347364	0.0219986	0.0444351	0.0337234	0.0112525
FORMB_11860	ketol-acid reductoisomerase	0.0328971	0.0332055	0.0349744	0.0336923	0.00112093
FORMB_24480	conserved hypothetical protein (UPF0250)	0.0384557	0.0320343	0.0305571	0.0336823	0.00419933
FORMB_24650	heat-shock protein	0.032224	0.033107	0.0353785	0.0335698	0.00162735
FORMB_23690	3-hydroxyacyl-CoA dehydrogenase	0.0452598	0.0166818	0.0385935	0.0335117	0.0149514
FORMB_01500	chromosome partitioning protein ParA	0.00116902	0.0975589	0.00179259	0.0335068	0.0554716
FORMB_13370	thioesterase	0.0289977	0.0343528	0.0358923	0.0330809	0.00361896
FORMB_07030	30S ribosomal protein S4	0.0226074	0.0358143	0.0406538	0.0330251	0.0093409
FORMB_23080	prolyl oligopeptidase, S9A family	0.0464088	0.0218375	0.0297614	0.0326693	0.0125411
FORMB_03820	3-oxoacyl-[acyl-carrier protein] synthase	0.0326077	0.0313528	0.0331835	0.0323813	0.000936121
FORMB_02030	D-arabinose 5-phosphate isomerase	0.0286247	0.0346164	0.0331985	0.0321465	0.00313127
FORMB_15210	hydrolase TatD	0.0390645	0.0269685	0.0304049	0.032146	0.00623313
FORMB_11110	asparaginyl-tRNA synthetase	0.0437764	0.0187771	0.033171	0.0319082	0.0125474
FORMB_18090	pyruvate dehydrogenase E1 component alpha subunit	0.0285454	0.0277618	0.0389876	0.0317649	0.00626729
FORMB_16860	hypothetical protein	0.0433176	0.0159439	0.0356079	0.0316232	0.0141152
FORMB_04660	shikimate kinase	0.0408224	0.046731	0.00697891	0.0315108	0.0214496
FORMB_06860	2-hydroxy-6-oxo-6-phenylhexa-2,4-dienoate hydrolase	0.0256857	0.0366182	0.031869	0.031391	0.00548188
FORMB_24950	methylcrotonoyl-CoA carboxylase	0.00745341	0.0656125	0.0207499	0.0312719	0.0304738
FORMB_15000	quinol-cytochrome C oxidoreductase	0.0187854	0.042975	0.031879	0.0312131	0.0121085
FORMB_13680	coproporphyrinogen III oxidase	0.0478129	0.0275462	0.0177404	0.0310332	0.0153365
FORMB_03460	phage tail fiber	0.0335424	0.0292339	0.0302104	0.0309955	0.00225903
FORMB_18570	conserved hypothetical protein (DUF1599)	0.0256193	0.0341851	0.031657	0.0304871	0.00440113
FORMB_20480	urocanate hydratase	0.0270813	0.038439	0.0255436	0.0303546	0.00704334
FORMB_09790	aminotransferase	0.0291414	0.0263547	0.0353136	0.0302699	0.00458485
FORMB_15880	3-isopropylmalate dehydrogenase	0.0264339	0.0381142	0.0253566	0.0299682	0.00707518
FORMB_00450	ferredoxin	0.0316859	0.0274397	0.0302652	0.029797	0.00216151
FORMB_07100	30S ribosomal protein S5	0.0268047	0.0281105	0.0342935	0.0297362	0.0040003
FORMB_13520	succinyl-CoA:3-ketoacid coenzyme A transferase subunit A	0.0177146	0.0265421	0.0443877	0.0295481	0.0135882
FORMB_09680	pyrophosphatase	0.077979	0.00947531	0.00104611	0.0295001	0.0421949
FORMB_05070	peptidylprolyl isomerase	0.0297866	0.0329447	0.025364	0.0293651	0.00380785
FORMB_05770	UDP-N-acetylenolpyruvoylglucosamine reductase	0.0296044	0.0232476	0.034685	0.029179	0.00573058
FORMB_16440	gliding motility protein GldM	0.0182199	0.039927	0.0288884	0.0290118	0.0108541
FORMB_13030	dTDP-glucose 4,6-dehydratase	0.02736	0.0293962	0.0285991	0.0284518	0.0010261
FORMB_11790	phosphoribosylglycinamide formyltransferase	0.0422672	0.0075531	0.0338794	0.0278999	0.0181131
FORMB_10880	transporter	0.0276151	0.0303492	0.0246923	0.0275522	0.00282897
FORMB_12810	hypothetical protein	0.0342584	0.0232255	0.0246891	0.027391	0.00599218
FORMB_06740	cell division protein FtsA	0.0251069	0.0421817	0.0146288	0.0273058	0.0139075
FORMB_11040	30S ribosomal protein S9	0.0241144	0.0196899	0.0377605	0.0271882	0.00941929
FORMB_05250	indole-3-glycerol phosphate synthase	0.0250984	0.0318399	0.024415	0.0271178	0.00410377
FORMB_18600	thioredoxin family protein	0.0289849	0.0273518	0.0249026	0.0270798	0.0020547
FORMB_22840	dehydrogenase	0.0286355	0.027453	0.0247268	0.0269384	0.00200452
FORMB_03530	peptidase T, M20 family	0.0317867	0.018024	0.0300133	0.026608	0.00748666
FORMB_03710	damage-inducible protein CinA	0.0251884	0.0334211	0.0212054	0.026605	0.00622987
FORMB_07570	peptidoglycan synthetase	0.0338468	0.0235567	0.0223934	0.0265989	0.00630371
FORMB_18200	methylenetetrahydrofolate dehydrogenase	0.021008	0.0204091	0.0383017	0.0265729	0.0101618
FORMB_04580	queuine tRNA-ribosyltransferase	0.0309078	0.0215093	0.0271549	0.026524	0.00473088
FORMB_26020	aminomethyltransferase	0.0190216	0.0400308	0.0203279	0.0264601	0.0117707
FORMB_23430	peptidase, S10 family	0.031493	0.0317308	0.0159265	0.0263834	0.00905673
FORMB_18180	short-chain dehydrogenase	0.0271949	0.0201115	0.0300582	0.0257882	0.00512038
FORMB_26670	peptidase, M42 family	0.0148676	0.0293483	0.0330463	0.0257541	0.00960758
FORMB_19440	uroporphyrinogen-III synthase HemD	0.0231712	0.026393	0.0267783	0.0254475	0.00198072
FORMB_03700	50S ribosomal protein L28	0.027525	0.0192693	0.0294072	0.0254005	0.00539256
FORMB_00570	protein PyrR	0.0195453	0.0340973	0.0222255	0.0252894	0.00774469
FORMB_17960	acyl-CoA dehydrogenase	0.024198	0.0245733	0.0270526	0.0252746	0.00155118
FORMB_14170	hypothetical protein	0.0471741	0.0285471	0	0.0252404	0.0237603
FORMB_05510	hypothetical protein	0.019137	0.0256109	0.0305571	0.0251016	0.00572706
FORMB_15380	ATP-dependent exonuclease	0.0175586	0.0295959	0.0278882	0.0250142	0.006513
FORMB_08230	50S ribosomal protein L25	0.0193781	0.0250665	0.0304149	0.0249532	0.00551925
FORMB_10570	acetyl-CoA carboxylase	0.0213574	0.0251331	0.0281202	0.0248702	0.00338904
FORMB_19660	16S rRNA processing protein RimM	0.0274178	0.0308869	0.0160792	0.0247947	0.00774456
FORMB_13180	ATP F0F1 synthase subunit B	0.0200442	0.0236519	0.0304673	0.0247211	0.00529316
FORMB_07480	23S rRNA (guanosine-2'-O-) -methyltransferase RlmB	0.016995	0.03632	0.0190172	0.0241107	0.0106218
FORMB_12360	alanine racemase	0.021855	0.01864	0.0317194	0.0240714	0.00681559
FORMB_07170	50S ribosomal protein L14	0.0159167	0.0216227	0.0341189	0.0238861	0.00930976
FORMB_07200	50S ribosomal protein L16	0.0280824	0.0242261	0.0187298	0.0236795	0.00470019
FORMB_06940	arginyl-tRNA synthetase	0.0262688	0.0181488	0.0261747	0.0235308	0.00466113
FORMB_11050	30S ribosomal protein S2	0.0175571	0.0247849	0.027544	0.0232953	0.00515741
FORMB_19470	dihydroorotase	0.0280674	0.024207	0.017367	0.0232138	0.00541891
FORMB_14990	cytochrome C	0.0223416	0.0239711	0.0232504	0.0231877	0.000816581
FORMB_07120	50S ribosomal protein L6	0.0203917	0.0207549	0.027125	0.0227572	0.00378697
FORMB_07010	50S ribosomal protein L17	0.0232484	0.02486	0.0201523	0.0227535	0.00239252
FORMB_14830	DNA polymerase I	0.0212118	0.021845	0.0249874	0.0226814	0.00202198
FORMB_07510	hypothetical protein	0.029553	0.0241841	0.0137653	0.0225008	0.00802732
FORMB_21940	hypothetical protein	0.0253127	0.00970531	0.0323305	0.0224495	0.0115812
FORMB_18080	dihydrolipoamide acetyltransferase component of pyruvate dehydrogenase complex	0.0195593	0.023903	0.0237186	0.0223936	0.00245634
FORMB_06960	cytochrome C biogenesis protein CcmF	0.0178235	0.0262271	0.0228725	0.0223077	0.00423018
FORMB_12950	N-acetylneuraminate synthase	0.0254564	0.0188127	0.0226421	0.0223037	0.00333471
FORMB_19940	peptidase, S66 family	0.0214948	0.0268966	0.0183001	0.0222305	0.00434525
FORMB_12010	polymerase	0.0220265	0.0187747	0.0249395	0.0219135	0.00308397
FORMB_12490	ribose 5-phosphate isomerase B	0.0656463	0	0	0.0218821	0.0379009
FORMB_06690	peptidase, M12B family	0.0261702	0.0205087	0.0188441	0.021841	0.00384049
FORMB_06580	UDP-glucuronate 4-epimerase	0.0186973	0.0244854	0.0221075	0.0217634	0.00290936
FORMB_03900	mannose-6-phosphate isomerase	0.03485	0.0280573	0.00220534	0.0217042	0.0172247
FORMB_22390	N-acetylglucosamine kinase	0.0267254	0.0155444	0.0228149	0.0216949	0.00567405
FORMB_14780	2-oxoglutarate dehydrogenase E2 component	0.0193014	0.0181414	0.0274742	0.021639	0.0050866
FORMB_24520	deoxyribodipyrimidine photolyase	0.0209175	0.0194524	0.0242765	0.0215488	0.00247325
FORMB_11970	adenylate cyclase	0.0254928	0.0167087	0.0220991	0.0214335	0.0044297
FORMB_04130	HtrA peptidase, S1C family	0.0194902	0.0194468	0.025152	0.021363	0.00328144
FORMB_07220	50S ribosomal protein L22	0.021632	0.0196143	0.0224271	0.0212244	0.00145001
FORMB_05650	orotate phosphoribosyltransferase	0.0243995	0.0207877	0.0180783	0.0210885	0.00317132
FORMB_03190	hypothetical protein	0.0313601	0.0178539	0.0139257	0.0210465	0.0091452
FORMB_05180	rhodanese	0.0289527	0.0137691	0.0180559	0.0202592	0.00782795
FORMB_14160	hypothetical protein	0.0192017	0.0190997	0.0218232	0.0200415	0.00154381
FORMB_13100	flavodoxin reductase	0.0178718	0.0205657	0.021261	0.0198995	0.00179013
FORMB_15030	cytochrome C	0.024526	0.0206559	0.0141367	0.0197729	0.00525066
FORMB_23530	peptidase, M3 family	0.0332594	0.00956209	0.0159452	0.0195889	0.0122616
FORMB_10990	cytochrome oxidase subunit III	0.0180681	0.0216187	0.0187962	0.0194943	0.00187544
FORMB_11770	sugar kinase	0.0269162	0.0157946	0.0155831	0.0194313	0.006483
FORMB_15790	regulator	0.0141044	0.0233623	0.0206866	0.0193844	0.00476433
FORMB_23380	serine esterase	0.0231712	0.0166667	0.0182108	0.0193495	0.0033985
FORMB_21180	cystathionine beta-synthase	0.0202843	0.0176923	0.0196537	0.0192101	0.00135172
FORMB_25610	hypothetical protein	0.0212736	0.0162532	0.0193778	0.0189682	0.00253511
FORMB_13940	esterase	0.0269162	0.0076476	0.0216576	0.0187405	0.00996002
FORMB_16430	gliding motility protein GldL	0.00545677	0.0289916	0.0215423	0.0186636	0.0120286
FORMB_03600	alkyl hydroperoxide reductase	0.0217521	0.0169076	0.0162937	0.0183178	0.00298998
FORMB_08460	4-carboxymuconolactone decarboxylase	0.0419992	0.0129159	0	0.0183051	0.021512
FORMB_23450	hypothetical protein	0.0159111	0.0158651	0.0228688	0.018215	0.00403035
FORMB_00850	transketolase	0.0165581	0.0139325	0.0239079	0.0181328	0.00517076
FORMB_26200	histidinol dehydrogenase	0.0223416	0.0112461	0.0206848	0.0180908	0.00598533
FORMB_20090	transcriptional regulator, LacI family	0.0175731	0.0158742	0.0206337	0.018027	0.002412
FORMB_06140	Na(+)-translocating NADH-quinone reductase subunit F	0.020009	0.0162043	0.0177296	0.017981	0.00191479
FORMB_10280	plasmid stabilization protein	0.0193387	0.0156564	0.0185236	0.0178396	0.00193407
FORMB_13730	ferrochelatase	0.00179922	0.0100245	0.0413048	0.0177095	0.0208439
FORMB_13200	ATP F0F1 synthase subunit alpha	0.0173523	0.0125307	0.0232003	0.0176944	0.00534299
FORMB_26030	threonine synthase	0.0169856	0.0145839	0.0214915	0.017687	0.00350678
FORMB_25010	hypothetical protein	0.0199715	0.0121634	0.0206694	0.0176014	0.00472238
FORMB_25970	chloramphenicol acetyltransferase	0.0150685	0.0125981	0.0246345	0.0174337	0.00635723
FORMB_11720	hypothetical protein	0.020289	0.0161308	0.0158432	0.017421	0.00248791
FORMB_26120	hypothetical protein	0.00864273	0.0212298	0.0223318	0.0174014	0.00760525
FORMB_06040	heme oxygenase	0.0152717	0.0227644	0.0139738	0.0173366	0.0047452
FORMB_11320	methylmalonyl-CoA epimerase	0.0173686	0.0183259	0.0158597	0.0171847	0.00124333
FORMB_20230	membrane protein	0.0140736	0.0199111	0.0175348	0.0171732	0.00293551
FORMB_14700	transcriptional regulator, TetR family	0.0171751	0.0163706	0.0178282	0.0171246	0.000730066
FORMB_05080	inosine-5-monophosphate dehydrogenase	0.0140011	0.0207067	0.0164331	0.017047	0.0033947
FORMB_06880	alkaline phosphatase	0.0189918	0.0194814	0.011933	0.0168021	0.00422386
FORMB_24210	50S ribosomal protein L9	0.0131824	0.0129111	0.0242928	0.0167954	0.00649428
FORMB_10850	hypothetical protein	0.00340783	0.0292152	0.0175266	0.0167165	0.0129228
FORMB_10510	membrane protein	0.0194484	0.0126125	0.0179706	0.0166772	0.00359686
FORMB_10650	DNA-binding protein	0.0164428	0.0169435	0.0166309	0.0166724	0.000252926
FORMB_00800	ATP-dependent DNA helicase UvrD/PcrA	0.0158447	0.0162096	0.0179207	0.0166583	0.00110837
FORMB_00940	cytidylate kinase	0.00374568	0.0369909	0.00905687	0.0165978	0.0178594
FORMB_03120	hypothetical protein	0.0145771	0.0196316	0.015274	0.0164942	0.00273926
FORMB_23740	phosphoribosylformylglycinamidine synthase	0.0189901	0.0134217	0.0170011	0.016471	0.00282181
FORMB_26760	conserved hypothetical protein (DUF62)	0.012397	0.0191745	0.0177887	0.0164534	0.00358065
FORMB_01820	amidohydrolase	0.0201128	0.0160384	0.0131006	0.0164173	0.00352143
FORMB_01880	acetylornithine aminotransferase	0.0193479	0.0129007	0.016707	0.0163185	0.00324108
FORMB_02000	CTP synthase	0.0126752	0.0162905	0.0197734	0.0162464	0.0035493
FORMB_02180	hypothetical protein	0.0148393	0.0179306	0.0158986	0.0162228	0.00157093
FORMB_21880	phosphoglycerate mutase	0.0181794	0.0155039	0.0147076	0.0161303	0.00181868
FORMB_09980	thymidylate synthase	0.0126274	0.0134624	0.0215052	0.015865	0.00490234
FORMB_24960	putative pirin family protein	0.0264853	0.00796464	0.0125718	0.0156739	0.00964217
FORMB_18620	ribosomal protein L11 methyltransferase	0.0144472	0.0167979	0.0151231	0.0154561	0.00121019
FORMB_15600	cell envelope biogenesis protein OmpA	0.0143032	0.0182204	0.01376	0.0154279	0.00243364
FORMB_15020	ABC-type Fe3+ transport system protein	0.0114405	0.0198424	0.0149089	0.0153972	0.0042222
FORMB_25000	hypothetical protein	0	0.016036	0.0291852	0.0150738	0.0146164
FORMB_13970	molecular chaperone DnaJ	0.014355	0.0169667	0.0132579	0.0148599	0.0019052
FORMB_13800	ATP synthase subunit delta	0.0443273	0	0	0.0147758	0.0255924
FORMB_18520	phosphodiesterase	0.0182182	0.0145765	0.0114152	0.0147366	0.00340432
FORMB_00240	succinyl-CoA ligase [ADP-forming] subunit alpha	0.0103793	0.00652265	0.0270152	0.0146391	0.0108902
FORMB_13440	ATPase, AAA family	0.0177112	0.0096542	0.0164553	0.0146069	0.00433489
FORMB_05890	kynureninase	0.0146549	0.0122999	0.0168551	0.0146033	0.00227804
FORMB_02750	hypothetical protein	0	0.0277059	0.0160186	0.0145748	0.0139093
FORMB_00310	chemotaxis protein CheY	0.0182733	0.00525821	0.0200575	0.0145297	0.00807873
FORMB_19220	hypothetical protein	0.0150597	0.0136911	0.0147435	0.0144981	0.000716535
FORMB_24510	protein PhnA	0.0150704	0.0151248	0.0126049	0.0142667	0.0014394
FORMB_07760	conserved hypothetical protein (DUF477 / TPM domain)	0.0143842	0.0121988	0.0162134	0.0142654	0.00200993
FORMB_05940	3-hydroxyanthranilate 3,4-dioxygenase	0.0102021	0.0172086	0.0153015	0.0142374	0.00362246
FORMB_13190	ATP synthase subunit delta	0.0110518	0.0170476	0.0142349	0.0141114	0.00299979
FORMB_26350	deoxyhypusine synthase	0.0143861	0.0138588	0.0138251	0.0140233	0.000314616
FORMB_20600	transcriptional regulator, LytR family	0.0083216	0.016331	0.0170891	0.0139139	0.00485788
FORMB_26450	oxidoreductase	0	0.0406378	0.000869596	0.0138358	0.0232153
FORMB_19880	thiol-disulfide interchange protein, TlpA-like family	0.016515	0.0148789	0.0100374	0.0138104	0.00336841
FORMB_13080	conserved hypothetical protein (DUF4254)	0.00911263	0.0142946	0.0179581	0.0137884	0.00444441
FORMB_06590	UDP-glucose 6-dehydrogenase	0.0106387	0.0144993	0.0160166	0.0137182	0.00277271
FORMB_25670	TonB-dependent receptor	0.0118051	0.0131174	0.0159532	0.0136253	0.00212017
FORMB_05600	D-alanine--D-alanine ligase	0.0152035	0.0104504	0.0152007	0.0136182	0.0027434
FORMB_00560	aspartate carbamoyltransferase	0.0100065	0.0103527	0.0204778	0.0136123	0.00594817
FORMB_02170	preprotein translocase subunit SecA	0.011627	0.0148246	0.0141589	0.0135368	0.00168712
FORMB_12850	UDP-N-acetylglucosamine 4,6-dehydratase	0.0147816	0.0118732	0.0137855	0.0134801	0.00147805
FORMB_25950	ATP-dependent endonuclease	0.0111511	0.0117433	0.0173749	0.0134231	0.00343518
FORMB_09960	conserved hypothetical protein (DUF151 / bifunctional nuclease domain / UVR domain)	0.0106548	0.0139253	0.0154359	0.0133387	0.00244395
FORMB_01360	hypothetical protein	0.0399349	0	0	0.0133116	0.0230564
FORMB_09190	DNA-3-methyladenine glycosylase	0.0101937	0.0146217	0.0150261	0.0132805	0.0026809
FORMB_15970	phosphoadenylylsulfate reductase	0.0163364	0.00849065	0.0149109	0.013246	0.00417948
FORMB_06570	dTDP-glucose 4,6-dehydratase	0.0134215	0.0117689	0.0145008	0.0132304	0.00137596
FORMB_20880	DNA-binding protein Dps	0.00656656	0.01694	0.0160822	0.0131963	0.00575749
FORMB_18000	biopolymer transport protein ExbD/TolR	0.0141104	0.0182596	0.00719043	0.0131868	0.00559208
FORMB_10610	DNA-binding protein (DUF177)	0.00922496	0.0210397	0.00905987	0.0131082	0.00686943
FORMB_25960	3-deoxy-manno-octulosonate cytidylyltransferase	0.0140221	0.0142296	0.0108867	0.0130461	0.00187303
FORMB_11290	tRNA dihydrouridine synthase B	0.0121663	0.0126292	0.0142549	0.0130168	0.00109691
FORMB_12930	hypothetical protein	0.0159214	0.0127256	0.0103055	0.0129842	0.00281688
FORMB_10820	recombinase RecJ	0.0149951	0.0132244	0.0104871	0.0129022	0.00227124
FORMB_16140	gliding motility protein GldC	0.0187929	0.00360113	0.0162453	0.0128798	0.00813588
FORMB_03800	CoA-binding protein	0	0.013308	0.0251745	0.0128275	0.0125941
FORMB_10920	peptide ABC transporter ATP-binding protein	0.0144903	0	0.0226885	0.0123929	0.0114887
FORMB_12470	conserved hypothetical protein (DUF2807)	0.0106501	0.00876776	0.0176917	0.0123699	0.00470398
FORMB_00250	UDP-3-O-(3-hydroxymyristoyl) glucosamine N-acyltransferase	0.0115213	0.0137736	0.0116409	0.0123119	0.00126726
FORMB_08130	conserved hypothetical protein (DUF1801)	0.012594	0.0135463	0.00999945	0.0120466	0.00183569
FORMB_21000	membrane protein	0.0156481	0.0116374	0.00880919	0.0120316	0.00343645
FORMB_16330	heat shock protein 60 family co-chaperone GroES	0.0174387	0.0112769	0.00731464	0.0120101	0.00510171
FORMB_10440	inorganic polyphosphate kinase	0.0118675	0.0117111	0.0122667	0.0119484	0.000286517
FORMB_11270	guanylate kinase	0.0131786	0.00924452	0.0133622	0.0119284	0.00232615
FORMB_12820	hypothetical protein	0.00732179	0.0158806	0.0125069	0.0119031	0.00431122
FORMB_14690	transporter	0.0119245	0.012477	0.0111241	0.0118419	0.000680203
FORMB_12240	aerotolerance protein BatC	0.0342584	0	0.000748824	0.0116691	0.0195665
FORMB_24010	peptidase, S41A family	0.0114803	0.0131651	0.0101399	0.0115951	0.00151586
FORMB_04040	haloacid dehalogenase	0.0147323	0.00361284	0.0161558	0.0115003	0.00686773
FORMB_25880	pyridoxamine 5'-phosphate oxidase	0.0136978	0.0114726	0.00922124	0.0114639	0.00223828
FORMB_00180	hypothetical protein	0.0127222	0.0117172	0.00986227	0.0114339	0.00145086
FORMB_08200	riboflavin biosynthesis protein RibF	0.0126943	0.00992625	0.0116005	0.011407	0.00139414
FORMB_26370	biosynthetic arginine decarboxylase	0.0111764	0.0150482	0.00781823	0.0113476	0.00361801
FORMB_09250	HIT family hydrolase	0	0.0330272	0	0.0110091	0.0190682
FORMB_04300	conserved hypothetical protein (DUF547)	0.012126	0.0093683	0.0114885	0.0109943	0.00144376
FORMB_26050	aspartate kinase	0.0129241	0.0123542	0.00767531	0.0109846	0.00288002
FORMB_06170	Na(+)-translocating NADH-quinone reductase subunit C	0.0155253	0.00781397	0.00960436	0.0109812	0.00403581
FORMB_24570	oxidoreductase	0.00560362	0.0160017	0.0113149	0.0109734	0.00520744
FORMB_02150	cob(I)yrinic acid a c-diamide adenosyltransferase	0.0147853	0.00645982	0.0116681	0.0109711	0.00420626
FORMB_05160	UTP--glucose-1-phosphate uridylyltransferase	0.0127065	0.00983681	0.00990916	0.0108175	0.00163635
FORMB_26380	TonB-dependent receptor	0.0100368	0.0148863	0.00747003	0.0107977	0.00376624
FORMB_15010	molybdopterin oxidoreductase	0.00721996	0.012856	0.0122483	0.0107748	0.0030935
FORMB_24180	transcriptional regulator, LytTR family	0.0114986	0.0157012	0.0049002	0.0107	0.00544458
FORMB_13530	succinyl-CoA:3-ketoacid-coenzyme A transferase subunit B	0.00666067	0.0121644	0.0132537	0.0106929	0.00353426
FORMB_08210	peptidase, M43 family	0.00990429	0.0104403	0.0116793	0.0106746	0.000910428
FORMB_16610	TonB-dependent receptor	0.0105348	0.010724	0.0103429	0.0105339	0.000190571
FORMB_07340	30S ribosomal protein S12	0.00593782	0.0146111	0.0109567	0.0105019	0.00435448
FORMB_09860	TonB-dependent receptor	0.00844101	0.0118903	0.0108056	0.010379	0.00176376
FORMB_26470	deoxyribodipyrimidine photolyase	0.0136781	0.007001	0.0104484	0.0103758	0.00333912
FORMB_22800	ABC transporter, substrate-binding protein	0.0128587	0.00737022	0.010855	0.0103613	0.00277736
FORMB_01070	hypothetical protein	0.00981812	0.00786082	0.013354	0.0103443	0.00278412
FORMB_21920	Clp protease ClpC	0.0113406	0.0103993	0.00917485	0.0103049	0.00108594
FORMB_14250	hypothetical protein	0.0131338	0.00854788	0.00923297	0.0103049	0.00247373
FORMB_00720	tRNA modification GTPase MnmE	0.00984749	0.0122249	0.00874634	0.0102729	0.00177786
FORMB_10360	conserved hypothetical protein (DUF2797)	0.0120994	0.00521349	0.0134073	0.0102401	0.00440201
FORMB_00060	hypothetical protein	0.00921338	0.0109559	0.0103536	0.0101743	0.000884996
FORMB_04550	acetyl-CoA carboxylase subunit alpha	0.00134476	0.0140246	0.0148892	0.0100862	0.00758263
FORMB_04980	phytoene dehydrogenase	0.00890726	0.00990576	0.0114302	0.0100811	0.00127055
FORMB_26160	3-oxoacyl-[acyl-carrier protein]	0.0106216	0.0138125	0.00575898	0.0100643	0.00405556
FORMB_00520	lipoprotein ABC transporter ATP-binding protein	0	0.0134427	0.0166461	0.0100296	0.00883235
FORMB_04480	translation initiation factor IF-3	0.0113309	0.00890485	0.00965075	0.00996218	0.00124265
FORMB_05930	3-oxoacyl-[acyl-carrier protein] reductase	0.00377783	0.0204403	0.0055946	0.00993757	0.00914086
FORMB_00920	globin family protein	0	0	0.0297938	0.00993127	0.0172015
FORMB_15060	cytochrome C oxidase polypeptide I	0	0.0296491	0	0.00988304	0.0171179
FORMB_13880	conserved hypothetical protein (DUF4270)	0.0152455	0.00315285	0.0112161	0.0098715	0.00615745
FORMB_05920	2-hydroxymuconic semialdehyde dehydrogenase	0.0109243	0.00915907	0.00932201	0.00980178	0.000975505
FORMB_08590	ribosomal large subunit pseudouridine synthase B	0.0106644	0.0103447	0.00835275	0.0097873	0.00125261
FORMB_00380	peptidase, M14 family	0.0134133	0.00828541	0.00763964	0.00977945	0.00316353
FORMB_13870	glucosamine-fructose-6-phosphate aminotransferase	0.00747978	0.0111643	0.0106906	0.00977824	0.00200457
FORMB_09460	succinate dehydrogenase iron-sulfur subunit	0.00447903	0.00836048	0.0163271	0.00972221	0.00604028
FORMB_26700	peptidase, S33 family	0.0103236	0.0114127	0.0073518	0.00969604	0.00210193
FORMB_09870	ribonuclease Z	0.00715801	0.0122526	0.00965275	0.00968777	0.00254746
FORMB_22970	competence protein CoiA	0.0221615	0	0.00676615	0.00964255	0.0113573
FORMB_13700	porphobilinogen deaminase	0.00724976	0.0126175	0.00888976	0.00958568	0.00275071
FORMB_22060	restriction endonuclease or methylase	0.00846566	0.0141197	0.00603534	0.00954022	0.0041479
FORMB_03210	D-alanine--D-alanine ligase	0.0113294	0.00990043	0.00736577	0.00953187	0.00200736
FORMB_15940	aspartate kinase	0.00489277	0.0139562	0.00963055	0.00949318	0.00453329
FORMB_18120	peptidase, C25 family	0.00925218	0.0101578	0.0089389	0.00944964	0.000633011
FORMB_03660	ribosomal protein S12 methylthiotransferase	0.00720345	0.00831096	0.0127908	0.00943506	0.00295841
FORMB_26210	histidinol phosphate aminotransferase	0.00863394	0.00714768	0.0121026	0.00929474	0.0025427
FORMB_01850	transcriptional regulator, Fur family	0.011043	0.00474578	0.0120704	0.00928641	0.00396572
FORMB_12700	16S rRNA maturation RNase YbeY	0.0092569	0.0107664	0.00772395	0.00924907	0.00152123
FORMB_04030	riboflavin biosynthesis protein RibD	0.011777	0.0065474	0.00913494	0.00915312	0.00261486
FORMB_09620	exodeoxyribonuclease III	0.00712028	0.00792764	0.0122572	0.00910172	0.00276242
FORMB_25660	cysteine desulfurase NifS	0.00971801	0.0080059	0.00941904	0.00904765	0.00091448
FORMB_19590	septum site-determining protein MinD	0.00714579	0.00762018	0.0121171	0.00896101	0.0027435
FORMB_20280	peptidyl-prolyl cis-trans isomerase	0.00267126	0.00986742	0.0142584	0.00893235	0.00584988
FORMB_10460	UDP pyrophosphate synthase	0.0103347	0.00712984	0.00913569	0.00886676	0.00161929
FORMB_08830	cytochrome oxidase subunit II	0.0115729	0.00574535	0.0092629	0.0088604	0.00293457
FORMB_21100	tetratricopeptide repeat protein	0.00812074	0.0112415	0.00710213	0.00882147	0.00215684
FORMB_18140	UDP-N-acetylmuramoyl-tripeptide--D-alanyl-D- alanine ligase	0.0109847	0.00710456	0.00835325	0.00881417	0.00198072
FORMB_03850	alpha/beta hydrolase	0.00647546	0.0110824	0.00884711	0.00880164	0.00230378
FORMB_11080	uridylate kinase	0.00775095	0.00916972	0.0094794	0.00880002	0.000921622
FORMB_26090	hypothetical protein	0.00929205	0.0095424	0.00750445	0.00877963	0.00111141
FORMB_12600	elongation factor 4	0.00752222	0.0128488	0.00561531	0.00866212	0.00374907
FORMB_16360	lipoprotein	0.0115828	0.00757014	0.0065958	0.00858291	0.00264327
FORMB_15720	iron-sulfur cluster assembly ATPase protein SufC	0.0101478	0.00819064	0.00730342	0.00854729	0.00145535
FORMB_06020	hydrolase	0.00796275	0.0118501	0.00565496	0.00848926	0.00313093
FORMB_16210	histidine kinase	0.0128332	0	0.0124952	0.00844281	0.00731364
FORMB_22510	thiol-disulfide oxidoreductase ResA	0.00579998	0.0118027	0.00765386	0.00841884	0.0030736
FORMB_15850	DNA-binding protein	0.00356453	0.00547063	0.0158612	0.00829879	0.00661821
FORMB_00960	Lon-A peptidase, S16 family	0.00835483	0.00541313	0.0111114	0.00829312	0.00284963
FORMB_18330	hypothetical protein	0.00271756	0.0171956	0.00472012	0.00821109	0.00784496
FORMB_00820	excinuclease ABC subunit A	0.00909676	0.00766197	0.00786786	0.00820887	0.000775801
FORMB_08670	two-component system response regulator	0.0244231	0	0	0.00814103	0.0141007
FORMB_11890	dihydroxy-acid dehydratase	0.00913428	0.00561039	0.00963978	0.00812815	0.00219505
FORMB_09940	electron transfer flavoprotein, beta subunit	0.00687054	0.00971223	0.00755109	0.00804462	0.00148374
FORMB_04500	50S ribosomal protein L20	0.00678758	0.00485172	0.0123997	0.00801299	0.00392034
FORMB_12520	flagellar motor rotation protein MotB	0.00724611	0.00962785	0.00688039	0.00791812	0.00149192
FORMB_26750	phosphate starvation protein PhoH	0.00623022	0.00731698	0.0100346	0.00786061	0.0019596
FORMB_20660	glutamine synthetase	0.00734001	0.00832321	0.00777633	0.00781318	0.000492636
FORMB_26230	imidazole glycerol phosphate synthase	0.00793981	0.0084619	0.00701084	0.00780418	0.000734976
FORMB_23940	ankyrin	0.00853319	0.010157	0.00471937	0.0078032	0.00279137
FORMB_22610	N-acetyl-alpha-D-glucosaminyl L-malate synthase	0.00854155	0.00422776	0.0104357	0.007735	0.00318159
FORMB_21570	outer membrane assembly lipoprotein YfiO	0.00592195	0.00696613	0.0102873	0.00772512	0.00227949
FORMB_14870	thioredoxin	0.00760282	0.0154895	0	0.00769745	0.0077452
FORMB_05520	hypothetical protein	0.00727612	0.0119363	0.00375659	0.00765634	0.0041031
FORMB_00540	ribonuclease Z	0.00963505	0.00408507	0.00905962	0.00759325	0.00305176
FORMB_12740	DNA polymerase III delta prime subunit	0.0204843	0	0.00192923	0.00747117	0.0113109
FORMB_10620	4-hydroxythreonine-4-phosphate dehydrogenase	0.0112968	0.00409066	0.00682178	0.00740309	0.00363809
FORMB_05710	phosphatidylserine decarboxylase	0.00544798	0.009955	0.00674944	0.00738414	0.00231958
FORMB_01990	inner membrane protein translocase component YidC, long form	0.00625766	0.0074003	0.00847072	0.00737623	0.00110673
FORMB_09180	tRNA pseudouridine synthase B	0	0.0161313	0.00578641	0.00730591	0.00817231
FORMB_15340	ribosomal protein S6 glutaminyl transferase	0.00768664	0.00551589	0.00862013	0.00727422	0.00159269
FORMB_18250	hypothetical protein	0.00614254	0.00801841	0.00757379	0.00724491	0.000980227
FORMB_09890	hypothetical protein	0.00590759	0.00541473	0.0103494	0.00722391	0.00271795
FORMB_00420	DNA topoisomerase IV subunit B	0.00566943	0.00850263	0.00747427	0.00721544	0.00143422
FORMB_08630	hypothetical protein	0.00737666	0.00618245	0.00807788	0.00721233	0.000958343
FORMB_03560	antitermination protein NusB	0.0053155	0.0109429	0.00517707	0.00714514	0.00328965
FORMB_08870	globin family protein	0.00431547	0.00921976	0.00762867	0.00705463	0.00250203
FORMB_07780	ribosome-associated GTPase EngA	0.0119294	0.00855507	0.000532098	0.00700554	0.00585454
FORMB_26100	RHS repeat-associated core domain protein-containing protein	0.0104222	0.00554916	0.00474606	0.00690581	0.00307165
FORMB_10470	membrane protein	0.00524948	0.00792338	0.00745307	0.00687531	0.00142751
FORMB_01940	chromosome segregation protein	0.00817583	0.00492546	0.00752166	0.00687432	0.00171916
FORMB_00300	phosphohydrolase	0.00541518	0.00767102	0.0075037	0.0068633	0.0012569
FORMB_05280	tryptophan synthase subunit alpha	0.0204607	0	0	0.00682023	0.011813
FORMB_00280	hydroxymyristoyl-ACP dehydratase	0.00729756	0.00658281	0.00640997	0.00676345	0.000470559
FORMB_14950	translation initiation factor IF-2	0.00651683	0.00602566	0.00743511	0.0066592	0.000715432
FORMB_04450	hypothetical protein	0.00788579	0.00678885	0.00530003	0.00665822	0.00129782
FORMB_22140	tRNA methyltransferase	0.012544	0.00305409	0.00437392	0.00665735	0.00514056
FORMB_01450	uridine kinase	0.0040921	0.01055	0.0051207	0.00658758	0.00346984
FORMB_20220	pantothenate kinase type III	0.0030852	0.0111521	0.00552327	0.00658686	0.00413728
FORMB_03250	TonB-dependent receptor	0.00570287	0.00709284	0.00691506	0.00657026	0.000756422
FORMB_18260	7-carboxy-7-deazaguanine synthase	0.00739681	0.00418862	0.00807688	0.00655411	0.0020766
FORMB_12120	hypothetical protein	0.0195801	0	0	0.00652669	0.0113046
FORMB_00330	alanine dehydrogenase	0.00496458	0.00898684	0.00562703	0.00652615	0.00215661
FORMB_22860	formiminoglutamase	0.00867103	0.00525821	0.00556093	0.00649672	0.00188908
FORMB_21480	hypothetical protein	0.0085274	0.0109453	0	0.00649089	0.0057498
FORMB_09320	conserved hypothetical protein (DUF77)	0.0083902	0.00306128	0.00789231	0.00644793	0.00294347
FORMB_01190	septum formation inhibitor Maf	0.000545056	0.00964169	0.00905837	0.00641504	0.00509191
FORMB_25860	cell division protein FtsK	0.00549579	0.00639061	0.00735155	0.00641265	0.00092808
FORMB_00320	tRNA threonylcarbamoyladenosine biosynthesis protein TsaE	0.0015807	0	0.0173532	0.00631132	0.0095952
FORMB_22030	hypothetical protein	0.00627609	0.00500266	0.00754436	0.00627437	0.00127085
FORMB_03540	preprotein translocase subunit YajC	0.00538624	0.00663046	0.00672425	0.00624698	0.000746896
FORMB_05880	peptide methionine sulfoxide reductase MrsA	0.00703132	0.00506708	0.00626381	0.00612073	0.000989905
FORMB_17370	transcriptional regulator, HxlR family	0.0120467	0.00628121	0	0.0061093	0.00602519
FORMB_10410	alpha/beta hydrolase	0.00598176	0.00629185	0.00601638	0.00609667	0.000169921
FORMB_20340	GHMP kinase	0.00900094	0.00330352	0.00594579	0.00608342	0.0028512
FORMB_15490	endonuclease	0.0165832	0.00063238	0.0010177	0.00607776	0.00910001
FORMB_01870	hypothetical protein	0.00538689	0.00716977	0.00562653	0.00606106	0.000967619
FORMB_17230	hypothetical protein	0.00368501	0.00653968	0.00782696	0.00601722	0.00211983
FORMB_11780	ribonuclease H	0.00874949	0.00279827	0.00621019	0.00591931	0.00298625
FORMB_08510	methyltransferase type 11	0.00445845	0.00608662	0.00712283	0.0058893	0.0013431
FORMB_25050	glyceraldehyde-3-phosphate dehydrogenase	0.00525548	0.00649789	0.00586872	0.00587403	0.000621223
FORMB_09710	D-tyrosyl-tRNA(Tyr) deacylase	0.0104839	0.00350662	0.00355131	0.0058473	0.00401552
FORMB_23040	8-amino-7-oxononanoate synthase	0.00532794	0.0042014	0.00800031	0.00584322	0.00195117
FORMB_21020	GTP-binding protein TypA/BipA	0.00762919	0.00544747	0.00441707	0.00583124	0.00164009
FORMB_20400	thioredoxin	0.00738159	0.00581083	0.00424771	0.00581338	0.00156694
FORMB_14680	RND transporter	0.00310042	0.00955065	0.0045767	0.00574259	0.00337947
FORMB_26220	imidazoleglycerol-phosphate dehydratase	0.00738288	0.00529441	0.00430433	0.00566054	0.00157159
FORMB_14530	phosphate-selective porin O and P	0.00666474	0.00557738	0.00471887	0.00565366	0.000975176
FORMB_12940	ATP-grasp enzyme-like protein	0.00708534	0.004733	0.00491417	0.0055775	0.00130896
FORMB_05040	peptidylprolyl isomerase	0.00907361	0.00396901	0.0036673	0.00556997	0.00303799
FORMB_20170	endothelin-converting protein	0.00639807	0.00444338	0.00582807	0.0055565	0.00100524
FORMB_23730	long-chain-fatty-acid-CoA ligase	0.00164766	0.0145323	0.000337746	0.0055059	0.00784446
FORMB_07750	LemA family protein	0.00468633	0.00860591	0.00315448	0.00548224	0.00281152
FORMB_08470	Fe-S oxidoreductase	0.00477293	0.00449156	0.00699862	0.00542104	0.00137345
FORMB_22640	twitching motility protein PilT	0.0161688	0	0	0.0053896	0.00933507
FORMB_05270	tryptophan synthase subunit beta	0.00641393	0.0040502	0.00569562	0.00538658	0.00121179
FORMB_24700	PKD domain protein	0.00387108	0.00617632	0.00599543	0.00534761	0.00128191
FORMB_05820	lipoyl synthase	0.00812696	0.00401054	0.00363088	0.00525613	0.00249345
FORMB_03480	ribonuclease Z	0.00574167	0.00500319	0.0049441	0.00522965	0.000444401
FORMB_16770	hypothetical protein	0.00662337	0.00269818	0.00632816	0.00521657	0.00218598
FORMB_14240	hypothetical protein	0.00311822	0.00572964	0.00662947	0.00515911	0.00182383
FORMB_14260	transcriptional regulator, HxlR family	0.00685746	0.00377043	0.00483785	0.00515525	0.0015678
FORMB_07400	SusD-like protein	0.00751708	0.00788984	0	0.00513564	0.0044515
FORMB_07110	50S ribosomal protein L18	0	0	0.0152755	0.00509185	0.00881934
FORMB_24750	glycoside hydrolase, GH17 family	0.00533587	0.00475536	0.00515936	0.00508353	0.00029759
FORMB_12340	hypothetical protein	0.00415491	0.00446148	0.00645412	0.0050235	0.0012484
FORMB_23340	thiol peroxidase	0.00424194	0.00600489	0.00476901	0.00500528	0.000904913
FORMB_07070	preprotein translocase subunit SecY	0.00334545	0.00706117	0.00458867	0.00499843	0.00189144
FORMB_12830	dTDP-4-dehydrorhamnose 3,5-epimerase	0.00664159	0.00831416	0	0.00498525	0.0043976
FORMB_19280	UDP-glucose 4-epimerase	0.00447753	0.00517595	0.00528207	0.00497852	0.0004371
FORMB_04540	replicative DNA helicase	0.00515601	0.00523798	0.00453929	0.00497776	0.000381933
FORMB_23460	conserved hypothetical protein (DUF2807)	0.00479416	0.00333972	0.00665691	0.00493026	0.00166278
FORMB_00260	translation elongation factor P	0	0.00623063	0.00845975	0.00489679	0.00438477
FORMB_24290	conserved hypothetical protein (DUF1814)	0.00556932	0.00284193	0.00627778	0.00489634	0.00181409
FORMB_12430	glutaminyl-tRNA synthetase	0.00376433	0.00424559	0.00665965	0.00488986	0.00155146
FORMB_10840	16S rRNA methyltransferase	0.00270534	0.00908427	0.00279231	0.00486064	0.00365803
FORMB_09020	N-formylkynurenine (aryl-) formamidase	0.00580855	0.00105776	0.00750021	0.00478884	0.00334008
FORMB_21550	hypothetical protein	0.00431397	0.00586381	0.00414919	0.00477565	0.000945963
FORMB_13020	glycosyltransferase, GT1 family	0.0042711	0.00569238	0.00434573	0.00476973	0.000799902
FORMB_06250	hypothetical protein	0.00448418	0.00439014	0.00533795	0.00473742	0.000522192
FORMB_01530	dihydrodipicolinate reductase	0.0100929	0.00407363	0	0.00472219	0.00507763
FORMB_14820	antibiotic biosynthesis monooxygenase domain-containing protein	0	0.0140478	0	0.0046826	0.0081105
FORMB_20190	hypothetical protein	0.0106612	0	0.00333531	0.00466551	0.00545367
FORMB_13650	hypothetical protein	0.00579505	0.00297024	0.00521024	0.00465851	0.00149104
FORMB_00430	GTP-binding and nucleic acid-binding protein YchF	0.00238207	0.00658547	0.00499224	0.00465326	0.0021221
FORMB_23960	hypothetical protein	0	0	0.0139334	0.00464446	0.00804444
FORMB_21720	alanine racemase	0.00632561	0.00177676	0.00578841	0.00463026	0.00248576
FORMB_15130	protein SprA	0.00614618	0.00303892	0.00470116	0.00462875	0.0015549
FORMB_14810	glyoxalase	0	0.00700952	0.0068537	0.00462107	0.00400273
FORMB_08160	dimethyladenosine transferase	0.00542719	0.00072129	0.00758202	0.00457683	0.00350852
FORMB_23930	hypothetical protein	0	0.0136935	0	0.0045645	0.00790594
FORMB_00410	DNA topoisomerase IV subunit A	0.00349036	0.00567081	0.00451385	0.00455834	0.00109091
FORMB_21500	peptide chain release factor 3	0.00404022	0.00628946	0.00334255	0.00455741	0.00154003
FORMB_26480	DEAD/DEAH box helicase	0.00444538	0.00676542	0.00225747	0.00448942	0.0022543
FORMB_00550	ribonuclease Z	0.00801248	0.00539663	0	0.0044697	0.00408587
FORMB_18560	dihydropteroate synthase	0.00886525	0.00164611	0.00274293	0.0044181	0.00389019
FORMB_08080	ATP-dependent DNA helicase	0.0031225	0.00632619	0.00377081	0.0044065	0.00169381
FORMB_20420	lipid-A-disaccharide synthase	0.00576525	0.00340467	0.00382593	0.00433195	0.00125902
FORMB_24530	cell division inhibitor	0.00387515	0.00336022	0.00567417	0.00430318	0.00121491
FORMB_06300	Trk system potassium uptake protein TrkA	0.00361234	0.00448064	0.0047079	0.00426696	0.000578194
FORMB_24190	30S ribosomal protein S6	0.0127511	0	0	0.00425037	0.00736186
FORMB_26410	glycoside hydrolase, GH74 family	0	0.00582361	0.00690234	0.00424198	0.00371305
FORMB_12280	sulfate permease	0.00288241	0.00565564	0.00418411	0.00424072	0.00138748
FORMB_02100	hypothetical protein	0.00492749	0.00364239	0.00413647	0.00423545	0.000648247
FORMB_00100	ABC transporter, ATP-binding protein	0.00379412	0.00578555	0.00309786	0.00422584	0.00139488
FORMB_17990	MotA/TolQ/ExbB proton channel family protein	0.00394997	0.0048637	0.0038616	0.00422509	0.000554816
FORMB_25910	DNA polymerase III subunits gamma and tau	0.00416991	0.00536043	0.00310709	0.00421248	0.00112727
FORMB_26600	DEAD/DEAH box helicase	0.000361341	0.00396236	0.00827368	0.00419913	0.00396148
FORMB_00770	ACP phosphodiesterase	0.00383357	0.00388516	0.0045328	0.00408384	0.000389665
FORMB_07260	50S ribosomal protein L4	0.00532493	0.00402944	0.0028836	0.00407933	0.00122143
FORMB_10590	3-oxoacyl-[acyl-carrier protein] synthase	0.00409939	0.00416254	0.00394491	0.00406894	0.000111963
FORMB_00460	acyl-CoA reductase	0.00233427	0.00541819	0.00421503	0.00398916	0.00155432
FORMB_22430	ABC transporter, substrate-binding protein	0.00290085	0.00549246	0.00328543	0.00389291	0.00139853
FORMB_14630	1-deoxy-D-xylulose-5-phosphate synthase	0.0033596	0.00312783	0.00510922	0.00386555	0.00108327
FORMB_03760	recombinase RecR	0.00317567	0.00327503	0.00512219	0.00385763	0.00109627
FORMB_12410	protease	0.00361448	0.00368205	0.00413696	0.00381117	0.000284166
FORMB_15200	peptidase, A28 family	0.0036207	0	0.00777009	0.00379693	0.00388804
FORMB_12200	conserved hypothetical protein (DUF58)	0.00306312	0.00397806	0.00420256	0.00374792	0.000603577
FORMB_05950	2-amino-3-carboxymuconate-6-semialdehyde decarboxylase	0.00496587	0.00412793	0.00210989	0.00373456	0.00146806
FORMB_21650	hypothetical protein	0.00344234	0.00309428	0.00465876	0.0037318	0.000821422
FORMB_20180	glycoside hydrolase	0.00489041	0.00487408	0.00140354	0.00372268	0.00200845
FORMB_00350	proline dehydrogenase	0.00338918	0.00471357	0.00291004	0.00367093	0.000934191
FORMB_14860	phosphoesterase	0.00400013	0.00322499	0.00378403	0.00366972	0.000400016
FORMB_08950	peptidase, M28 family	0.00504218	0.00339642	0.00244549	0.00362803	0.00131375
FORMB_10400	cell division trigger factor	0.00277308	0.00521109	0.00289982	0.003628	0.00137246
FORMB_25900	tRNA hydroxylase	0.00270577	0.00486157	0.0032984	0.00362191	0.00111372
FORMB_01160	cytochrome C biogenesis protein	0.00349508	0.00491029	0.00239615	0.00360051	0.00126038
FORMB_22600	beta-hexosaminidase	0.00420357	0.00363759	0.00281875	0.00355331	0.000696245
FORMB_12420	hypothetical protein	0.00358511	0.00325826	0.00378353	0.0035423	0.000265237
FORMB_02630	peptidase, S8 family	0.00356689	0.00396289	0.00307616	0.00353531	0.000444207
FORMB_09330	4-phosphopantetheinyl transferase	0	0	0.0105799	0.00352662	0.00610829
FORMB_20350	hydroxymethylglutaryl-CoA reductase	0.00238636	0.0045227	0.00359796	0.00350234	0.00107138
FORMB_20690	peptide chain release factor 1	0.00186169	0.0052071	0.00334978	0.00347286	0.0016761
FORMB_02720	alanine dehydrogenase	0.00176917	0.00341186	0.00520126	0.00346076	0.00171657
FORMB_25940	hypothetical protein	0.00279773	0.00400255	0.00351515	0.00343848	0.000606057
FORMB_08910	FeS assembly SUF system protein	0.00522783	0.00502129	0	0.00341637	0.00296047
FORMB_10120	transcriptional regulator, LytTR family	0.00504218	0.0019277	0.00318616	0.00338535	0.00156677
FORMB_12320	phenylalanyl-tRNA synthetase subunit alpha	0.00394933	0.00224828	0.00392844	0.00337535	0.000976127
FORMB_05900	kynurenine 3-monooxygenase	0.00358597	0.00232662	0.00417712	0.00336324	0.000945142
FORMB_06030	methionyl aminopeptidase 1, M24 family	0.00544498	0.00207988	0.00241399	0.00331295	0.00185393
FORMB_03590	chaperonin DsaA	0.00993216	0	0	0.00331072	0.00573434
FORMB_09800	prephenate dehydratase	0	0.00983867	0	0.00327956	0.00568036
FORMB_15360	patatin	0.00352788	0.00330751	0.00294596	0.00326045	0.000293799
FORMB_06850	transcriptional regulator, MraZ family	0.00631875	0.00344513	0	0.00325463	0.00316368
FORMB_03140	TonB-dependent receptor	0.00264275	0.00393707	0.0031652	0.00324834	0.000651153
FORMB_04180	collagen-binding protein	0.00350108	0.00294308	0.00327844	0.00324087	0.000280889
FORMB_09410	heavy metal transporter	0.0029405	0.0038258	0.0028836	0.00321663	0.000528316
FORMB_10520	hypothetical protein	0	0.00824814	0.00131312	0.00318709	0.0044319
FORMB_05090	TonB-dependent receptor	0.00305798	0.00326971	0.0032328	0.00318683	0.000113103
FORMB_21540	5'-nucleotidase	0.0033075	0.00313075	0.00311258	0.00318361	0.000107679
FORMB_03810	TonB-dependent receptor	0.002554	0.00399909	0.00290555	0.00315288	0.000753626
FORMB_26490	thiamine-phosphate pyrophosphorylase	0.00350237	0.00150732	0.00415318	0.00305429	0.00137867
FORMB_23830	ABC transporter, substrate-binding protein	0.002372	0.00393574	0.00276837	0.00302537	0.000812931
FORMB_10240	filamentation induced by cAMP protein Fic	0.00363142	0.00424479	0.0011821	0.00301944	0.00162047
FORMB_01810	amidohydrolase	0.00479544	0.00212812	0.00212246	0.00301534	0.00154162
FORMB_10560	FAD-dependent oxidoreductase	0.00422115	0.00269552	0.00205384	0.00299017	0.00111329
FORMB_22460	CoB--CoM heterodisulfide reductase	0.00210905	0.00240025	0.00433052	0.00294661	0.00120731
FORMB_23550	NUDIX hydrolase	0.00267962	0.00220377	0.00385861	0.002914	0.00085195
FORMB_07270	50S ribosomal protein L3	0.00210618	0.0025727	0.00404942	0.00290943	0.00101444
FORMB_07470	peptidase, S8 family	0.00247768	0.00337592	0.00281027	0.00288796	0.000454132
FORMB_08220	peptidyl-tRNA hydrolase	0.00272356	0.00273092	0.00316121	0.0028719	0.00025058
FORMB_23220	excinuclease ABC subunit A	0.0026824	0.0036911	0.00215728	0.00284359	0.000779512
FORMB_12890	hypothetical protein	0.0028136	0.00231246	0.00332359	0.00281655	0.00050557
FORMB_13640	beta-lactamase	0.00197331	0.00341	0.00299036	0.00279122	0.000738752
FORMB_15750	putative iron binding protein from the HesB_IscA_SufA family	0	0.00397061	0.00433551	0.0027687	0.0024047
FORMB_26320	glyoxalase/bleomycin resistance protein/dioxygenase	0.00827551	0	0	0.0027585	0.00477787
FORMB_21530	5'-nucleotidase	0.00621714	0	0.00201972	0.00274562	0.0031715
FORMB_09920	membrane protein (DUF4480)	0.00165347	0.00244247	0.0040554	0.00271712	0.00122429
FORMB_14030	zinc metalloprotease, M50B family	0.0029553	0.00191476	0.00326872	0.00271292	0.000708771
FORMB_11740	helicase UvrD	0.00450476	0.000920007	0.00267134	0.0026987	0.00179253
FORMB_10150	hypothetical protein	0	0.00331337	0.00472935	0.0026809	0.00242728
FORMB_23360	metal-dependent hydrolase of the beta-lactamase superfamily I	0.00785857	0	0	0.00261952	0.00453715
FORMB_16200	IMP cyclohydrolase	0.00183453	0.00400175	0.00194606	0.00259412	0.00122032
FORMB_24170	primosomal protein N'	0.00128373	0.00344274	0.00302802	0.00258483	0.00114571
FORMB_06370	acetyl-CoA carboxylase carboxyl transferase subunit beta	0.00346635	0.00335809	0.000896933	0.00257379	0.00145321
FORMB_14310	anti-sigma factor	0.001909	0.00297982	0.00265713	0.00251532	0.000549313
FORMB_00860	sodium:proton antiporter	0.00441622	0	0.00304448	0.0024869	0.00226029
FORMB_16110	ligand-binding protein SH3	0.00238379	0.00313954	0.00188815	0.00247049	0.000630185
FORMB_23480	transcriptional regulator, PadR family	0	0.00154081	0.00586897	0.00246993	0.0030428
FORMB_07140	30S ribosomal protein S14	0	0.00739285	0	0.00246428	0.00426826
FORMB_25930	conserved hypothetical protein (DUF3822)	0.00185897	0.00298009	0.00253092	0.00245666	0.000564236
FORMB_18310	asparagine synthetase B	0.0030434	0.00235045	0.00197442	0.00245609	0.000542263
FORMB_02710	cold-shock protein	0.00736809	0	0	0.00245603	0.00425397
FORMB_00270	acyl-carrier-protein]--UDP-N- acetylglucosamine O-acyltransferase	0	0.0016632	0.0056834	0.00244887	0.00292202
FORMB_10350	7,8-dihydro-6-hydroxymethylpterin-pyrophosphokin ase	0.00293772	0.0026245	0.00172924	0.00243049	0.000627165
FORMB_14210	L-threonine 3-dehydrogenase	0.00456242	0.00143702	0.00128838	0.00242927	0.00184886
FORMB_15220	L-asparaginase	0.00267211	0.00333706	0.00127835	0.00242917	0.00105063
FORMB_02020	ATP-dependent DNA helicase RecQ	0.00189858	0.00348959	0.00183983	0.00240934	0.000935988
FORMB_11170	TonB-dependent receptor	0.00159015	0.00309109	0.0025384	0.00240655	0.000759108
FORMB_07800	hypothetical protein	0.00138622	0.00387078	0.00195869	0.00240523	0.00130108
FORMB_05530	conserved hypothetical protein (DUF1772)	0	0	0.00720165	0.00240055	0.00415787
FORMB_22410	organic solvent tolerance protein OstA	0.000864509	0.00472688	0.00154466	0.00237868	0.00206183
FORMB_01930	shikimate dehydrogenase	0.00316945	0	0.00392171	0.00236372	0.00208131
FORMB_08990	dihydrodipicolinate synthase	0.00337825	0.00171208	0.00197073	0.00235369	0.000896671
FORMB_03520	dihydroorotate dehydrogenase	0.00124071	0.00288346	0.00291279	0.00234565	0.000957021
FORMB_26270	tRNA pseudouridine synthase A	0.00377269	0.0032548	0	0.0023425	0.00204512
FORMB_26300	mechanosensitive ion channel protein MscS	0.00294243	0.00177445	0.00227997	0.00233228	0.000585747
FORMB_10040	glycoside hydrolase, GH3 family	0.00225024	0.00271282	0.00200932	0.00232413	0.000357525
FORMB_01600	DNA mismatch repair protein MutL	0.00293043	0.00121764	0.0027978	0.00231529	0.000952902
FORMB_11030	50S ribosomal protein L13	0.00163639	0.00232047	0.0029497	0.00230219	0.000656847
FORMB_05060	hypothetical protein	0	0	0.00686069	0.0022869	0.00396102
FORMB_26040	serine kinase	0.00223973	0.000933716	0.00367528	0.00228291	0.00137129
FORMB_23230	RNA polymerase subunit sigma-24	0	0.00224346	0.00459167	0.00227838	0.00229603
FORMB_12800	gh3 auxin-responsive promoter	0.00185635	0.00231627	0.00239456	0.00218906	0.000290778
FORMB_24470	ATPase	0.00202935	0.00446201	0	0.00216379	0.00223404
FORMB_00990	peptide methionine sulfoxide reductase MsrB	0.00648553	0	0	0.00216184	0.00374442
FORMB_12330	glycerol-3-phosphate dehydrogenase	0	0.00294654	0.00344955	0.00213203	0.00186344
FORMB_04630	hypothetical protein	0	0.00631821	0	0.00210607	0.00364782
FORMB_21960	acetyl-CoA acetyltransferase	0.00246932	0.001371	0.0024713	0.00210387	0.000634689
FORMB_23760	oxidoreductase	0.00124739	0.00265136	0.00222569	0.00204148	0.000719881
FORMB_25710	2',3'-cyclic-nucleotide 2'-phosphodiesterase	0.00260459	0.00167335	0.00181165	0.00202986	0.000502509
FORMB_24760	magnesium chelatase	0.00225174	0.00272879	0.00110877	0.00202977	0.00083251
FORMB_04930	general secretion pathway protein GspD	0.00218485	0.00141828	0.00246599	0.00202304	0.000542277
FORMB_10210	cell filamentation protein Fic	0.00376433	0.0012822	0.000976424	0.00200765	0.00152899
FORMB_01120	cystathionine gamma-lyase	0	0.00413858	0.00188037	0.00200631	0.00207216
FORMB_16420	gliding motility protein GldK	0.00124549	0.00254371	0.00212383	0.00197101	0.000662465
FORMB_00140	#N/A	0.00276944	0	0.00308713	0.00195219	0.00169809
FORMB_21160	conserved hypothetical protein (DUF1343)	0.00163019	0	0.00422052	0.00195024	0.00212838
FORMB_24880	transcriptional regulator, GntR family	0.00260845	0.00165264	0.00150757	0.00192289	0.000598127
FORMB_12910	hypothetical protein	0.00233427	0.00182825	0.00147792	0.00188014	0.000430527
FORMB_15690	hypothetical protein	0	0.00559229	0	0.0018641	0.00322871
FORMB_10770	UDP-2,3-diacylglucosamine hydrolase	0.00194729	0.00180692	0.00179449	0.00184957	8.48571e-05
FORMB_23670	acetyl-CoA acetyltransferase	0.00226996	0.00111486	0.00200593	0.00179692	0.000605247
FORMB_20830	chaperone protein DnaJ	0.00102831	5.27338e-05	0.00428911	0.00179005	0.00221854
FORMB_08120	glyoxalase	0	0.00534552	0	0.00178184	0.00308624
FORMB_11700	hypothetical protein	0	0	0.0052075	0.00173583	0.00300655
FORMB_18500	transcription termination factor Rho	0.00141293	0.0024512	0.00133742	0.00173385	0.000622392
FORMB_01980	tRNA (5-methylaminomethyl-2-thiouridylate)-methyltransferase	0.00173819	0.00226356	0.0011593	0.00172035	0.000552345
FORMB_11280	nicotinate-nucleotide adenylyltransferase	0.00230747	0.00134225	0.0014957	0.00171514	0.00051868
FORMB_18220	ribosomal large subunit pseudouridine synthase F	0	0.00132063	0.0038187	0.00171311	0.00193937
FORMB_03040	sulfatase	0.00154822	0.00221769	0.001346	0.00170397	0.000456243
FORMB_24730	glycoside hydrolase, GH30 family	0.00176205	0.00231108	0.000970638	0.00168126	0.000673862
FORMB_23970	hypothetical protein	0.000967428	0	0.0040569	0.00167478	0.00211893
FORMB_09070	phosphoenolpyruvate carboxykinase	0.00292443	0.00109751	0.00094577	0.0016559	0.00110119
FORMB_03400	N-acetyl-gamma-glutamyl-phosphate reductase	0.00127886	0.00148914	0.0021252	0.00163107	0.000440659
FORMB_07970	aspartate kinase	0.00175624	0.00121748	0.00191701	0.00163024	0.000366388
FORMB_10220	hypothetical protein	0	0.00480833	0	0.00160278	0.00277609
FORMB_10890	RND transporter MFP subunit	0.00132463	0.0022958	0.00116479	0.00159507	0.000612085
FORMB_23170	hypothetical protein	0.00333216	0	0.00141402	0.00158206	0.00167242
FORMB_26170	hypothetical protein	0.00268305	0.00109184	0.000935968	0.00157028	0.000966827
FORMB_12920	benzil reductase	0.00188874	0.00122765	0.00137615	0.00149752	0.000346854
FORMB_04070	chromosomal replication initiator protein DnaA	0.00183239	0.00126726	0.00138236	0.001494	0.000298646
FORMB_03990	NAD-dependent DNA ligase LigA	0.00127801	0.00210949	0.00105484	0.00148078	0.000555792
FORMB_11070	glycoside hydrolase, GH16 family	0.00161375	0.00219651	0.000549783	0.00145335	0.000834998
FORMB_03380	acetylornithine aminotransferase	0.000379134	0	0.0039282	0.00143578	0.00216681
FORMB_18440	putative hemin receptor	0.0019141	0.00233575	0	0.00141662	0.00124481
FORMB_17300	hypothetical protein	0	0.00298195	0.0012598	0.00141391	0.00149694
FORMB_16450	gliding motility protein GldN	0.00190296	0.00124567	0.00104043	0.00139635	0.000450575
FORMB_21430	50S ribosomal protein L1	0.0014889	0.000293536	0.00239969	0.00139404	0.00105628
FORMB_10640	large-conductance mechanosensitive channel	0	0	0.00408384	0.00136128	0.0023578
FORMB_16460	FAD-dependent oxidoreductase	0.0013841	0.00133799	0.00128671	0.00133627	4.8717e-05
FORMB_15310	molecular chaperone DnaK	0.00111644	0.00108803	0.00168477	0.00129641	0.000336626
FORMB_23640	peptidase, M1 family	0.00237221	0.000461561	0.00105292	0.00129556	0.000978163
FORMB_09420	aminopeptidase P, M24 family	0.00113663	0.00145283	0.00127471	0.00128806	0.000158521
FORMB_23770	antibiotic ABC transporter ATP-binding protein	0.00113789	0.00149169	0.0012243	0.00128463	0.000184453
FORMB_05240	anthranilate phosphoribosyltransferase	0.00383593	0	0	0.00127864	0.00221467
FORMB_12880	hypothetical protein	0	0	0.00382094	0.00127365	0.00220602
FORMB_10380	ATP-dependent Clp protease, ATP-binding subunit ClpX	0.000203164	0.00217297	0.00142701	0.00126772	0.000994519
FORMB_03370	acetylornithine carbamoyltransferase	0.00110985	0.00173199	0.000956121	0.00126599	0.000410824
FORMB_03490	2-nitropropane dioxygenase	0	0	0.00376757	0.00125586	0.0021752
FORMB_05830	NAD-dependent glyceraldehyde-3-phosphate dehydrogenase	0	0.00156647	0.00213643	0.0012343	0.00110627
FORMB_10110	transcriptional regulator, LuxR family	0.00224423	0.000790688	0.000599269	0.0012114	0.000899569
FORMB_17830	ATP-binding domain-containing protein	0.00127681	0.00114625	0.001195	0.00120602	6.59726e-05
FORMB_21110	TonB-dependent receptor	0.00119704	0.0013562	0.000986775	0.00118	0.0001853
FORMB_07590	GTP-binding protein Obg	0.00107069	0.00165974	0.000791176	0.00117387	0.000443381
FORMB_02900	alpha-1,2-mannosidase	0.00109888	0.00107858	0.00132742	0.00116829	0.000138178
FORMB_08430	glycoside hydrolase	0.000787057	0.00153205	0.00112104	0.00114672	0.000373159
FORMB_08680	heme transporter CcmB	0	0.00077783	0.00258005	0.00111929	0.00132349
FORMB_21660	dephospho-CoA kinase	0	0.00335383	0	0.00111794	0.00193633
FORMB_18580	DoxX family protein	0.00122045	0.00125755	0.000818364	0.00109879	0.00024356
FORMB_08860	cytochrome C	0	0	0.00328942	0.00109647	0.00189915
FORMB_20470	lipoprotein	0.00326699	0	0	0.001089	0.0018862
FORMB_06110	thiamine biosynthesis protein	0.000652219	0.000615636	0.00195178	0.00107321	0.00076108
FORMB_26290	glyoxalase	0	0.00320848	0	0.00106949	0.00185242
FORMB_10200	hypothetical protein	0	0	0.00319763	0.00106588	0.00184615
FORMB_01750	RNA polymerase sigma-70 factor	0.000731471	0.00195836	0.000452457	0.00104743	0.000801132
FORMB_10060	PKD domain protein	0	0	0.00313278	0.00104426	0.00180871
FORMB_09530	hypothetical protein	0.000988436	0.00209695	0	0.00102846	0.00104905
FORMB_01650	hypothetical protein	0.00305412	0	0	0.00101804	0.0017633
FORMB_04520	conserved hypothetical protein (DUF4197)	0	0.000628759	0.00237151	0.00100009	0.00122859
FORMB_23190	membrane protein	0	0.00290661	8.09983e-05	0.000995871	0.00165525
FORMB_23470	phage-shock protein	0.00155956	0	0.00138563	0.00098173	0.000854639
FORMB_26620	DNA methylase	0.00232677	0	0.000617028	0.000981264	0.00120539
FORMB_13110	TPR domain protein	0.000303204	0.000633844	0.00199562	0.000977558	0.000897038
FORMB_21120	methyltransferase	0	0.00291141	0	0.000970469	0.0016809
FORMB_22990	TonB-dependent receptor	0.000748063	0.00125161	0.000903368	0.00096768	0.00025786
FORMB_10910	ABC transporter, ATP-binding protein	0.00289677	0	0	0.000965591	0.00167245
FORMB_16370	transcriptional regulator, Fis family	0.000301553	0.00172597	0.000852211	0.000959913	0.000718292
FORMB_12790	peptidase, M23 family	0	0	0.00282698	0.000942328	0.00163216
FORMB_19460	dolichyl-phosphate beta-D-mannosyltransferase	0.00102033	0	0.00173829	0.000919542	0.000873519
FORMB_11350	excinuclease ABC subunit C	0	0.00273785	0	0.000912615	0.0015807
FORMB_18190	signal recognition particle, subunit Ffh SRP54	0.000562591	0.00143297	0.000718768	0.000904776	0.000464047
FORMB_02700	diaminopimelate decarboxylase	0.00108947	0.00158199	0	0.000890485	0.000809547
FORMB_15100	gamma-glutamyltranspeptidase	0.000757581	0.000970983	0.000925791	0.000884785	0.000112455
FORMB_02120	ABC transporter, ATPase	0	0.00129098	0.00128489	0.000858623	0.000743595
FORMB_08710	transcriptional regulator, LytR family	0	0	0.00256409	0.000854697	0.00148038
FORMB_05490	transcriptional regulator, TetR family	0	0.00255483	0	0.000851611	0.00147503
FORMB_03620	peptidoglycan-binding protein LysM	0.000834518	0.000905951	0.000790154	0.000843541	5.84237e-05
FORMB_03450	laminin G	0.000428417	0.00137989	0.00068754	0.000831949	0.0004919
FORMB_04350	acetyltransferase, GCN5 family	0	0	0.00243234	0.000810781	0.00140431
FORMB_02500	tRNA nucleotidyltransferase	0.000741611	0.000724324	0.000932825	0.000799587	0.000115711
FORMB_07380	TonB-dependent receptor	0.00100831	0.000923281	0.000453131	0.000794906	0.000299024
FORMB_13040	glycosyltransferase	0	0.00114566	0.00123166	0.000792441	0.00068762
FORMB_04340	sulfatase	0.00044651	0.00112932	0.000798809	0.000791546	0.000341462
FORMB_10970	hypothetical protein	0	0	0.00233387	0.000777957	0.00134746
FORMB_00690	phenylalanine 4-monooxygenase	0.000977717	0.000771601	0.000577968	0.000775762	0.000199907
FORMB_03090	soul heme-binding protein	0.00102983	0	0.00123857	0.000756133	0.000663096
FORMB_23090	cystathionine beta-synthase	0	0.000773198	0.0014767	0.000749965	0.000738622
FORMB_24770	aldehyde dehydrogenase	0.00117993	0.00106423	0	0.000748055	0.000650412
FORMB_18640	metallo-beta-lactamase family protein	0	0.000751903	0.00144794	0.00073328	0.000724148
FORMB_16130	gliding motility protein GldB	0.000696936	0.000820102	0.00068118	0.00073274	7.60676e-05
FORMB_16480	ABC transporter, ATP-binding protein	0.0008969	0.000545147	0.000727049	0.000723032	0.000175911
FORMB_19740	ATPase, AAA family	0.000905196	0.00125198	0	0.000719059	0.000646413
FORMB_13340	TPR domain protein	0	0.00129995	0.000819137	0.000706363	0.000657272
FORMB_20450	peptidase, S41 family	0.00114872	0.000387558	0.000545867	0.000694048	0.000401634
FORMB_13160	ATP synthase F0 subunit A	0	0.00208052	0	0.000693508	0.00120119
FORMB_05570	conserved hypothetical protein (DUF328)	0	0.00206381	0	0.000687935	0.00119154
FORMB_12770	hypothetical protein	0.00131884	0.000724324	0	0.000681056	0.000660485
FORMB_13120	conserved hypothetical protein (DUF583)	0	0.00121157	0.000831458	0.000681011	0.00061964
FORMB_24720	glycoside hydrolase, GH17 family	0.00104473	0.00098826	0	0.000677663	0.000587552
FORMB_22440	Fe-S oxidoreductase	0	0.00199577	0	0.000665255	0.00115226
FORMB_16190	rod shape-determining protein MreB	0	0	0.00198742	0.000662473	0.00114744
FORMB_14320	TonB-dependent receptor	0.000861572	0	0.00110164	0.000654403	0.000579301
FORMB_23160	GTP cyclohydrolase	0	0.000559788	0.00137496	0.000644914	0.000691419
FORMB_05680	cell division protein FtsH	0	0.00191833	0	0.000639443	0.00110755
FORMB_14790	hypothetical protein	0	0.00190619	0	0.000635397	0.00110054
FORMB_11880	acetolactate synthase large subunit	0.000322283	0.000797103	0.000783619	0.000634335	0.000270329
FORMB_09290	ribosylnicotinamide kinase	0.000462974	0	0.00139334	0.000618771	0.000709614
FORMB_24450	methionyl-tRNA formyltransferase	0	0	0.00184061	0.000613536	0.00106268
FORMB_20510	N-acetylmuramidase	0	0.000820528	0.0010196	0.000613376	0.000540444
FORMB_11000	cytochrome oxidase subunit III	0	0.00114239	0.000691755	0.000611381	0.00057542
FORMB_02480	glycosyltransferase	0.00182926	0	0	0.000609752	0.00105612
FORMB_12260	aerotolerance protein BatE	0.00051365	0.000588883	0.000690533	0.000597689	8.87696e-05
FORMB_10900	ABC transporter, permease protein	0.000506255	0.00127884	0	0.000595032	0.000644026
FORMB_06230	hypothetical protein	0.00177946	0	0	0.000593153	0.00102737
FORMB_25160	hypothetical protein	0	0.000640179	0.00113453	0.000591571	0.000568827
FORMB_10800	conserved hypothetical protein (DUF2490)	0	0	0.00175513	0.000585043	0.00101332
FORMB_20020	thiol-disulfide interchange protein, TlpA-like family	0.000313622	0.00143049	0	0.000581372	0.000751895
FORMB_07710	hypothetical protein	0	0.00121149	0.000530502	0.000580665	0.000607302
FORMB_06730	cell division protein FtsZ	0.000838592	0.000892881	0	0.000577158	0.00050057
FORMB_23880	membrane protein	0.000713871	0.000992971	0	0.000568948	0.000512104
FORMB_12570	beta-lactamase	0	0.000555901	0.0011481	0.000568002	0.000574147
FORMB_09050	crossover junction endodeoxyribonuclease RuvC	0.00169333	0	0	0.000564442	0.000977642
FORMB_14520	phosphate:sodium symporter	0.000475171	0.000956981	0.000192065	0.000541406	0.000386736
FORMB_21250	potassium transporter TrkA	0.000599698	0	0.001019	0.000539566	0.000512155
FORMB_15840	adenine glycosylase	0.00161358	0	0	0.00053786	0.000931601
FORMB_07560	DNA repair protein RadC	0.000690012	0.000489272	0.000411826	0.00053037	0.000143575
FORMB_00980	peptidase, M48 family	0.00106557	0	0.000489721	0.000518429	0.000533363
FORMB_12250	aerotolerance protein BatD	0.000872912	0.000656178	0	0.000509697	0.000454518
FORMB_05470	sulfate transporter	0.00151364	0	0	0.000504547	0.000873901
FORMB_24630	flavin oxidoreductase	0	0.00150495	0	0.00050165	0.000868883
FORMB_19510	long-chain-fatty-acid--luciferin-component ligase	0	0.00123188	0.000224532	0.000485472	0.000656088
FORMB_02550	excinuclease ABC subunit B	0	0.00143635	0	0.000478784	0.000829277
FORMB_15640	GTPase HflX	0.000606987	0	0.000814547	0.000473845	0.000423281
FORMB_01140	ATPase	0.000836877	0	0.000581111	0.000472662	0.000428849
FORMB_23390	membrane protein	0	0.00139786	0	0.000465953	0.000807054
FORMB_17480	glutaminyl-tRNA synthetase	0.00015945	0.000772347	0.000463881	0.000465226	0.00030645
FORMB_11120	RNA polymerase sigma-54 factor RpoN	0	0.00139474	0	0.000464915	0.000805256
FORMB_11530	hypothetical protein	0.00123314	0	0.000147717	0.000460285	0.000673373
FORMB_08180	hypothetical protein	0	0.000597348	0.00078287	0.000460073	0.00040909
FORMB_08820	cytochrome oxidase subunit I	0	0.000479529	0.00088516	0.000454896	0.000443094
FORMB_09720	GTPase RsgA	0.00133314	0	0	0.000444381	0.00076969
FORMB_19800	filamentation induced by cAMP protein Fic	0	0	0.00132422	0.000441408	0.00076454
FORMB_00600	FAD-binding protein	0	0.000218729	0.00109979	0.000439506	0.000582187
FORMB_01950	nucleoside triphosphate pyrophosphohydrolase MazG	0.00131507	0	0	0.000438357	0.000759256
FORMB_19620	ferredoxin	0	0.00128422	0	0.000428073	0.000741444
FORMB_14350	thiol-disulfide interchange protein DsbD	0	0.000835728	0.000437117	0.000424282	0.000418012
FORMB_03000	alpha-1,2-mannosidase	0	0.0012289	0	0.000409634	0.000709507
FORMB_04370	alpha-2-macroglobulin family protein	0.000380763	0.000457701	0.000387906	0.00040879	4.25084e-05
FORMB_15260	biopolymer transporter ExbD	0.000796039	0	0.000423624	0.000406554	0.000398294
FORMB_06790	UDP-N-acetylmuramoylalanine--D-glutamate ligase	0.000618134	0.000590294	0	0.000402809	0.000349121
FORMB_01390	DNA polymerase III delta subunit	0	0	0.00120839	0.000402797	0.000697664
FORMB_23630	glycoside hydrolase, GH74 family	0.000481409	0.000472501	0.000228159	0.000394023	0.000143712
FORMB_00840	aminopeptidase, M1 family	0.00022781	0.000621625	0.000325175	0.000391537	0.000205123
FORMB_19810	addiction module protein	0	0.000293323	0.000873187	0.000388837	0.00044436
FORMB_13490	hypothetical protein	0.000227382	0.000460176	0.00047059	0.000386049	0.000137509
FORMB_09650	50S rRNA methyltransferase	0.000730013	0	0.000398082	0.000376032	0.000365506
FORMB_02610	hypothetical protein	0	0.00110153	0	0.000367176	0.000635967
FORMB_20550	acetyltransferase	0.00109301	0	0	0.000364335	0.000631047
FORMB_07930	GTPase Era	0	0.00108398	0	0.000361328	0.000625839
FORMB_20370	peptide permease	0.000296944	0.000759942	0	0.000352295	0.000382983
FORMB_08420	hypothetical protein	0.00104582	0	0	0.000348607	0.000603806
FORMB_03640	conserved hypothetical protein (DUF2317)	0.00068386	0	0.000348771	0.00034421	0.000341953
FORMB_11100	transporter (MMPL domain)	0	0.00011447	0.000916263	0.000343578	0.000499252
FORMB_22590	glycoside hydrolase	0.000670333	0.000336022	0	0.000335452	0.000335167
FORMB_09610	hypothetical protein	0.000800219	8.53138e-05	0.000113364	0.000332966	0.000404897
FORMB_05560	ATP-dependent RNA helicase RhlE	0.000979432	0	0	0.000326477	0.000565475
FORMB_11220	arsenate reductase	0	0	0.000972758	0.000324253	0.000561622
FORMB_10170	cell envelope biogenesis protein OmpA	0.000363506	0.000231725	0.000360095	0.000318442	7.51184e-05
FORMB_11090	ribosome recycling factor	0	0	0.00094779	0.00031593	0.000547207
FORMB_12760	murein transglycosylase	0	0.000936085	0	0.000312028	0.000540449
FORMB_21860	membrane protein (DUF4480)	0.000392103	0	0.000478123	0.000290075	0.000254868
FORMB_17880	hypothetical protein	0	0	0.000869172	0.000289724	0.000501816
FORMB_06760	UDP-N-acetylmuramate--alanine ligase	0.000385565	0.000475829	0	0.000287131	0.000252725
FORMB_02110	membrane protein (DUF4105)	0.000855505	0	0	0.000285168	0.000493926
FORMB_03740	diapophytoene dehydrogenase	0	8.63546e-05	0.000763316	0.000283223	0.000418008
FORMB_09520	hypothetical protein	0.00082753	0	0	0.000275843	0.000477775
FORMB_19780	conserved hypothetical protein (DUF58)	0.000473799	0	0.000346402	0.0002734	0.00024519
FORMB_10070	PKD domain protein	0	0.000799499	0	0.0002665	0.000461591
FORMB_17050	hypothetical protein	0	0	0.000797262	0.000265754	0.0004603
FORMB_06950	amidinotransferase	0.00078099	0	0	0.00026033	0.000450905
FORMB_24740	sugar transporter, MFS family	0	0	0.000774465	0.000258155	0.000447137
FORMB_12550	peptidase, M1 family	0	0.000762284	0	0.000254095	0.000440105
FORMB_06810	UDP-N-acetylmuramoylalanyl-D-glutamate--2,6- diaminopimelate ligase	0.000565506	0.000191713	0	0.000252406	0.000287597
FORMB_14670	RND multidrug efflux transporter	7.77561e-05	0.000260608	0.000369997	0.00023612	0.000147651
FORMB_18130	gliding motility protein GldJ	0	0.000220071	0.000485107	0.000235059	0.0002429
FORMB_05050	peptidylprolyl isomerase	0	0.000699009	0	0.000233003	0.000403573
FORMB_16090	hypothetical protein	0.000689969	0	0	0.00022999	0.000398354
FORMB_23570	membrane protein	0	0.000537054	0.000141185	0.00022608	0.00027841
FORMB_19760	DNA polymerase III alpha subunit	0.000153238	0.000298993	0.000208267	0.000220166	7.36028e-05
FORMB_09350	acetyltransferase, GNAT family	0	0.000659692	0	0.000219897	0.000380873
FORMB_17260	hypothetical protein	0.000651619	0	0	0.000217206	0.000376212
FORMB_22100	penicillin amidase	0	0.000648405	0	0.000216135	0.000374357
FORMB_02790	TonB-dependent receptor	0	0	0.000642519	0.000214173	0.000370958
FORMB_02470	glycosyltransferase	0	0.000640392	0	0.000213464	0.000369731
FORMB_23750	RNA methyltransferase	0	0.000619176	0	0.000206392	0.000357482
FORMB_01230	DEAD/DEAH box helicase	0	0.000611004	0	0.000203668	0.000352763
FORMB_13770	enoyl-CoA hydratase	0	0.000591066	0	0.000197022	0.000341252
FORMB_14330	SusD-like protein	0	0	0.000565147	0.000188382	0.000326288
FORMB_04590	protein phosphatase	0.000560512	0	0	0.000186837	0.000323612
FORMB_11020	hydrolase	0	0.000295826	0.000263069	0.000186298	0.000162168
FORMB_01970	subtilisin-like serine protease, S8A family	0.000119479	0.000129649	0.000275265	0.000174798	8.71561e-05
FORMB_01840	GTP pyrophosphokinase	0	0.000503008	0	0.000167669	0.000290412
FORMB_06350	membrane protein	5.9554e-05	0.000142315	0.000299884	0.000167251	0.00012209
FORMB_13710	glutamyl-tRNA reductase	0	0.000492786	0	0.000164262	0.00028451
FORMB_24900	1,4-dihydroxy-2-naphthoate octaprenyltransferase	0	0.000486157	0	0.000162052	0.000280683
FORMB_02070	ABC transporter, ATP-binding protein	0	0	0.000475554	0.000158518	0.000274561
FORMB_00750	lipid A biosynthesis lauroyl acyltransferase	0.000458622	0	0	0.000152874	0.000264785
FORMB_05660	biotin-protein ligase	0	0.000444098	0	0.000148033	0.0002564
FORMB_01300	outer membrane assembly protein	0	0.000299286	0.000144647	0.000147978	0.000149671
FORMB_24260	hypothetical protein	0	0.000438215	0	0.000146072	0.000253004
FORMB_05380	magnesium chelatase	0	0	0.000414894	0.000138298	0.000239539
FORMB_16050	methionine synthase	0.00040891	0	0	0.000136303	0.000236084
FORMB_13510	penicillin-binding protein 1A	0	0.000407789	0	0.00013593	0.000235437
FORMB_16100	DNA primase	0.000348007	5.42139e-05	0	0.000134074	0.000187244
FORMB_02620	excinuclease ABC subunit B	0	0.000379092	0	0.000126364	0.000218869
FORMB_24460	ATP-dependent DNA helicase RecQ	0	0	0.000362464	0.000120821	0.000209269
FORMB_05960	O-methyltransferase	0.000327621	0	0	0.000109207	0.000189152
FORMB_09470	hypothetical protein	0.000232998	7.77564e-05	0	0.000103585	0.000118627
FORMB_05590	serine/threonine protein kinase	0	0.00027996	0	9.33201e-05	0.000161635
FORMB_22360	N-acetyl-gamma-glutamyl-phosphate reductase	0	0.000201001	7.59923e-05	9.2331e-05	0.000101492
FORMB_17460	transcriptional regulator, Crp/Fnr family	0	0	0.000247023	8.2341e-05	0.000142619
FORMB_04600	sulfatase	0	0.000236863	0	7.89543e-05	0.000136753
FORMB_06390	30S ribosomal protein S15	0	0	0.00021169	7.05632e-05	0.000122219
FORMB_12560	peptidase, S8 family	0	0	0.000199789	6.65965e-05	0.000115349
FORMB_24670	glycoside hydrolase, GH2 family	5.96869e-05	8.2508e-05	5.35366e-05	6.52438e-05	1.52642e-05
FORMB_10090	TonB-dependent receptor	0	0	0.000195459	6.51532e-05	0.000112849
FORMB_13480	sulfurtransferase	0	0.000188487	0	6.28289e-05	0.000108823
FORMB_16250	hypothetical protein	0	0.000176542	0	5.88475e-05	0.000101927
FORMB_20570	signal transduction histidine kinase	0	0.00017531	0	5.84367e-05	0.000101215
FORMB_18370	filamentation induced by cAMP protein Fic	0	0.00017198	0	5.73266e-05	9.92926e-05
FORMB_10950	conserved hypothetical protein (DUF420)	0	0.00017018	0	5.67268e-05	9.82537e-05
FORMB_14500	hypothetical protein	0	0	0.000169664	5.65546e-05	9.79555e-05
FORMB_05800	RNA polymerase sigma-70 factor	0	0	0.000119946	3.9982e-05	6.92509e-05
FORMB_17390	FAD-dependent dehydrogenase	0	0.000111867	0	3.7289e-05	6.45864e-05
FORMB_03930	hypothetical protein	7.51922e-05	0	0	2.50641e-05	4.34122e-05
FORMB_23700	transcriptional regulator, MarR family	0	5.74908e-05	0	1.91636e-05	3.31923e-05
FORMB_02660	signal transduction protein	0	5.06947e-05	0	1.68982e-05	2.92686e-05
FORMB_08790	transcriptional regulator, CheY-like superfamily	0	0	4.89746e-05	1.63249e-05	2.82755e-05
FORMB_15070	ATP-dependent DNA helicase RuvB	3.99692e-05	0	0	1.33231e-05	2.30762e-05
