# Supplementary material for: Adaptive mechanisms that provide competitive advantages to marine bacteroidetes during microalgal blooms
Source: ISME J. 2018 Jul 30;12(12):2894–906. doi: 10.1038/s41396-018-0243-5 (PMC6246565; doi:10.1038/s41396-018-0243-5)
Supplement: Supplementary file 6 — SI Table S2C [file 41396_2018_243_MOESM6_ESM.xlsx]

## Sheet: Glucose
locus tag	annotation	EP G1	EP G2	EP G3	mean value riBAQ%	standard deviation
FORMB_11920	conserved hypothetical protein (DUF1597)	26.1173	5.2273	4.44979	11.9315	12.2915
FORMB_07440	SusD-like protein	4.76255	9.57644	8.60103	7.64667	2.54489
FORMB_07430	TonB-dependent receptor	1.8458	5.42223	8.83001	5.36602	3.49244
FORMB_21630	glycoside hydrolase	3.223	6.16952	5.01558	4.8027	1.48475
FORMB_07150	50S ribosomal protein L5	4.25855	3.88503	4.16103	4.10154	0.193735
FORMB_26150	hypothetical protein	2.25162	3.84496	3.77832	3.29163	0.901292
FORMB_13820	hypothetical protein	1.42512	3.35329	4.82022	3.19954	1.70276
FORMB_13830	TonB-dependent receptor	0.749109	2.26746	3.89824	2.30493	1.5749
FORMB_11930	ammonium transporter	5.5628	0.128378	0.0762211	1.92247	3.15273
FORMB_19530	hypothetical protein	1.39434	2.07635	2.23308	1.90126	0.445942
FORMB_20660	glutamine synthetase	4.15868	0.857005	0.626903	1.88086	1.976
FORMB_11730	cell envelope biogenesis protein OmpA	1.12179	2.01937	1.8824	1.67452	0.483548
FORMB_15420	TonB-dependent receptor	0.440275	1.58132	2.43591	1.48584	1.00124
FORMB_22380	NAD-dependent glyceraldehyde-3-phosphate dehydrogenase	1.49192	1.29883	0.833308	1.20802	0.338569
FORMB_15160	energy transducer TonB	0.917515	1.22274	1.46119	1.20048	0.272519
FORMB_16430	gliding motility protein GldL	1.28311	1.19749	1.01851	1.16637	0.135018
FORMB_15240	MotA/TolQ/ExbB proton channel family protein	0.919024	0.719733	1.48604	1.0416	0.397589
FORMB_07370	SusD-like protein	0.896355	0.935533	0.880261	0.90405	0.0284279
FORMB_21380	translation elongation factor Tu	0.774717	1.16019	0.663803	0.866238	0.260544
FORMB_09770	2-keto-3-deoxy-D-arabino-heptulosonate-7- phosphate synthase I beta	0.678749	1.13835	0.604769	0.807289	0.289083
FORMB_11700	hypothetical protein	0.879181	0.441145	0.834002	0.718109	0.24092
FORMB_24220	TonB-dependent receptor	0.344061	0.70705	1.07419	0.708435	0.365069
FORMB_03550	hypothetical protein	0.697493	0.437589	0.967674	0.700919	0.265059
FORMB_13810	ATP synthase subunit beta	0.583689	0.765089	0.713141	0.687306	0.0934187
FORMB_16910	hypothetical protein	0.355018	0.974774	0.723442	0.684411	0.311716
FORMB_13200	ATP F0F1 synthase subunit alpha	0.481642	0.882463	0.639499	0.667868	0.201911
FORMB_00480	3-phosphoglycerate dehydrogenase	0.907943	0.540266	0.506397	0.651535	0.222701
FORMB_07360	TonB-dependent receptor	0.248846	0.645247	0.957372	0.617155	0.355097
FORMB_06360	fructose-bisphosphate aldolase class II	0.960883	0.543335	0.222436	0.575551	0.370276
FORMB_18110	hypothetical protein	0.269284	0.642027	0.651011	0.520774	0.217843
FORMB_16440	gliding motility protein GldM	0.334612	0.647749	0.456793	0.479718	0.157822
FORMB_10580	acetyl-CoA carboxylase	0.617145	0.285155	0.279727	0.394009	0.193261
FORMB_23950	hypothetical protein	0.123194	0.472648	0.474425	0.356756	0.202273
FORMB_26180	peptidase	0.537182	0.272345	0.259017	0.356181	0.156893
FORMB_08660	TonB-dependent receptor	0.0870886	0.331299	0.634891	0.351093	0.274437
FORMB_05020	aconitate hydratase	0.0956774	0.396715	0.549436	0.347276	0.230884
FORMB_18130	gliding motility protein GldJ	0.147769	0.519777	0.349881	0.339142	0.186236
FORMB_10170	cell envelope biogenesis protein OmpA	0.16699	0.424269	0.397972	0.329744	0.141561
FORMB_15930	O-acetylhomoserine aminocarboxypropyltransferase	0.30571	0.452831	0.186194	0.314912	0.133557
FORMB_11400	hypothetical protein	0.392229	0.181969	0.370217	0.314805	0.115565
FORMB_16320	heat shock protein 60 family chaperone GroEL	0.202909	0.446658	0.280634	0.310067	0.124511
FORMB_01420	flagellar motor rotation protein MotB	0.334258	0.330117	0.252843	0.305739	0.0458564
FORMB_06980	enolase	0.283734	0.321616	0.300739	0.30203	0.0189738
FORMB_19820	peptidase, M1 family	0.0867361	0.419729	0.392599	0.299688	0.18492
FORMB_26080	serine hydroxymethyltransferase	0.29403	0.423296	0.167179	0.294835	0.12806
FORMB_15950	O-succinylhomoserine sulfhydrylase	0.223223	0.442291	0.212206	0.292573	0.129777
FORMB_02680	succinyl-CoA synthetase subunit beta	0.186535	0.415143	0.252131	0.284603	0.117712
FORMB_19770	thioredoxin	0.0584628	0.189544	0.59203	0.280012	0.27805
FORMB_06280	aspartate aminotransferase	0.256418	0.397167	0.130423	0.261336	0.13344
FORMB_24210	50S ribosomal protein L9	0.286566	0.104216	0.369309	0.253364	0.13563
FORMB_01040	dihydrolipoyl dehydrogenase	0.225824	0.27465	0.258394	0.252956	0.0248631
FORMB_08230	50S ribosomal protein L25	0.13994	0.262373	0.344917	0.249077	0.103133
FORMB_18080	dihydrolipoamide acetyltransferase component of pyruvate dehydrogenase complex	0.13508	0.437392	0.16651	0.246328	0.166211
FORMB_15430	hypothetical protein	0.496508	0.0450225	0.177974	0.239835	0.232013
FORMB_02740	conserved hypothetical protein (DUF1566)	0.182641	0.294525	0.240673	0.23928	0.0559549
FORMB_00440	TonB-dependent receptor	0.066536	0.23922	0.398399	0.234718	0.165977
FORMB_12820	hypothetical protein	0.213282	0.331009	0.156287	0.233526	0.0891029
FORMB_05560	ATP-dependent RNA helicase RhlE	0.375763	0.310601	0.00434019	0.230235	0.198325
FORMB_00280	hydroxymyristoyl-ACP dehydratase	0.247	0.368906	0.0724528	0.229453	0.149004
FORMB_14690	transporter	0.246923	0.315199	0.115876	0.225999	0.101296
FORMB_14680	RND transporter	0.212666	0.353699	0.109122	0.225162	0.122766
FORMB_03740	diapophytoene dehydrogenase	0.151352	0.316798	0.20637	0.22484	0.0842553
FORMB_04450	hypothetical protein	0.147823	0.305493	0.212135	0.221817	0.07928
FORMB_24000	TonB-dependent receptor	0.159249	0.306061	0.196816	0.220709	0.0762664
FORMB_16450	gliding motility protein GldN	0.140256	0.272125	0.233147	0.215176	0.0677465
FORMB_04160	50S ribosomal protein L19	0.184919	0.19984	0.255102	0.213287	0.0369735
FORMB_11840	pyruvate kinase	0.142049	0.27875	0.216654	0.212484	0.068446
FORMB_12410	protease	0.140722	0.236926	0.251135	0.209594	0.0600667
FORMB_09730	hypothetical protein	0.285535	0.110591	0.226617	0.207581	0.089012
FORMB_07340	30S ribosomal protein S12	0.196846	0.120988	0.302927	0.20692	0.091387
FORMB_11940	nitrogen regulatory protein P-II	0.087838	0.206766	0.324723	0.206442	0.118443
FORMB_09280	TonB-dependent receptor	0.0707266	0.34595	0.19573	0.204136	0.137804
FORMB_22870	chromosome partitioning protein ParA	0.126487	0.225981	0.243271	0.19858	0.0630297
FORMB_11150	TonB-dependent receptor	0.0985029	0.218951	0.255351	0.190935	0.0820916
FORMB_15000	quinol-cytochrome C oxidoreductase	0.100667	0.166958	0.303941	0.190522	0.103666
FORMB_09630	flagellar motor rotation protein MotB	0.175378	0.203303	0.189272	0.189317	0.0139629
FORMB_11860	ketol-acid reductoisomerase	0.137169	0.204751	0.225123	0.189014	0.0460403
FORMB_00470	phosphoserine aminotransferase	0.281333	0.216646	0.065215	0.187731	0.110923
FORMB_07140	30S ribosomal protein S14	0.205033	0.0827633	0.256526	0.181441	0.0892513
FORMB_07200	50S ribosomal protein L16	0.157818	0.167618	0.208629	0.178022	0.026956
FORMB_18610	triosephosphate isomerase	0.345353	0	0.188667	0.178007	0.172923
FORMB_01860	adenylosuccinate synthetase	0.156833	0.277175	0.0961446	0.176718	0.0921386
FORMB_07100	30S ribosomal protein S5	0.0945309	0.134586	0.295401	0.174839	0.106313
FORMB_06400	polynucleotide phosphorylase	0.0490706	0.185432	0.280011	0.171505	0.116099
FORMB_09390	peptidase, M16 family	0.0529364	0.291572	0.154677	0.166395	0.119748
FORMB_06190	Na(+)-translocating NADH-quinone reductase subunit A	0.0920116	0.245393	0.157646	0.165017	0.0769559
FORMB_25940	hypothetical protein	0.0805311	0.21924	0.192368	0.164046	0.0735638
FORMB_11050	30S ribosomal protein S2	0.118775	0.214422	0.156961	0.163386	0.048146
FORMB_21940	hypothetical protein	0.175008	0.215059	0.0926005	0.160889	0.0624383
FORMB_08840	hypothetical protein	0.114803	0.190227	0.17634	0.160457	0.0401422
FORMB_07020	DNA-directed RNA polymerase alpha subunit	0.164466	0.225877	0.0900206	0.160121	0.0680324
FORMB_09380	peptidase, M16 family	0.109408	0.186208	0.177871	0.157829	0.0421405
FORMB_20280	peptidyl-prolyl cis-trans isomerase	0.0405941	0.223561	0.208309	0.157488	0.10152
FORMB_18350	preprotein translocase subunit SecD	0.119292	0.142126	0.206245	0.155888	0.0450805
FORMB_11030	50S ribosomal protein L13	0.0810236	0.0997672	0.285384	0.155392	0.112966
FORMB_07170	50S ribosomal protein L14	0.166405	0.0823428	0.203078	0.150609	0.0618984
FORMB_14780	2-oxoglutarate dehydrogenase E2 component	0.0906097	0.195381	0.158296	0.148095	0.0531252
FORMB_01250	dihydrolipoamide dehydrogenase	0.182964	0.132211	0.124589	0.146588	0.0317325
FORMB_20160	hypothetical protein	0	0.175471	0.256455	0.143975	0.131096
FORMB_15050	cytochrome C oxidase polypeptide II	0.130676	0.146608	0.15277	0.143351	0.0114012
FORMB_03460	phage tail fiber	0.0816022	0.175413	0.164409	0.140475	0.0512812
FORMB_16420	gliding motility protein GldK	0.0719454	0.240459	0.108466	0.14029	0.0886499
FORMB_09370	50S ribosomal protein L21	0.148583	0.110339	0.161148	0.140023	0.0264636
FORMB_07230	30S ribosomal protein S19	0	0.113425	0.305827	0.139751	0.154604
FORMB_21930	DNA gyrase subunit A	0.0423978	0.152492	0.222917	0.139269	0.0909829
FORMB_00290	UDP-3-O-(3-hydroxymyristoyl) glucosamine N-acyltransferase	0.314251	0.0891914	0.0128154	0.138753	0.15671
FORMB_20230	membrane protein	0.0895786	0.165267	0.16099	0.138612	0.0425178
FORMB_16200	IMP cyclohydrolase	0.103646	0.180417	0.128418	0.137493	0.0391818
FORMB_10890	RND transporter MFP subunit	0.125176	0.214816	0.0718941	0.137295	0.0722276
FORMB_15850	DNA-binding protein	0.129571	0.117919	0.162262	0.136584	0.0229882
FORMB_24810	chaperone protein DnaK	0.0748509	0.218627	0.114825	0.136101	0.0742116
FORMB_07320	translation elongation factor G	0.067404	0.139056	0.196104	0.134188	0.0644879
FORMB_09450	succinate dehydrogenase flavoprotein subunit	0.0384689	0.272646	0.0893143	0.133476	0.123177
FORMB_13180	ATP F0F1 synthase subunit B	0.131806	0.102268	0.157299	0.130458	0.0275406
FORMB_07050	30S ribosomal protein S13	0.137906	0.0548616	0.193328	0.128699	0.069691
FORMB_18340	malate dehydrogenase	0.0965069	0.143643	0.136383	0.125511	0.0253793
FORMB_12190	MoxR-like ATPase in aerotolerance operon	0.129457	0.146388	0.0945914	0.123479	0.0264108
FORMB_07110	50S ribosomal protein L18	0.083923	0.137562	0.141265	0.120917	0.0320911
FORMB_24200	30S ribosomal protein S18	0.140714	0.0845215	0.133506	0.119581	0.0305753
FORMB_10400	cell division trigger factor	0.0744092	0.1576	0.12484	0.11895	0.0419068
FORMB_01290	hypothetical protein	0.0638075	0.139786	0.149492	0.117695	0.0469199
FORMB_10640	large-conductance mechanosensitive channel	0.150853	0.0652521	0.136833	0.117646	0.0459128
FORMB_08190	seryl-tRNA synthetase	0.0657296	0.154866	0.128423	0.11634	0.0457803
FORMB_05080	inosine-5-monophosphate dehydrogenase	0.0789753	0.139543	0.113223	0.11058	0.0303702
FORMB_15270	biopolymer transporter ExbD	0.0971963	0.0751723	0.158968	0.110446	0.0434408
FORMB_13190	ATP synthase subunit delta	0.111104	0.0739677	0.13908	0.108051	0.0326635
FORMB_21470	DNA-directed RNA polymerase beta prime subunit	0.084557	0.10118	0.119644	0.101794	0.0175517
FORMB_12390	aspartate-semialdehyde dehydrogenase	0.166421	0.0781906	0.0556482	0.100087	0.0585425
FORMB_09340	adenosylhomocysteinase	0.226255	0.0524826	0.0195926	0.0994434	0.111046
FORMB_00930	30S ribosomal protein S1	0.0741307	0.160159	0.063756	0.0993487	0.0529184
FORMB_07750	LemA family protein	0.0715807	0.146573	0.0795126	0.0992222	0.0411986
FORMB_05510	hypothetical protein	0.12039	0	0.176264	0.0988846	0.0900783
FORMB_09930	pyruvate dehydrogenase E1 component beta subunit	0.106313	0.0973975	0.0917838	0.0984981	0.00732685
FORMB_05870	conserved hypothetical protein (DUF164)	0.126512	0.110176	0.0566926	0.0977934	0.0365195
FORMB_15900	3-isopropylmalate dehydratase large subunit	0.172961	0.0244362	0.095682	0.0976932	0.074283
FORMB_11060	translation elongation factor Ts	0.09653	0.104617	0.0898872	0.0970113	0.00737653
FORMB_15030	cytochrome C	0.0826687	0.101699	0.105423	0.096597	0.0122051
FORMB_11040	30S ribosomal protein S9	0.0711267	0.0589907	0.15813	0.0960826	0.0540765
FORMB_20780	branched-chain amino acid aminotransferase	0.0806804	0.152503	0.0528762	0.0953534	0.0514089
FORMB_08860	cytochrome C	0.113638	0.0810526	0.0865761	0.0937557	0.017439
FORMB_09490	glycyl-tRNA synthetase subunit beta	0.0709759	0.115834	0.0914653	0.0927584	0.022457
FORMB_09860	TonB-dependent receptor	0.0296415	0.0877471	0.160564	0.092651	0.065599
FORMB_00010	DNA polymerase III beta subunit	0.183426	0.0737604	0.0154444	0.090877	0.0852889
FORMB_10480	chaperone protein Skp	0	0.0167062	0.247327	0.0880111	0.138224
FORMB_00370	transcriptional regulator, AsnC family	0.134468	0.0394654	0.0875796	0.0871709	0.0475026
FORMB_16030	ferredoxin-NADP reductase	0.0908313	0.131134	0.0353652	0.0857769	0.0480841
FORMB_04620	transketolase, C-terminal section	0.118645	0.0817116	0.0567424	0.0856995	0.0311431
FORMB_12730	chaperone protein Skp	0.113032	0.0612191	0.0798703	0.0847071	0.0262429
FORMB_15020	ABC-type Fe3+ transport system protein	0.151961	0.0331808	0.068857	0.0846663	0.0609478
FORMB_16400	DNA topoisomerase I	0.0294368	0.0785219	0.142963	0.0836404	0.0569357
FORMB_20750	dipeptidyl-peptidase III, M49 family	0.0286735	0.176618	0.0444641	0.0832518	0.0812418
FORMB_20010	hypothetical protein	0.136696	0.0409606	0.0701878	0.0826149	0.0490627
FORMB_22370	6-phosphofructokinase	0.0792046	0.103468	0.0598756	0.0808493	0.0218426
FORMB_07130	30S ribosomal protein S8	0.0732181	0.0375682	0.130935	0.0805738	0.0471161
FORMB_25050	glyceraldehyde-3-phosphate dehydrogenase	0.0602802	0.110096	0.0693071	0.0798945	0.026542
FORMB_18310	asparagine synthetase B	0.115276	0.0680585	0.054312	0.0792154	0.0319766
FORMB_10880	transporter	0.0428795	0.10908	0.0804876	0.0774825	0.0332027
FORMB_14940	transcription termination factor NusA	0.0554295	0.0958211	0.0776872	0.0763126	0.0202309
FORMB_00120	transaldolase	0.143591	0.0542049	0.0307553	0.0761837	0.059542
FORMB_16000	ferredoxin-sulfite reductase	0.0306403	0.113067	0.0805713	0.0747595	0.0415196
FORMB_15990	sulfate adenylyltransferase subunit 1	0.0671162	0.113344	0.0423931	0.0742844	0.0360145
FORMB_08830	cytochrome oxidase subunit II	0.0626625	0.104516	0.0525862	0.0732549	0.0275377
FORMB_14660	aspartyl-tRNA synthetase	0.0464129	0.121463	0.0516752	0.0731837	0.0418938
FORMB_13470	recombinase RecA	0.0753341	0.0694842	0.0739935	0.0729373	0.00306465
FORMB_00730	thiol-disulfide oxidoreductase ResA	0.0798186	0.10991	0.0288694	0.0728659	0.0409651
FORMB_12610	glutamyl-tRNA synthetase	0.0409666	0.0657733	0.111551	0.0727635	0.0358075
FORMB_25710	2',3'-cyclic-nucleotide 2'-phosphodiesterase	0.038752	0.0907956	0.0886773	0.0727416	0.0294549
FORMB_00760	phosphoglucosamine mutase	0.0399586	0.0900925	0.086512	0.0721877	0.0279686
FORMB_07040	30S ribosomal protein S11	0.0705681	0	0.145043	0.0718702	0.07253
FORMB_11980	aldehyde dehydrogenase B	0.0467345	0.0841659	0.0822099	0.0710368	0.0210691
FORMB_14530	phosphate-selective porin O and P	0.0671701	0.0928676	0.0528957	0.0709778	0.0202562
FORMB_03630	GMP synthase [glutamine-hydrolyzing]	0.0469407	0.103757	0.0573171	0.0693384	0.0302558
FORMB_11750	superoxide dismutase	0.071119	0.0690985	0.0617242	0.0673139	0.00494515
FORMB_07220	50S ribosomal protein L22	0.076416	0.0440021	0.0814199	0.0672794	0.0203134
FORMB_07930	GTPase Era	0.188966	0.0112738	0	0.0667467	0.105995
FORMB_15880	3-isopropylmalate dehydrogenase	0.0597878	0.0976859	0.0424091	0.0666276	0.028266
FORMB_07030	30S ribosomal protein S4	0.0438259	0.0658497	0.0867771	0.0654843	0.0214779
FORMB_03830	chaperone protein HtpG	0.0308542	0.113576	0.050476	0.0649686	0.043223
FORMB_14330	SusD-like protein	0.0961621	0.0455159	0.0517161	0.0644647	0.0276253
FORMB_07310	30S ribosomal protein S10	0	0.0585992	0.131081	0.0632268	0.065663
FORMB_15410	glucose-6-phosphate isomerase	0.0429456	0.0854423	0.0604858	0.0629579	0.0213559
FORMB_06220	delta-1-pyrroline-5-carboxylate dehydrogenase	0.045014	0.0741588	0.0675635	0.0622454	0.0152829
FORMB_21460	DNA-directed RNA polymerase beta subunit	0.067701	0.0735357	0.0454729	0.0622365	0.014808
FORMB_20470	lipoprotein	0.0685474	0	0.11791	0.0621524	0.0592144
FORMB_10470	membrane protein	0.00963668	0.0658127	0.110814	0.0620878	0.0506915
FORMB_11890	dihydroxy-acid dehydratase	0.0399709	0.0814649	0.060605	0.0606803	0.0207471
FORMB_01700	peptidyl-prolyl cis-trans isomerase	0.0596216	0.082849	0.0388098	0.0604268	0.0220306
FORMB_13220	ATP F0F1 synthase subunit gamma	0.0506373	0.0536849	0.0742302	0.0595174	0.0128324
FORMB_15600	cell envelope biogenesis protein OmpA	0.0160234	0.103687	0.0543209	0.0580103	0.0439479
FORMB_17490	lysyl-tRNA synthetase	0.03966	0.0945725	0.0386906	0.057641	0.0319873
FORMB_06390	30S ribosomal protein S15	0.0437997	0.0435678	0.0837845	0.0570507	0.0231525
FORMB_21010	2-dehydro-3-deoxyphosphogluconate aldolase	0.139691	0.00829301	0.0225052	0.0568297	0.072111
FORMB_03390	pyrroline-5-carboxylate reductase	0.0916608	0.0350247	0.0432863	0.0566572	0.0305941
FORMB_23430	peptidase, S10 family	0.0245861	0.0634348	0.080694	0.0562383	0.0287379
FORMB_11960	phosphoenolpyruvate carboxylase	0.0578026	0.0373585	0.0732605	0.0561405	0.0180086
FORMB_21750	glycoside hydrolase, GH109 family	0.0430764	0.0978468	0.0269247	0.0559493	0.0371722
FORMB_15730	hypothetical protein	0.0769193	0	0.089969	0.0556294	0.0486163
FORMB_05220	anthranilate synthase, aminase component	0.0323777	0.081253	0.0530665	0.0555657	0.0245333
FORMB_26050	aspartate kinase	0.0190259	0.0559689	0.0904547	0.0551499	0.0357215
FORMB_00870	alkyl hydroperoxide reductase	0.0901203	0.0193702	0.0552283	0.0549062	0.0353762
FORMB_05040	peptidylprolyl isomerase	0.0398354	0.0666987	0.0576943	0.0547428	0.0136727
FORMB_11760	amidophosphoribosyltransferase	0.0467945	0.0904099	0.0254302	0.0542115	0.0331187
FORMB_25610	hypothetical protein	0.148272	0.00415814	0.00934883	0.0539264	0.0817471
FORMB_14990	cytochrome C	0.0642569	0.0554709	0.0419323	0.0538867	0.0112463
FORMB_13890	glycogen synthase	0.0572809	0.0559874	0.0459213	0.0530632	0.0062188
FORMB_25810	nitroreductase	0.0995786	0.0217619	0.0372245	0.052855	0.0411958
FORMB_11810	3-oxoacyl-[acyl-carrier protein] synthase	0.0629303	0.0705567	0.0250227	0.0528366	0.0243875
FORMB_24060	adenylosuccinate lyase	0.0354849	0.0772663	0.0446456	0.0524656	0.021961
FORMB_00180	hypothetical protein	0.0236042	0.0852789	0.0470422	0.0519751	0.0311319
FORMB_21440	50S ribosomal protein L10	0.0589598	0.037955	0.0574292	0.051448	0.0117103
FORMB_09910	inorganic pyrophosphatase	0.0379071	0.064959	0.0509546	0.0512736	0.0135288
FORMB_24570	oxidoreductase	0.0863052	0.0205527	0.0458038	0.0508873	0.0331697
FORMB_25670	TonB-dependent receptor	0.00939676	0.0529262	0.0894193	0.0505808	0.0400628
FORMB_22450	phosphoheptose isomerase	0.039323	0.0347294	0.0761624	0.0500716	0.0227117
FORMB_07330	30S ribosomal protein S7	0.0425193	0.0305632	0.0763937	0.0498254	0.0237727
FORMB_10510	membrane protein	0.0496277	0.0711776	0.0278321	0.0495458	0.0216728
FORMB_06370	acetyl-CoA carboxylase carboxyl transferase subunit beta	0.0499047	0.0576576	0.0409377	0.0495	0.00836729
FORMB_21290	acyl-CoA dehydrogenase	0.0510605	0.0544597	0.0424767	0.0493323	0.0061756
FORMB_16360	lipoprotein	0.0515622	0.0301266	0.0659871	0.0492253	0.0180441
FORMB_03540	preprotein translocase subunit YajC	0.0355172	0.0489489	0.0623985	0.0489549	0.0134407
FORMB_12750	phosphoglycerate kinase	0.0375932	0.0892991	0.0183062	0.0483995	0.0367094
FORMB_24980	ABC transporter, ATP-binding protein	0.0237935	0.0436593	0.0772388	0.0482305	0.0270143
FORMB_21560	4-hydroxy-tetrahydrodipicolinate synthase	0.0547031	0.0301347	0.0591977	0.0480118	0.0156443
FORMB_22830	oxidoreductase	0.0406018	0.0528266	0.0501878	0.0478721	0.00643299
FORMB_06880	alkaline phosphatase	0.0192567	0.0764104	0.0477556	0.0478076	0.0285769
FORMB_19840	palmitoyl-CoA hydrolase	0.0419484	0.0493659	0.051129	0.0474811	0.00487187
FORMB_15980	sulfate adenylyltransferase subunit 2	0.0590891	0.0435689	0.0395944	0.0474175	0.0103014
FORMB_21100	tetratricopeptide repeat protein	0.00774363	0.0525591	0.0802119	0.0468382	0.0365713
FORMB_14160	hypothetical protein	0.041519	0.0445998	0.0538796	0.0466662	0.00643417
FORMB_10570	acetyl-CoA carboxylase	0.0356234	0.0543671	0.0498569	0.0466158	0.00978316
FORMB_18320	DNA gyrase subunit B	0.0270145	0.0826764	0.0299209	0.0465373	0.0313311
FORMB_14950	translation initiation factor IF-2	0.0350801	0.0585761	0.0453519	0.046336	0.0117789
FORMB_24010	peptidase, S41A family	0.00657789	0.0654038	0.0668198	0.0462672	0.0343792
FORMB_23530	peptidase, M3 family	0.0169976	0.0771401	0.044441	0.0461929	0.0301095
FORMB_02000	CTP synthase	0.0300663	0.0673079	0.0405605	0.0459782	0.0192028
FORMB_06010	2,3-bisphosphoglycerate-independent phosphoglycerate mutase	0.0340644	0.0614716	0.0399004	0.0451455	0.0144368
FORMB_16190	rod shape-determining protein MreB	0.0158218	0.0969272	0.0205712	0.0444401	0.0455172
FORMB_26380	TonB-dependent receptor	0.00805604	0.0499878	0.0750273	0.044357	0.0338388
FORMB_06590	UDP-glucose 6-dehydrogenase	0.023949	0.0725848	0.035182	0.0439053	0.0254643
FORMB_06970	citrate synthase, type II	0.0162789	0.0776868	0.0365128	0.0434928	0.0312933
FORMB_07240	50S ribosomal protein L2	0.0310681	0.0419972	0.0573865	0.0434839	0.013222
FORMB_03340	argininosuccinate lyase	0.0550479	0.0633885	0.0109225	0.0431196	0.0281936
FORMB_01710	aminoacyl-histidine dipeptidase, M20 family	0.0206249	0.0580398	0.0505205	0.0430617	0.0197913
FORMB_18460	prolyl-tRNA synthetase	0.033552	0.078274	0.0172964	0.0430408	0.0315768
FORMB_22540	catalase/peroxidase HPI	0.0154386	0.0876278	0.0259426	0.043003	0.0390015
FORMB_05680	cell division protein FtsH	0.0112273	0.0856484	0.0320577	0.0429778	0.0383935
FORMB_12810	hypothetical protein	0.0201693	0.0600667	0.0483428	0.0428596	0.0205061
FORMB_22890	fumarate hydratase class II	0.0314575	0.0573843	0.0393702	0.0427373	0.0132873
FORMB_02020	ATP-dependent DNA helicase RecQ	0.00699417	0.0503631	0.0707429	0.0427001	0.0325579
FORMB_15620	hypothetical protein	0.0194599	0.00351556	0.104679	0.0425516	0.0543917
FORMB_11210	hypothetical protein	0.0682396	0	0.0592955	0.0425117	0.0370868
FORMB_07080	50S ribosomal protein L15	0.0484273	0.0135895	0.0655014	0.0425061	0.0264577
FORMB_07600	adenylate kinase	0.0367499	0.0614948	0.0279584	0.0420677	0.0173891
FORMB_01780	putative protein (DUF3575)	0.0818315	0	0.0421654	0.0413323	0.0409221
FORMB_08940	acetylornithine deacetylase	0.0175408	0.0666651	0.0396958	0.0413006	0.0246014
FORMB_11910	glutamate synthase [NADPH] large chain	0.0414544	0.0521827	0.0300952	0.0412441	0.0110452
FORMB_21620	enoyl-[acyl-carrier-protein] reductase	0.0692723	0.0247304	0.0294263	0.041143	0.0244736
FORMB_26160	3-oxoacyl-[acyl-carrier protein]	0.0645308	0.017034	0.03992	0.0404949	0.0237536
FORMB_23350	nicotinate-nucleotide adenylyltransferase	0.0372823	0.0430535	0.0411388	0.0404915	0.00293953
FORMB_19640	acyl-CoA dehydrogenase	0.0430872	0.0588112	0.0194663	0.0404549	0.0198041
FORMB_02170	preprotein translocase subunit SecA	0.0427887	0.052566	0.0227222	0.039359	0.0152146
FORMB_21410	transcription antitermination protein NusG	0.031359	0.0511379	0.034497	0.038998	0.01063
FORMB_06690	peptidase, M12B family	0.0276932	0.0376608	0.050533	0.038629	0.0114506
FORMB_14760	copper-containing nitrite reductase	0.0264451	0.0433883	0.0455245	0.0384526	0.0104535
FORMB_24190	30S ribosomal protein S6	0.114763	0	0	0.0382544	0.0662586
FORMB_23970	hypothetical protein	0.0221807	0.0723091	0.0195428	0.0380109	0.0297324
FORMB_01430	phenylalanyl-tRNA synthetase beta chain	0.00506373	0.0397839	0.0690634	0.0379703	0.0320383
FORMB_15070	ATP-dependent DNA helicase RuvB	0.0494492	0.0642757	0	0.0379083	0.0336561
FORMB_14770	2-oxoglutarate dehydrogenase E1 component	0.0161081	0.037296	0.0593649	0.0375897	0.0216299
FORMB_09790	aminotransferase	0.0299878	0.0636769	0.0184397	0.0373681	0.0235043
FORMB_13640	beta-lactamase	0.0336658	0.0629078	0.0152618	0.0372785	0.0240276
FORMB_13020	glycosyltransferase, GT1 family	0.0316144	0.0634846	0.016456	0.037185	0.0240041
FORMB_11900	glutamate synthase [NADPH] small chain	0.0269422	0.0638529	0.0206744	0.0371565	0.0233312
FORMB_18000	biopolymer transport protein ExbD/TolR	0.0246184	0.0248903	0.0614929	0.0370005	0.0212114
FORMB_20520	glutamate-1-semialdehyde aminotransferase	0.0401832	0.0648896	0.00585874	0.0369772	0.0296457
FORMB_06850	transcriptional regulator, MraZ family	0.0328502	0.0233649	0.05465	0.036955	0.0160414
FORMB_07120	50S ribosomal protein L6	0.043989	0.0257798	0.0389254	0.0362314	0.00939881
FORMB_20240	tetratricopeptide repeat protein	0.0203355	0.0543937	0.0333014	0.0360102	0.0171899
FORMB_20690	peptide chain release factor 1	0.0299862	0.0388225	0.0389717	0.0359268	0.00514524
FORMB_13100	flavodoxin reductase	0.0383273	0.0518178	0.0173093	0.0358182	0.0173905
FORMB_06230	hypothetical protein	0.0353048	0.0719628	0	0.0357559	0.0359835
FORMB_21600	hypothetical protein	0.0158926	0.00957041	0.0817082	0.0357237	0.039949
FORMB_22430	ABC transporter, substrate-binding protein	0.0304602	0.0423517	0.0342693	0.0356937	0.00607234
FORMB_15260	biopolymer transporter ExbD	0.0661975	0.0208342	0.0190375	0.0353564	0.0267243
FORMB_11260	protein YicC (DUF1732)	0.0496523	0.0405969	0.014614	0.0349544	0.0181879
FORMB_10490	chaperone protein Skp	0.0251032	0.0232467	0.0561517	0.0348339	0.0184851
FORMB_11200	NADP-specific glutamate dehydrogenase	0.0145988	0.0482018	0.0414555	0.034752	0.0177762
FORMB_06810	UDP-N-acetylmuramoylalanyl-D-glutamate--2,6- diaminopimelate ligase	0.0549032	0.0367458	0.0121618	0.0346036	0.0214511
FORMB_09660	S-adenosylmethionine tRNA ribosyltransferase	0.0364852	0.0520541	0.0148414	0.0344602	0.0186888
FORMB_10380	ATP-dependent Clp protease, ATP-binding subunit ClpX	0.0429903	0.0602578	0	0.034416	0.0310305
FORMB_06720	aspartyl-tRNA amidotransferase subunit B	0.0279148	0.0276295	0.0474852	0.0343432	0.0113822
FORMB_05730	valyl-tRNA synthetase	0.00558373	0.0356502	0.0611263	0.0341201	0.0278029
FORMB_21420	50S ribosomal protein L11	0.0326132	0.031125	0.0386105	0.0341162	0.00396265
FORMB_09950	electron transfer flavoprotein, alpha subunit	0.0231518	0.0328345	0.0461615	0.0340493	0.0115528
FORMB_01630	TPR domain protein	0.0599802	0.0020555	0.039694	0.0339099	0.0293923
FORMB_06250	hypothetical protein	0.0117507	0.0536768	0.0356392	0.0336889	0.021031
FORMB_02030	D-arabinose 5-phosphate isomerase	0.0140499	0.0491377	0.0378632	0.0336836	0.0179134
FORMB_11080	uridylate kinase	0.049934	0.026228	0.0238485	0.0333368	0.0144227
FORMB_07780	ribosome-associated GTPase EngA	0.00439798	0.0585483	0.0362798	0.0330753	0.027217
FORMB_12900	glutamate-1-semialdehyde aminotransferase	0.0251647	0.0515097	0.0215248	0.0327331	0.0163626
FORMB_11770	sugar kinase	0.0383304	0.0357289	0.0237257	0.032595	0.00779039
FORMB_21570	outer membrane assembly lipoprotein YfiO	0.0555803	0.0160982	0.026044	0.0325742	0.0205352
FORMB_14170	hypothetical protein	0	0.0470807	0.0505081	0.0325296	0.0282235
FORMB_18570	conserved hypothetical protein (DUF1599)	0.059717	0.0167572	0.0206637	0.0323793	0.0237556
FORMB_03700	50S ribosomal protein L28	0	0.03092	0.065948	0.0322893	0.0329953
FORMB_00720	tRNA modification GTPase MnmE	0.0258834	0.051673	0.0192421	0.0322662	0.0171317
FORMB_22410	organic solvent tolerance protein OstA	0.0142087	0.0283429	0.0538067	0.0321194	0.0200673
FORMB_18250	hypothetical protein	0.0498016	0.0210438	0.0249569	0.0319341	0.0155969
FORMB_18090	pyruvate dehydrogenase E1 component alpha subunit	0.027724	0.0386152	0.0290348	0.0317913	0.00594588
FORMB_03410	argininosuccinate synthase	0.0283765	0.0517588	0.0143128	0.0314827	0.0189152
FORMB_07720	alanyl-tRNA synthetase	0.00451709	0.0359559	0.0532551	0.0312427	0.0247085
FORMB_05760	aspartate aminotransferase	0.028258	0.0580526	0.00706647	0.0311257	0.0256137
FORMB_01510	chromosome partitioning protein ParB	0.0242983	0.0416961	0.0268411	0.0309452	0.00939699
FORMB_25020	RNA methyltransferase	0.0186135	0.0432412	0.030508	0.0307876	0.0123162
FORMB_15310	molecular chaperone DnaK	0.0428795	0.0239915	0.0236581	0.0301763	0.0110025
FORMB_01990	inner membrane protein translocase component YidC, long form	0.0111498	0.0494319	0.02909	0.0298905	0.0191536
FORMB_09640	aldo/keto reductase family protein	0.0331764	0.0422845	0.013987	0.029816	0.0144449
FORMB_18330	hypothetical protein	0.056773	0	0.032031	0.0296013	0.0284644
FORMB_07260	50S ribosomal protein L4	0.00862914	0	0.0793952	0.0293415	0.043562
FORMB_03380	acetylornithine aminotransferase	0.0119551	0.0650494	0.0108935	0.0292993	0.030965
FORMB_25860	cell division protein FtsK	0.00864776	0.0241733	0.0541519	0.028991	0.0231314
FORMB_04170	isocitrate dehydrogenase	0.00737198	0.0587568	0.0208327	0.0289871	0.0266453
FORMB_08890	tryptophan 2,3-dioxygenase	0.0308896	0.0283985	0.0268927	0.0287269	0.00201859
FORMB_23900	carbamoyl phosphate synthase large subunit	0.0215621	0.0221314	0.0416191	0.0284375	0.0114192
FORMB_00790	hypothetical protein	0.0412713	0.0178946	0.0259372	0.0283677	0.0118764
FORMB_04630	hypothetical protein	0.026659	0.0404058	0.016914	0.027993	0.0118026
FORMB_08650	hypothetical protein	0	0.0227499	0.06121	0.0279866	0.0309392
FORMB_26740	phosphoribosylaminoimidazole-succinocarboxamide synthase	0.0286535	0.0258238	0.0287413	0.0277395	0.00165966
FORMB_07610	phosphoribosylaminoimidazole carboxylase ATPase subunit	0.0293491	0.0411483	0.0119422	0.0274799	0.0146925
FORMB_00430	GTP-binding and nucleic acid-binding protein YchF	0.0403064	0.0419996	0	0.0274353	0.0237747
FORMB_10020	pleiotropic regulatory protein	0.0332319	0.0220225	0.0267699	0.0273414	0.00562649
FORMB_14670	RND multidrug efflux transporter	0.019483	0.0240482	0.0382742	0.0272685	0.00980079
FORMB_07970	aspartate kinase	0.0295753	0.0438724	0.00834945	0.0272657	0.0178737
FORMB_15110	NADP-dependent malic enzyme	0.0291998	0.0378242	0.0146993	0.0272411	0.0116862
FORMB_15640	GTPase HflX	0.0215174	0.0342904	0.0252594	0.0270224	0.00656646
FORMB_12850	UDP-N-acetylglucosamine 4,6-dehydratase	0.0237982	0.046117	0.0109405	0.0269519	0.0177991
FORMB_09100	saccharopine dehydrogenase	0.0095108	0.0492524	0.0218059	0.0268564	0.0203465
FORMB_11880	acetolactate synthase large subunit	0.0127036	0.0388237	0.0282858	0.0266044	0.013141
FORMB_10830	osmotically inducible protein OsmC	0.0239705	0.0129941	0.0423646	0.0264431	0.0148405
FORMB_15650	conserved hypothetical protein (DUF3078)	0.0589183	0	0.0203363	0.0264182	0.0299263
FORMB_05610	phosphopantetheine adenylyltransferase	0.048969	0	0.0299956	0.0263215	0.0246904
FORMB_04610	transketolase	0.0324916	0.0228251	0.023288	0.0262016	0.00545224
FORMB_21900	thioredoxin	0.0250155	0.0247791	0.0287324	0.0261756	0.00221735
FORMB_20680	phosphoribosylformylglycinamidine cyclo-ligase	0.02737	0.051014	0	0.026128	0.0255297
FORMB_09670	3-phosphoshikimate 1-carboxyvinyltransferase	0.0281549	0.049938	0	0.026031	0.0250367
FORMB_05710	phosphatidylserine decarboxylase	0.0434843	0.0171278	0.016854	0.025822	0.0152965
FORMB_11280	nicotinate-nucleotide adenylyltransferase	0.0768362	0	0	0.0256121	0.0443614
FORMB_05270	tryptophan synthase subunit beta	0.0313497	0.045341	0	0.0255636	0.0232177
FORMB_08310	hypothetical protein	0	0.0760479	0	0.0253493	0.0439063
FORMB_04470	threonyl-tRNA synthetase	0.00300339	0.0499751	0.0221938	0.0250574	0.0236164
FORMB_17480	glutaminyl-tRNA synthetase	0.00406218	0.0231425	0.0479318	0.0250455	0.0219966
FORMB_00420	DNA topoisomerase IV subunit B	0.0180056	0.0381218	0.0182884	0.0248053	0.0115333
FORMB_04650	phosphoribosyltransferase	0.0258619	0.0160553	0.0322943	0.0247372	0.00817772
FORMB_09800	prephenate dehydratase	0.0579457	0	0.0155058	0.0244838	0.029998
FORMB_06740	cell division protein FtsA	0.0137466	0.0325403	0.0266062	0.0242977	0.0096072
FORMB_24340	histidyl-tRNA synthetase	0.0143152	0.0497689	0.00875778	0.0242806	0.0222477
FORMB_09520	hypothetical protein	0	0	0.0727944	0.0242648	0.0420278
FORMB_02790	TonB-dependent receptor	0.00436335	0.0246505	0.0433628	0.0241255	0.019505
FORMB_21680	transcriptional regulatory protein RprY	0.0239874	0	0.0481559	0.0240478	0.024078
FORMB_13510	penicillin-binding protein 1A	0.0135207	0.02341	0.0346803	0.0238703	0.0105873
FORMB_07380	TonB-dependent receptor	0	0.020372	0.0511397	0.0238372	0.0257453
FORMB_23780	phosphoglucomutase	0.0127658	0.049191	0.00884567	0.0236008	0.0222482
FORMB_20670	glutamine synthetase	0.0022053	0.0500573	0.0185286	0.0235971	0.0243253
FORMB_15790	regulator	0	0.0326828	0.0379647	0.0235492	0.0205644
FORMB_21000	membrane protein	0.0117703	0.0316659	0.0259497	0.0231286	0.0102434
FORMB_16120	NAD synthetase	0.015298	0.0447295	0.0093531	0.0231269	0.0189431
FORMB_18440	putative hemin receptor	0.0148923	0.0290309	0.0253608	0.0230947	0.00733665
FORMB_13870	glucosamine-fructose-6-phosphate aminotransferase	0	0.0679056	0.00126533	0.023057	0.0388452
FORMB_01940	chromosome segregation protein	0.00193491	0.0260496	0.0411566	0.023047	0.0197825
FORMB_00410	DNA topoisomerase IV subunit A	0	0.0215812	0.0472503	0.0229438	0.0236546
FORMB_06170	Na(+)-translocating NADH-quinone reductase subunit C	0.0362682	0	0.0313247	0.0225309	0.0196683
FORMB_22590	glycoside hydrolase	0.0092798	0.0248254	0.0327925	0.0222992	0.0119582
FORMB_02380	2,3,4,5-tetrahydropyridine-2,6-dicarboxylate N-succinyltransferase	0.0406634	0	0.0258732	0.0221789	0.0205819
FORMB_15130	protein SprA	0.0201247	0.026367	0.0198541	0.0221153	0.00368457
FORMB_19280	UDP-glucose 4-epimerase	0.018221	0.0250431	0.0230389	0.022101	0.00350642
FORMB_14590	glycoside hydrolase, GH74 family	0.00793292	0.0220375	0.0351215	0.0216973	0.0135975
FORMB_10590	3-oxoacyl-[acyl-carrier protein] synthase	0.0153765	0.0273399	0.0223397	0.0216854	0.0060085
FORMB_03400	N-acetyl-gamma-glutamyl-phosphate reductase	0.0180887	0.0267226	0.0200249	0.0216121	0.00453047
FORMB_15490	endonuclease	0.0167729	0.0358123	0.0115899	0.0213917	0.0127547
FORMB_25820	glutamine--scyllo-inositol aminotransferase	0.0259327	0.037633	0	0.0211886	0.0192598
FORMB_11170	TonB-dependent receptor	0	0.0223792	0.0410623	0.0211472	0.0205588
FORMB_23960	hypothetical protein	0	0.0633584	0	0.0211195	0.03658
FORMB_20190	hypothetical protein	0.0312635	0.0149654	0.0161287	0.0207859	0.00909255
FORMB_20090	transcriptional regulator, LacI family	0.0051833	0.0571341	0	0.0207725	0.0315966
FORMB_07250	50S ribosomal protein L23	0	0	0.0623077	0.0207692	0.0359734
FORMB_09900	deoxyadenosine kinase	0.0368268	0.0253663	0	0.020731	0.0188459
FORMB_20170	endothelin-converting protein	0.00846432	0.0333256	0.0202634	0.0206844	0.012436
FORMB_07010	50S ribosomal protein L17	0.019563	0.0422856	0	0.0206162	0.0211625
FORMB_13940	esterase	0.0187889	0.0356467	0.00721467	0.0205501	0.0142976
FORMB_21960	acetyl-CoA acetyltransferase	0.0156479	0.0389025	0.00699387	0.0205148	0.0165016
FORMB_08950	peptidase, M28 family	0.0306788	0.0305551	0	0.0204113	0.0176768
FORMB_10990	cytochrome oxidase subunit III	0.021756	0.0175043	0.0216458	0.020302	0.00242356
FORMB_03250	TonB-dependent receptor	0.00189751	0.0257844	0.0324189	0.0200336	0.0160528
FORMB_23850	acetyltransferase	0.0226347	0.00946235	0.0278748	0.0199906	0.00948673
FORMB_01810	amidohydrolase	0.0113524	0.0176143	0.0305685	0.0198451	0.00980034
FORMB_14430	ribonucleotide reductase of class Ia (aerobic), alpha subunit	0.00661852	0.022187	0.030629	0.0198115	0.0121802
FORMB_18500	transcription termination factor Rho	0.0111539	0.0239382	0.0240655	0.0197192	0.00741803
FORMB_09420	aminopeptidase P, M24 family	0.015571	0.0238224	0.0197314	0.0197082	0.00412574
FORMB_07270	50S ribosomal protein L3	0.0590906	0	0	0.0196969	0.034116
FORMB_22060	restriction endonuclease or methylase	0.0201216	0.0314169	0.00711646	0.0195516	0.0121602
FORMB_23170	hypothetical protein	0.0183811	0.0153407	0.0243929	0.0193716	0.00460666
FORMB_13110	TPR domain protein	0.00917608	0.0199678	0.0285669	0.0192369	0.00971605
FORMB_24770	aldehyde dehydrogenase	0.0124508	0.026096	0.0187795	0.0191088	0.00682855
FORMB_09830	S-adenosylmethionine synthase	0.00811636	0.0247825	0.0243377	0.0190789	0.00949642
FORMB_01090	peptidase, M28 family	0.0126924	0.0233811	0.0208398	0.0189711	0.005584
FORMB_09460	succinate dehydrogenase iron-sulfur subunit	0.0333257	0.0231286	0	0.0188181	0.0170759
FORMB_23670	acetyl-CoA acetyltransferase	0.0191921	0.0267341	0.0101596	0.0186953	0.00829843
FORMB_23340	thiol peroxidase	0.0205264	0.0165603	0.018961	0.0186826	0.00199764
FORMB_01680	exopolyphosphatase	0.0257126	0.0294745	0	0.0183957	0.0160418
FORMB_14710	polyprenyl synthetase	0.0121102	0.0258562	0.0171942	0.0183869	0.00695017
FORMB_25010	hypothetical protein	0.0213097	0	0.0336465	0.0183187	0.0170215
FORMB_00330	alanine dehydrogenase	0.0146122	0.0248856	0.0152421	0.0182466	0.00575814
FORMB_05590	serine/threonine protein kinase	0.0256772	0.0129918	0.0151453	0.0179381	0.00678819
FORMB_13410	tryptophanyl-tRNA synthetase	0.0176101	0.0183509	0.0176526	0.0178712	0.000416003
FORMB_26670	peptidase, M42 family	0.0177763	0.0311968	0.00367993	0.017551	0.0137598
FORMB_24150	nicotinate-nucleotide pyrophosphorylase	0.021462	0.014135	0.0166244	0.0174071	0.00372573
FORMB_09920	membrane protein (DUF4480)	0.00142943	0.0187991	0.0319634	0.0173973	0.0153152
FORMB_05250	indole-3-glycerol phosphate synthase	0.0391706	0	0.0129754	0.017382	0.0199536
FORMB_10120	transcriptional regulator, LytTR family	0.0334996	0	0.0181959	0.0258478	0.0108214
FORMB_04500	50S ribosomal protein L20	0.0340044	0.00520819	0.0123342	0.0171822	0.0149978
FORMB_22400	deaminase DfrA	0	0	0.0515435	0.0171812	0.0297587
FORMB_24520	deoxyribodipyrimidine photolyase	0.00461205	0.0468189	0	0.0171437	0.0258028
FORMB_05380	magnesium chelatase	0.0132826	0.0243355	0.0132499	0.016956	0.00639084
FORMB_04540	replicative DNA helicase	0.0159896	0.0224082	0.0121432	0.016847	0.0051859
FORMB_23470	phage-shock protein	0.0116829	0.0223792	0.0157433	0.0166018	0.00539961
FORMB_14420	ribonucleotide reductase of class Ia (aerobic), beta subunit	0.0280364	0.0128424	0.00892093	0.0165999	0.0100965
FORMB_13880	conserved hypothetical protein (DUF4270)	0.00355095	0.0239139	0.0222667	0.0165772	0.0113111
FORMB_22620	chorismate synthase	0.0353941	0.00820046	0.00600499	0.0165332	0.0163709
FORMB_00560	aspartate carbamoyltransferase	0.0120194	0.0176873	0.0196389	0.0164485	0.00395788
FORMB_06410	RNA polymerase sigma factor RpoD	0	0.0230278	0.0262522	0.0164267	0.014317
FORMB_21180	cystathionine beta-synthase	0.0167098	0.0174672	0.0143021	0.0161597	0.00165268
FORMB_02100	hypothetical protein	0.0169422	0.0165985	0.0146192	0.0160533	0.0012538
FORMB_15740	iron-sulfur cluster assembly protein SufB	0	0.029654	0.0180073	0.0158871	0.0149403
FORMB_07650	glycine dehydrogenase	0.0119948	0.0124938	0.0230265	0.0158383	0.00623009
FORMB_13010	UDP-galactose 4-epimerase	0.0115328	0.0124115	0.0233983	0.0157809	0.0066115
FORMB_11110	asparaginyl-tRNA synthetase	0.0137601	0.0266739	0.00634144	0.0155918	0.0102893
FORMB_14830	DNA polymerase I	0.00190921	0.0146886	0.02988	0.0154926	0.0140027
FORMB_11220	arsenate reductase	0.0140376	0.0155665	0.0164847	0.0153629	0.00123619
FORMB_03580	DNA-binding protein (DUF3276)	0.0188351	0.00766154	0.0194325	0.0153097	0.00663023
FORMB_26020	aminomethyltransferase	0.013007	0.0267029	0.00581355	0.0151745	0.010612
FORMB_26700	peptidase, S33 family	0.0124277	0.0170525	0.0158191	0.0150998	0.00239486
FORMB_07570	peptidoglycan synthetase	0.0105591	0.0212534	0.0132597	0.0150241	0.00556119
FORMB_05050	peptidylprolyl isomerase	0.0168314	0.0168012	0.0113592	0.0149972	0.00315072
FORMB_21450	50S ribosomal protein L7/L12	0	0	0.0449285	0.0149762	0.0259395
FORMB_16130	gliding motility protein GldB	0.0172023	0.0219565	0.00520951	0.0147894	0.00863027
FORMB_15720	iron-sulfur cluster assembly ATPase protein SufC	0.0118395	0.0144373	0.0179771	0.0147513	0.00308081
FORMB_12770	hypothetical protein	0.0196076	0.0118741	0.0126509	0.0147109	0.00425846
FORMB_26750	phosphate starvation protein PhoH	0.0113072	0.0192763	0.0124349	0.0143395	0.00431247
FORMB_07500	ATPase, AAA family	0.0112587	0.027553	0.00420195	0.0143379	0.0119762
FORMB_18400	cysteinyl-tRNA synthetase	0.00920178	0.0172402	0.0157534	0.0140651	0.00427688
FORMB_25910	DNA polymerase III subunits gamma and tau	0.0110207	0.0310439	0	0.0140215	0.015738
FORMB_01870	hypothetical protein	0.00218206	0.0149214	0.0248662	0.0139899	0.0113707
FORMB_26090	hypothetical protein	0.0113974	0.0184598	0.0119842	0.0139471	0.00391908
FORMB_03910	6-pyruvoyl tetrahydrobiopterin synthase	0.0189736	0	0.0226973	0.0138903	0.0121726
FORMB_10970	hypothetical protein	0.0415591	0	0	0.013853	0.0239941
FORMB_21110	TonB-dependent receptor	0.0109988	0.0136578	0.016743	0.0137999	0.00287475
FORMB_13730	ferrochelatase	0.0124357	0.0286255	0	0.0136871	0.0143537
FORMB_24650	heat-shock protein	0.0410096	0	0	0.0136699	0.0236769
FORMB_03810	TonB-dependent receptor	0	0.0143064	0.0263856	0.013564	0.0132085
FORMB_05230	anthranilate synthase, amidotransferase component	0.0401509	0	0	0.0133836	0.0231811
FORMB_02340	hypothetical protein	0.0102467	0.00246737	0.0273375	0.0133505	0.0127223
FORMB_19950	methionyl-tRNA synthetase	0.00333257	0.0277418	0.00879923	0.0132912	0.0128096
FORMB_01120	cystathionine gamma-lyase	0.0150796	0.0244606	0	0.0131801	0.0123404
FORMB_24890	1,4-dihydroxy-6-naphthoate synthase	0.0158249	0.0234656	0	0.0130968	0.0119683
FORMB_06920	mannose-1-phosphate guanylyltransferase	0.0145073	0.0224823	0.0022619	0.0130838	0.0101851
FORMB_20180	glycoside hydrolase	0.00119195	0.0261284	0.0118249	0.0130484	0.0125132
FORMB_05070	peptidylprolyl isomerase	0.004213	0.0262454	0.0085642	0.0130075	0.0116689
FORMB_12340	hypothetical protein	0.012286	0.0266438	0	0.0129766	0.0133353
FORMB_08430	glycoside hydrolase	0.0139808	0.00972388	0.0148772	0.0128606	0.00275322
FORMB_19780	conserved hypothetical protein (DUF58)	0.0037287	0.00835937	0.0258803	0.0126561	0.0116842
FORMB_06990	carbamoyl phosphate synthase small subunit	0.0103324	0.0273503	0	0.0125609	0.0138107
FORMB_11000	cytochrome oxidase subunit III	0.0372608	0	0	0.0124203	0.0215125
FORMB_11310	ribosome-binding factor A	0.018041	0	0.019162	0.012401	0.0107542
FORMB_04980	phytoene dehydrogenase	0.0085031	0.0186914	0.00990358	0.012366	0.00552253
FORMB_12310	phenylalanyl-tRNA synthetase subunit alpha	0.00878042	0.0282723	0	0.0123509	0.0144704
FORMB_01110	GlcNAc-PI de-N-acetylase	0.0368607	0	0	0.0122869	0.0212815
FORMB_01820	amidohydrolase	0.00981874	0.0224696	0.00454711	0.0122785	0.00921093
FORMB_24700	PKD domain protein	0	0.0149121	0.0216992	0.0183057	0.00479915
FORMB_05600	D-alanine--D-alanine ligase	0.00738429	0.0154635	0.013557	0.0121349	0.00422315
FORMB_14270	hypothetical protein	0.0132578	0.0126559	0.0104679	0.0121272	0.00146815
FORMB_05860	NGG1p interacting factor 3 protein, NIF3	0.00964607	0.026521	0	0.0120557	0.0134237
FORMB_07690	branched-chain amino acid aminotransferase	0.0102809	0.013374	0.0119449	0.0118666	0.00154806
FORMB_14320	TonB-dependent receptor	0.00342753	0.00934502	0.0227631	0.0118452	0.00990731
FORMB_13330	deoxyuridine 5'-triphosphate nucleotidohydrolase	0.0155879	0	0.0198275	0.0118051	0.010441
FORMB_02720	alanine dehydrogenase	0.0119443	0.0234448	0	0.0117964	0.0117231
FORMB_12430	glutaminyl-tRNA synthetase	0.00354064	0.0230105	0.00878162	0.0117776	0.0100747
FORMB_16610	TonB-dependent receptor	0.00462882	0.0209975	0.00949472	0.011707	0.00840558
FORMB_03670	signal recognition particle receptor protein FtsY	0.0115856	0.0110927	0.0122799	0.0116527	0.000596451
FORMB_25830	3,4-dihydroxy-2-butanone 4-phosphate synthase	0.0130359	0.0195937	0.00212473	0.0115848	0.00882443
FORMB_24670	glycoside hydrolase, GH2 family	0.0302294	0.0012649	0.00297857	0.0114909	0.0162506
FORMB_12950	N-acetylneuraminate synthase	0.0113489	0.0229224	0	0.0114238	0.0114614
FORMB_00100	ABC transporter, ATP-binding protein	0	0.0218545	0.0121747	0.0113431	0.010951
FORMB_10420	pyridoxamine 5'-phosphate oxidase	0.0340059	0	0	0.0113353	0.0196333
FORMB_23510	hydrogen peroxide-inducible gene activator	0.013231	0.0205272	0	0.0112527	0.0104056
FORMB_01300	outer membrane assembly protein	0	0.0144523	0.0191941	0.0112155	0.00999805
FORMB_15120	holliday junction DNA helicase RuvA	0.0174054	0.00859855	0.00760058	0.0112015	0.00539585
FORMB_00240	succinyl-CoA ligase [ADP-forming] subunit alpha	0.0269284	0	0.00648538	0.0111379	0.0140541
FORMB_20420	lipid-A-disaccharide synthase	0	0.0234216	0.00953814	0.0109866	0.0117778
FORMB_23480	transcriptional regulator, PadR family	0.032921	0	0	0.0109737	0.0190069
FORMB_01880	acetylornithine aminotransferase	0.0259111	0.00678106	0	0.0108974	0.0134371
FORMB_00350	proline dehydrogenase	0.010324	0.0204496	0.00190642	0.0108933	0.0092847
FORMB_09260	transcription elongation factor GreA	0.00880627	0.00544261	0.0182351	0.010828	0.00663153
FORMB_08670	two-component system response regulator	0.0316237	0	0	0.0105412	0.0182579
FORMB_05030	ATPase, AAA family	0.00850464	0.0146805	0.00807545	0.0104202	0.00369577
FORMB_03710	damage-inducible protein CinA	0.0108929	0.0198543	0	0.0102491	0.00994279
FORMB_23690	3-hydroxyacyl-CoA dehydrogenase	0.003219	0.022407	0.00511681	0.0102476	0.010573
FORMB_00800	ATP-dependent DNA helicase UvrD/PcrA	0.0018338	0.0102569	0.0185358	0.0102088	0.00835108
FORMB_10330	DNA mismatch repair protein MutS	0	0.00841346	0.0221689	0.0101941	0.0111912
FORMB_26030	threonine synthase	0.00732489	0.0231877	0	0.0101709	0.0118529
FORMB_23460	conserved hypothetical protein (DUF2807)	0.0216221	0	0.00888303	0.0101684	0.0108682
FORMB_04180	collagen-binding protein	0	0.0221047	0.00838806	0.0101643	0.0111589
FORMB_15910	2-isopropylmalate synthase	0.00974087	0.0206465	0	0.0101291	0.0103287
FORMB_24950	methylcrotonoyl-CoA carboxylase	0.00834874	0.0135501	0.00793774	0.00994552	0.00312839
FORMB_03370	acetylornithine carbamoyltransferase	0.00690153	0.0228275	0	0.00990966	0.0117073
FORMB_10620	4-hydroxythreonine-4-phosphate dehydrogenase	0.00865407	0.0208017	0	0.0098186	0.0104496
FORMB_09140	leucyl-tRNA synthetase	0	0.0182386	0.0111965	0.0098117	0.00919781
FORMB_06860	2-hydroxy-6-oxo-6-phenylhexa-2,4-dienoate hydrolase	0.0293953	0	0	0.00979843	0.0169714
FORMB_05460	carbonic anhydrase	0.0293799	0	0	0.0097933	0.0169625
FORMB_24720	glycoside hydrolase, GH17 family	0.00563267	0.0128864	0.0101708	0.0095633	0.00366483
FORMB_12560	peptidase, S8 family	0.0177824	0.0109024	0	0.0095616	0.00896672
FORMB_10630	riboflavin synthase subunit alpha	0	0	0.0286381	0.00954602	0.0165342
FORMB_13690	uroporphyrinogen decarboxylase HemE	0.00899448	0.0196122	0	0.00953557	0.0098173
FORMB_26000	transcriptional regulator, TACO1-like (DUF28)	0.0108458	0.0177035	0	0.00951643	0.00892629
FORMB_21730	conserved hypothetical protein (DUF1015)	0.00568515	0.0116019	0.0111266	0.00947123	0.00328745
FORMB_05690	lactate utilization protein B/C	0.0138555	0.00536443	0.00850638	0.00924211	0.00429309
FORMB_13760	nitrogen regulation protein NtrY	0	0.0147349	0.0128526	0.00919585	0.00801926
FORMB_23080	prolyl oligopeptidase, S9A family	0.00253402	0.0162128	0.00878197	0.00917627	0.00684793
FORMB_12550	peptidase, M1 family	0.0063572	0.0188362	0.00217614	0.00912319	0.00866761
FORMB_14130	inosine-5-monophosphate dehydrogenase	0.0158218	0.0114573	0	0.00909304	0.00817159
FORMB_01160	cytochrome C biogenesis protein	0.00704326	0.0102745	0.00958279	0.00896685	0.0017014
FORMB_26100	RHS repeat-associated core domain protein-containing protein	0.00863068	0.00832717	0.00988793	0.00894859	0.000827521
FORMB_08200	riboflavin biosynthesis protein RibF	0	0.0196145	0.00715169	0.00892208	0.00992639
FORMB_13040	glycosyltransferase	0.0035808	0.0159314	0.00711717	0.00887645	0.00636046
FORMB_20870	hypothetical protein	0.00562021	0.0209048	0	0.00884167	0.0108183
FORMB_20360	peptidase, S9 family	0	0.0160889	0.0104011	0.00882998	0.0081587
FORMB_13380	hypothetical protein	0	0.011793	0.0142084	0.00866714	0.00760249
FORMB_00980	peptidase, M48 family	0.018141	0.000941903	0.00678019	0.00862104	0.00874608
FORMB_26550	helicase	0.00470623	0.0114331	0.00960806	0.00858245	0.00347872
FORMB_00850	transketolase	0.0025334	0.0140481	0.00903622	0.00853925	0.00577342
FORMB_15970	phosphoadenylylsulfate reductase	0.0255787	0	0	0.00852624	0.0147679
FORMB_09960	conserved hypothetical protein (DUF151 / bifunctional nuclease domain / UVR domain)	0.00638537	0.0188385	0	0.00840797	0.00958075
FORMB_21610	DNA repair protein RecN	0.00577902	0.0194119	0	0.00839696	0.0099672
FORMB_24730	glycoside hydrolase, GH30 family	0.00588644	0.00968311	0.00955646	0.00837534	0.00215638
FORMB_00960	Lon-A peptidase, S16 family	0	0.00852349	0.0164495	0.00832432	0.00822654
FORMB_03350	acetylornithine deacetylase	0.012818	0.0120745	0	0.00829749	0.00719545
FORMB_23730	long-chain-fatty-acid-CoA ligase	0.006432	0.0126177	0.00581426	0.00828799	0.00376234
FORMB_13360	peptidase, M23 family	0.00702695	0.0138049	0.00402972	0.00828718	0.00500795
FORMB_01610	riboflavin synthase subunit beta	0.0247954	0	0	0.00826513	0.0143156
FORMB_03820	3-oxoacyl-[acyl-carrier protein] synthase	0.00707158	0.00771343	0.00989967	0.00822823	0.00148266
FORMB_06350	membrane protein	0.00109749	0.00658775	0.0167994	0.00816156	0.00796839
FORMB_00860	sodium:proton antiporter	0	0.0244189	0	0.00813962	0.0140982
FORMB_13080	conserved hypothetical protein (DUF4254)	0.0244076	0	0	0.00813586	0.0140917
FORMB_06610	UDP-N-acetyl-D-galactosamine dehydrogenase	0.0076573	0.00911361	0.00740185	0.00805758	0.00092342
FORMB_18580	DoxX family protein	0.00293691	0.0207322	0	0.00788971	0.0112185
FORMB_09470	hypothetical protein	0.00370407	0.0131435	0.00681115	0.00788625	0.00481069
FORMB_26300	mechanosensitive ion channel protein MscS	0.00541229	0.0180185	0	0.00781027	0.0092455
FORMB_23220	excinuclease ABC subunit A	0	0.00601142	0.0173714	0.00779429	0.00882189
FORMB_20990	peptidase, M28 family	0	0.0132269	0.0100493	0.00775874	0.00690456
FORMB_23620	superoxide dismutase	0.0141178	0.00915658	0	0.00775811	0.00716203
FORMB_17090	hypothetical protein	0	0.00975133	0.0134492	0.0077335	0.00694794
FORMB_26200	histidinol dehydrogenase	0.0094971	0.0135547	0	0.00768394	0.00695688
FORMB_23930	hypothetical protein	0	0	0.0228823	0.00762745	0.0132111
FORMB_12250	aerotolerance protein BatD	0.00156756	0.00692607	0.0143034	0.007599	0.00639452
FORMB_25960	3-deoxy-manno-octulosonate cytidylyltransferase	0.0227901	0	0	0.00759672	0.0131579
FORMB_04100	aminodeoxychorismate lyase	0.00693323	0.00665528	0.00916272	0.00758374	0.00137448
FORMB_21770	hypothetical protein	0.0113777	0.00509098	0.00592315	0.00746394	0.00341485
FORMB_10210	cell filamentation protein Fic	0.00351078	0.0101617	0.00868109	0.00745119	0.00349187
FORMB_23820	glucose-1-phosphate thymidylyltransferase	0.0117887	0.0102556	0	0.00734812	0.00640966
FORMB_19590	septum site-determining protein MinD	0.0055488	0.0164341	0	0.00732762	0.00836018
FORMB_12600	elongation factor 4	0	0.0215916	0	0.00719721	0.0124659
FORMB_22990	TonB-dependent receptor	0	0.00681998	0.0146315	0.00715048	0.00732133
FORMB_12860	pyridoxal-5'-phosphate-dependent protein	0	0.0169031	0.00451028	0.00713781	0.00875254
FORMB_15360	patatin	0.00208357	0.016697	0.00257896	0.00711983	0.00829774
FORMB_23070	threonine aldolase	0	0.0210948	0	0.00703158	0.0121791
FORMB_24790	3-methyl-2-oxobutanoate hydroxymethyltransferase	0.0207264	0	0	0.00690881	0.0119664
FORMB_04970	transcriptional regulator, MerR family	0.0136322	0.00708359	0	0.00690527	0.00681786
FORMB_22030	hypothetical protein	0.0206649	0	0	0.00688829	0.0119309
FORMB_07510	hypothetical protein	0	0.0105802	0.00984078	0.00680698	0.0059066
FORMB_12480	ribonuclease R	0	0.00842806	0.0119342	0.00678742	0.00613392
FORMB_22390	N-acetylglucosamine kinase	0.0196907	0	0	0.00656358	0.0113684
FORMB_15710	Fe-S cluster assembly protein SufD	0	0.00659991	0.0127496	0.00644984	0.00637612
FORMB_21220	transcriptional regulator, Cro/C1 family	0.0193183	0	0	0.00643943	0.0111534
FORMB_09940	electron transfer flavoprotein, beta subunit	0.0192552	0	0	0.0064184	0.011117
FORMB_25030	ornithine aminotransferase	0.00196738	0.017283	0	0.0064168	0.0094617
FORMB_06530	UDP-N-acetyl-D-mannosaminuronic acid dehydrogenase	0.00552402	0.00995819	0.00365787	0.00638002	0.00323621
FORMB_05520	hypothetical protein	0.0191105	0	0	0.00637018	0.0110335
FORMB_20350	hydroxymethylglutaryl-CoA reductase	0.00708589	0.0118069	0	0.00629761	0.00594281
FORMB_06900	phosphonate ABC transporter ATP-binding protein	0.0186612	0	0	0.00622039	0.010774
FORMB_03620	peptidoglycan-binding protein LysM	0	0.0145809	0.0039767	0.00618586	0.0075373
FORMB_03770	glycoside hydrolase, GH74 family	0	0.00961697	0.00892093	0.0061793	0.00536274
FORMB_16180	rod shape-determining protein MreC	0.0041282	0.00705301	0.00725079	0.006144	0.00174853
FORMB_08180	hypothetical protein	0.00232441	0.0160565	0	0.00612696	0.00867739
FORMB_06770	UDP-N-acetylglucosamine--N-acetylmuramyl- (pentapeptide) pyrophosphoryl-undecaprenol N-acetylglucosamine transferase	0	0.0181054	0	0.00603512	0.0104531
FORMB_06420	ribulose-phosphate 3-epimerase	0.0178178	0	0	0.00593928	0.0102871
FORMB_07350	hypothetical protein	0	0.012444	0.00536412	0.00593603	0.00624167
FORMB_05150	endonuclease I	0.00956728	0.00815726	0	0.00590818	0.00516498
FORMB_16480	ABC transporter, ATP-binding protein	0	0.0175077	0	0.00583591	0.0101081
FORMB_01230	DEAD/DEAH box helicase	0	0.00961732	0.007673	0.00576344	0.00508508
FORMB_16370	transcriptional regulator, Fis family	0.00429164	0.0129304	0	0.00574069	0.00658588
FORMB_23190	membrane protein	0.001404	0.00210009	0.0137127	0.00573893	0.00691424
FORMB_25310	hypothetical protein	0.00548062	0.0116784	0	0.00571967	0.00584286
FORMB_01070	hypothetical protein	0.0100474	0	0.00708675	0.00571139	0.00516298
FORMB_06140	Na(+)-translocating NADH-quinone reductase subunit F	0.00201616	0.00627932	0.0087697	0.00568839	0.00341533
FORMB_08240	ribose-phosphate pyrophosphokinase	0	0.00928781	0.00777245	0.00568675	0.00498282
FORMB_17520	ribonuclease HII	0	0.00681534	0.0102046	0.00567332	0.00519728
FORMB_23150	8-amino-7-oxononanoate synthase	0.00525194	0.00730597	0.00412864	0.00556218	0.00161122
FORMB_24500	UDP-N-acetylglucosamine 1-carboxyvinyltransferase	0.011777	0.00334078	0.00148622	0.00553468	0.00548499
FORMB_23740	phosphoribosylformylglycinamidine synthase	0.00491845	0.00930611	0.00224447	0.00548967	0.00356531
FORMB_00250	UDP-3-O-(3-hydroxymyristoyl) glucosamine N-acyltransferase	0	0.00857249	0.00769043	0.00542097	0.00471537
FORMB_09110	transcriptional regulator, AsnC family	0	0	0.0162626	0.00542088	0.00938924
FORMB_07630	peptidase, M3 family	0	0.0116737	0.00458519	0.00541965	0.00588144
FORMB_24530	cell division inhibitor	0	0	0.0160732	0.00535772	0.00927984
FORMB_24710	hypothetical protein	0.0071476	0.00526819	0.00361481	0.00534353	0.0017676
FORMB_14700	transcriptional regulator, TetR family	0.015908	0	0	0.00530267	0.0091845
FORMB_21590	phosphopantothenoylcysteine decarboxylase	0	0.0155608	0	0.00518692	0.008984
FORMB_02660	signal transduction protein	0	0.0154403	0	0.00514677	0.00891446
FORMB_06950	amidinotransferase	0.00685336	0	0.00854071	0.00513136	0.00452326
FORMB_14370	CMP deaminase	0.0112015	0.0040297	0	0.00507706	0.00567371
FORMB_23770	antibiotic ABC transporter ATP-binding protein	0.0052901	0.00475996	0.00516218	0.00507075	0.000276648
FORMB_15860	ribonuclease G	0	0.0151913	0	0.00506376	0.00877069
FORMB_14520	phosphate:sodium symporter	0.00432904	0.00846662	0.00217312	0.00498959	0.00319833
FORMB_23650	acyl-CoA dehydrogenase	0.00410851	0.0106443	0	0.00491761	0.00536809
FORMB_11020	hydrolase	0	0.00309292	0.0116294	0.00490745	0.0060233
FORMB_25980	alcohol dehydrogenase	0.00417699	0.00636236	0.00402563	0.00485499	0.00130761
FORMB_18410	GTP cyclohydrolase I	0.0145476	0	0	0.0048492	0.00839906
FORMB_22630	sodium/glutamate symport protein	0.0106718	0.00384623	0	0.00483934	0.00540475
FORMB_24110	membrane protein (DUF4480)	0.0140528	0	0	0.00468427	0.0081134
FORMB_09200	polyphosphate kinase	0.00994062	0.00401151	0	0.00465071	0.00500104
FORMB_17630	cystathionine beta-synthase	0	0.010477	0.0034408	0.00463925	0.00534031
FORMB_12210	hypothetical protein	0	0.0138141	0	0.00460472	0.0079756
FORMB_18120	peptidase, C25 family	0.00556403	0.00699209	0.0012224	0.00459284	0.00300495
FORMB_15390	tryptophan 2,3-dioxygenase	0.00895539	0.00482239	0	0.00459259	0.00448212
FORMB_00040	tRNA modification GTPase	0.00549694	0.00828073	0	0.00459256	0.00421379
FORMB_10760	6-pyruvoyl tetrahydropterin synthase	0	0	0.0137506	0.00458353	0.0079389
FORMB_05930	3-oxoacyl-[acyl-carrier protein] reductase	0.0135964	0	0	0.00453212	0.00784987
FORMB_00990	peptide methionine sulfoxide reductase MsrB	0.0134883	0	0	0.00449611	0.0077875
FORMB_21020	GTP-binding protein TypA/BipA	0.00127043	0.0100344	0.0021265	0.00447711	0.00483175
FORMB_07210	30S ribosomal protein S3	0.0134232	0	0	0.00447441	0.00774991
FORMB_16080	polyprenyl synthetase	0.00444153	0.00500527	0.00391122	0.00445268	0.000547107
FORMB_01540	signal peptidase I	0.00332596	0.00991788	0	0.00441461	0.00504777
FORMB_07960	acetyltransferase, GNAT family	0.013242	0	0	0.00441399	0.00764525
FORMB_03570	ABC transporter	0.00329687	0.00990224	0	0.0043997	0.0050424
FORMB_23830	ABC transporter, substrate-binding protein	0.00497801	0.00508357	0.00306397	0.00437518	0.00113677
FORMB_12940	ATP-grasp enzyme-like protein	0.00519377	0.00787674	0	0.00435684	0.00400451
FORMB_10560	FAD-dependent oxidoreductase	0	0.0130045	0	0.00433485	0.00750818
FORMB_21430	50S ribosomal protein L1	0.00307957	0	0.00964453	0.00424137	0.00492611
FORMB_22840	dehydrogenase	0	0.012664	0	0.00422134	0.00731158
FORMB_04140	glyceraldehyde-3-phosphate dehydrogenase	0	0.0125667	0	0.00418891	0.00725541
FORMB_14630	1-deoxy-D-xylulose-5-phosphate synthase	0	0.00696672	0.00538138	0.00411603	0.00365166
FORMB_10110	transcriptional regulator, LuxR family	0	0.00439176	0.00791604	0.0061539	0.00249204
FORMB_08920	iron-sulfur cluster repair di-iron protein	0	0.0122795	0	0.00409317	0.00708957
FORMB_20880	DNA-binding protein Dps	0.0122706	0	0	0.00409019	0.00708442
FORMB_04520	conserved hypothetical protein (DUF4197)	0.0120814	0	0	0.00402715	0.00697522
FORMB_00260	translation elongation factor P	0.0119509	0	0	0.00398365	0.00689988
FORMB_01210	tRNA(Ile)-lysidine synthetase	0	0.0115682	0	0.00385608	0.00667892
FORMB_05900	kynurenine 3-monooxygenase	0	0.011543	0	0.00384766	0.00666435
FORMB_10390	ATP-dependent Clp protease, proteolytic subunit ClpP	0.00466791	0.00686839	0	0.00384543	0.00350728
FORMB_07980	hemolysin-like protein	0	0.0113677	0	0.00378925	0.00656317
FORMB_00780	ATP-dependent DNA helicase RecG	0	0.0110924	0	0.00369748	0.00640422
FORMB_04640	RNA-binding protein	0.0110011	0	0	0.00366704	0.00635149
FORMB_10820	recombinase RecJ	0.000732381	0.0102159	0	0.00364942	0.00569851
FORMB_15300	isoleucyl-tRNA synthetase	0.00306434	0.00610871	0.00172805	0.0036337	0.00224514
FORMB_16100	DNA primase	0.00223408	0.00374107	0.00475475	0.00357663	0.00126835
FORMB_05650	orotate phosphoribosyltransferase	0	0.0106732	0	0.00355772	0.00616215
FORMB_02500	tRNA nucleotidyltransferase	0.00629041	0.00434068	0	0.0035437	0.00322005
FORMB_06440	polysaccharide export outer membrane protein	0.0106096	0	0	0.00353653	0.00612546
FORMB_25880	pyridoxamine 5'-phosphate oxidase	0.0105305	0	0	0.00351017	0.00607979
FORMB_16050	methionine synthase	0	0	0.010403	0.00346767	0.00600618
FORMB_05670	ribosome-associated protein IOJAP	0.00749848	0.00284182	0	0.00344677	0.00378567
FORMB_23700	transcriptional regulator, MarR family	0.00377763	0.00310555	0.00327142	0.00338487	0.00035011
FORMB_22360	N-acetyl-gamma-glutamyl-phosphate reductase	0.00371731	0.00506932	0.00136355	0.00338339	0.00187532
FORMB_06940	arginyl-tRNA synthetase	0	0.00990201	0	0.00330067	0.00571693
FORMB_03140	TonB-dependent receptor	0	0.00985673	0	0.00328558	0.00569078
FORMB_06840	16S rRNA methyltransferase	0	0.00637985	0.00342888	0.00326958	0.00319291
FORMB_14980	translation initiation factor IF-2	0.00976211	0	0	0.00325404	0.00563615
FORMB_06330	RNA methyltransferase	0.00973256	0	0	0.00324419	0.0056191
FORMB_03040	sulfatase	0.00293922	0.00159951	0.00518051	0.00323975	0.00180932
FORMB_26400	hypothetical protein	0	0.0095659	0	0.00318863	0.00552287
FORMB_01640	DNA recombination and repair protein RecF	0	0.00955095	0	0.00318365	0.00551425
FORMB_05920	2-hydroxymuconic semialdehyde dehydrogenase	0	0.00384878	0.0055835	0.00314409	0.00285767
FORMB_00360	3-dehydroquinate synthase	0.0058078	0.00358077	0	0.00312952	0.00293008
FORMB_10000	malonyl CoA-acyl carrier protein transacylase	0	0.00923279	0	0.0030776	0.00533055
FORMB_22880	imidazolonepropionase	0	0.00920001	0	0.00306667	0.00531163
FORMB_07160	50S ribosomal protein L24	0	0	0.009146	0.00304867	0.00528045
FORMB_00820	excinuclease ABC subunit A	0.000522039	0.00350907	0.00507482	0.00303531	0.00231307
FORMB_12230	aerotolerance protein BatB	0.0090108	0	0	0.0030036	0.00520239
FORMB_03920	isopentenyl-diphosphate delta-isomerase	0.00896278	0	0	0.00298759	0.00517466
FORMB_23880	membrane protein	0.00894631	0	0	0.0029821	0.00516516
FORMB_19860	fructose-1,6-bisphosphatase	0	0	0.00893694	0.00297898	0.00515975
FORMB_10910	ABC transporter, ATP-binding protein	0	0.00892829	0	0.0029761	0.00515475
FORMB_20560	transcriptional regulator, CheY-like superfamily	0.00881797	0	0	0.00293932	0.00509106
FORMB_17960	acyl-CoA dehydrogenase	0.00167852	0.00704606	0	0.00290819	0.00368046
FORMB_24590	GTP cyclohydrolase I, type 1	0.00868839	0	0	0.00289613	0.00501624
FORMB_07480	23S rRNA (guanosine-2'-O-) -methyltransferase RlmB	0.00867084	0	0	0.00289028	0.00500611
FORMB_01970	subtilisin-like serine protease, S8A family	0.0052941	0.00332121	0	0.00287177	0.00267552
FORMB_24860	2-succinyl-5-enolpyruvyl-6-hydroxy-3- cyclohexene-1-carboxylate synthase	0	0.00861441	0	0.00287147	0.00497353
FORMB_16060	5,10-methylenetetrahydrofolate reductase	0	0.00857029	0	0.00285676	0.00494806
FORMB_12180	aldo/keto reductase	0.00856635	0	0	0.00285545	0.00494578
FORMB_26230	imidazole glycerol phosphate synthase	0	0.00852002	0	0.00284001	0.00491904
FORMB_09620	exodeoxyribonuclease III	0	0.00848689	0	0.00282896	0.00489991
FORMB_03300	prolyl endopeptidase, S9 family	0	0.00845817	0	0.00281939	0.00488333
FORMB_11320	methylmalonyl-CoA epimerase	0.00844431	0	0	0.00281477	0.00487533
FORMB_00310	chemotaxis protein CheY	0.00160573	0.00461889	0.00214056	0.00278839	0.00160765
FORMB_24560	glutathione peroxidase	0.00830858	0	0	0.00276953	0.00479696
FORMB_18200	methylenetetrahydrofolate dehydrogenase	0	0	0.008229	0.002743	0.00475101
FORMB_02810	hypothetical protein	0	0.00213843	0.00606175	0.00273339	0.00307436
FORMB_03170	hemolysin D	0	0.0080353	0	0.00267843	0.00463918
FORMB_09290	ribosylnicotinamide kinase	0	0.0080236	0	0.00267453	0.00463243
FORMB_05830	NAD-dependent glyceraldehyde-3-phosphate dehydrogenase	0	0.007987	0	0.00266233	0.0046113
FORMB_15940	aspartate kinase	0	0.0079782	0	0.0026594	0.00460622
FORMB_10040	glycoside hydrolase, GH3 family	0	0.0018871	0.00608292	0.00398501	0.0029669
FORMB_12590	universal stress protein UspA	0	0.00380558	0.0041516	0.00265239	0.00230354
FORMB_15800	thiamine-monophosphate kinase	0.00792723	0	0	0.00264241	0.00457679
FORMB_23630	glycoside hydrolase, GH74 family	0.00354079	0.00318269	0.00115798	0.00262715	0.00128488
FORMB_01450	uridine kinase	0.00762283	0	0	0.00254094	0.00440104
FORMB_06820	cell division protein FtsI	0	0.00282167	0.00478517	0.00253561	0.00240538
FORMB_13370	thioesterase	0.00753542	0	0	0.00251181	0.00435057
FORMB_23160	GTP cyclohydrolase	0	0.00749777	0	0.00249926	0.00432884
FORMB_07660	3-oxoacyl-[acyl-carrier protein] synthase	0.00297554	0.00449333	0	0.00248962	0.00228574
FORMB_14880	conserved hypothetical protein (DUF2723)	0.00229841	0.00281727	0.00235033	0.00248867	0.000285757
FORMB_23750	RNA methyltransferase	0	0.00732288	0	0.00244096	0.00422787
FORMB_00940	cytidylate kinase	0.00730858	0	0	0.00243619	0.00421961
FORMB_15010	molybdopterin oxidoreductase	0	0.00722304	0	0.00240768	0.00417022
FORMB_03310	prolyl endopeptidase, S9 family	0	0.0020262	0.00512375	0.00238332	0.00258048
FORMB_15920	hypothetical protein	0.00234981	0.00471143	0	0.00235374	0.00235572
FORMB_08500	purine nucleoside phosphorylase	0.00703665	0	0	0.00234555	0.00406261
FORMB_09610	hypothetical protein	0.0017487	0.00397827	0.00129373	0.00234023	0.00143671
FORMB_01440	thioredoxin reductase	0.00699217	0	0	0.00233072	0.00403693
FORMB_12890	hypothetical protein	0.00696462	0	0	0.00232154	0.00402103
FORMB_13700	porphobilinogen deaminase	0	0.00689294	0	0.00229765	0.00397964
FORMB_00380	peptidase, M14 family	0	0.00686202	0	0.00228734	0.00396179
FORMB_10900	ABC transporter, permease protein	0	0.00682206	0	0.00227402	0.00393872
FORMB_13770	enoyl-CoA hydratase	0.00677872	0	0	0.00225957	0.0039137
FORMB_23200	glycosyltransferase, GT1 family	0	0.00665308	0	0.00221769	0.00384116
FORMB_24960	putative pirin family protein	0	0.0065727	0	0.0021909	0.00379475
FORMB_21920	Clp protease ClpC	0	0.00648282	0	0.00216094	0.00374286
FORMB_25950	ATP-dependent endonuclease	0	0.00647413	0	0.00215804	0.00373784
FORMB_21740	3-hydroxybutyryl-CoA dehydrogenase	0.0064657	0	0	0.00215523	0.00373297
FORMB_03720	2-hydroxyhepta-2,4-diene-1,7-dioate isomerase	0.00643215	0	0	0.00214405	0.0037136
FORMB_09240	histidine kinase	0	0.00639908	0	0.00213303	0.00369451
FORMB_16110	ligand-binding protein SH3	0.00636182	0	0	0.00212061	0.003673
FORMB_13670	delta-aminolevulinic acid dehydratase	0	0.00635321	0	0.00211774	0.00366803
FORMB_03530	peptidase T, M20 family	0	0.00624376	0	0.00208125	0.00360484
FORMB_22460	CoB--CoM heterodisulfide reductase	0	0.00621075	0	0.00207025	0.00358578
FORMB_10410	alpha/beta hydrolase	0.00617638	0	0	0.00205879	0.00356593
FORMB_16020	siroheme synthase	0.00615899	0	0	0.002053	0.00355589
FORMB_03090	soul heme-binding protein	0.00612205	0	0	0.00204068	0.00353457
FORMB_13950	DNA repair protein RadA	0.00116296	0.0049557	0	0.00203955	0.00259153
FORMB_01140	ATPase	0	0.00611311	0	0.0020377	0.00352941
FORMB_07800	hypothetical protein	0.00461559	0.00147002	0	0.00202854	0.00235794
FORMB_22610	N-acetyl-alpha-D-glucosaminyl L-malate synthase	0	0.00607501	0	0.002025	0.00350741
FORMB_09720	GTPase RsgA	0	0.00602497	0	0.00200832	0.00347852
FORMB_11090	ribosome recycling factor	0.00598078	0	0	0.00199359	0.003453
FORMB_21090	phosphonate ABC transporter ATP-binding protein	0.00594846	0	0	0.00198282	0.00343435
FORMB_18180	short-chain dehydrogenase	0.00576333	0	0	0.00192111	0.00332746
FORMB_04590	protein phosphatase	0.00571577	0	0	0.00190526	0.0033
FORMB_03150	hypothetical protein	0.00225085	0.00340368	0	0.00188484	0.0017311
FORMB_25660	cysteine desulfurase NifS	0	0.00562585	0	0.00187528	0.00324808
FORMB_13340	TPR domain protein	0.00189767	0.00192648	0.00179468	0.00187294	6.92875e-05
FORMB_12840	dTDP-4-dehydrorhamnose reductase	0	0.00561322	0	0.00187107	0.00324079
FORMB_01570	endonuclease	0.00264698	0.00291687	0	0.00185462	0.0016118
FORMB_04290	hypothetical protein	0.00548693	0	0	0.00182898	0.00316788
FORMB_13490	hypothetical protein	0	0.00546416	0	0.00182139	0.00315473
FORMB_22710	helicase UvrD	0	0.00451858	0.000922144	0.00181358	0.00238755
FORMB_19810	addiction module protein	0	0.00530305	0	0.00176768	0.00306172
FORMB_04550	acetyl-CoA carboxylase subunit alpha	0.00529534	0	0	0.00176511	0.00305726
FORMB_19510	long-chain-fatty-acid--luciferin-component ligase	0	0	0.00523869	0.00174623	0.00302456
FORMB_17000	phage portal protein	0	0.0051819	0	0.0017273	0.00299177
FORMB_10350	7,8-dihydro-6-hydroxymethylpterin-pyrophosphokin ase	0	0.00517321	0	0.0017244	0.00298676
FORMB_08080	ATP-dependent DNA helicase	0	0.00516487	0	0.00172162	0.00298194
FORMB_02620	excinuclease ABC subunit B	0	0.00512306	0	0.00170769	0.0029578
FORMB_20600	transcriptional regulator, LytR family	0.00510989	0	0	0.0017033	0.0029502
FORMB_24460	ATP-dependent DNA helicase RecQ	0	0.00504812	0	0.00168271	0.00291454
FORMB_01620	6,7-dimethyl-8-ribityllumazine synthase	0.00499078	0	0	0.00166359	0.00288143
FORMB_19760	DNA polymerase III alpha subunit	0.00174977	0.00228703	0.000942071	0.00165963	0.000676997
FORMB_17990	MotA/TolQ/ExbB proton channel family protein	0.00487228	0	0	0.00162409	0.00281301
FORMB_08590	ribosomal large subunit pseudouridine synthase B	0.00246984	0.00240227	0	0.00162404	0.00140686
FORMB_02070	ABC transporter, ATP-binding protein	0.00485227	0	0	0.00161742	0.00280146
FORMB_20450	peptidase, S41 family	0	0.00485169	0	0.00161723	0.00280112
FORMB_22600	beta-hexosaminidase	0	0.00189729	0.00293213	0.00160981	0.00148705
FORMB_11120	RNA polymerase sigma-54 factor RpoN	0	0.00482296	0	0.00160765	0.00278454
FORMB_11740	helicase UvrD	0	0	0.00476773	0.00158924	0.00275265
FORMB_00570	protein PyrR	0	0.00472926	0	0.00157642	0.00273044
FORMB_07940	fructose-1,6-bisphosphatase type I	0.00471331	0	0	0.0015711	0.00272123
FORMB_16410	arginase	0	0.00468351	0	0.00156117	0.00270403
FORMB_05240	anthranilate phosphoribosyltransferase	0.00468238	0	0	0.00156079	0.00270337
FORMB_21500	peptide chain release factor 3	0	0.00459896	0	0.00153299	0.00265521
FORMB_26210	histidinol phosphate aminotransferase	0.00458558	0	0	0.00152853	0.00264748
FORMB_15830	single-stranded DNA-binding protein	0.00455003	0	0	0.00151668	0.00262696
FORMB_03990	NAD-dependent DNA ligase LigA	0	0.00243691	0.00209128	0.00150939	0.00131855
FORMB_08790	transcriptional regulator, CheY-like superfamily	0	0.00442801	0	0.001476	0.00255651
FORMB_18540	ABC transporter, ATP-binding protein	0	0.00437473	0	0.00145824	0.00252575
FORMB_10070	PKD domain protein	0	0.00434415	0	0.00144805	0.0025081
FORMB_05090	TonB-dependent receptor	0.00431395	0	0	0.00143798	0.00249066
FORMB_06110	thiamine biosynthesis protein	0.0020631	0.00224163	0	0.00143491	0.00124587
FORMB_14730	hypothetical protein	0.00144456	0.00126594	0.00145649	0.001389	0.000106737
FORMB_06800	phospho-N-acetylmuramoyl-pentapeptide-transferas e	0	0.0041234	0	0.00137447	0.00238064
FORMB_09410	heavy metal transporter	0.00404295	0	0	0.00134765	0.0023342
FORMB_22470	ABC transporter, ATPase	0.00403233	0	0	0.00134411	0.00232807
FORMB_10680	hypothetical protein	0.00403033	0	0	0.00134344	0.00232691
FORMB_15210	hydrolase TatD	0.0038869	0	0	0.00129563	0.0022441
FORMB_05370	von Willebrand factor A	0.00385874	0	0	0.00128625	0.00222784
FORMB_12710	tRNA uridine 5-carboxymethylaminomethyl modification enzyme GidA	0	0.00384183	0	0.00128061	0.00221808
FORMB_01390	DNA polymerase III delta subunit	0.0038278	0	0	0.00127593	0.00220998
FORMB_19470	dihydroorotase	0	0.00381415	0	0.00127138	0.0022021
FORMB_15400	peptidase, M23 family	0	0	0.00378508	0.00126169	0.00218532
FORMB_10440	inorganic polyphosphate kinase	0	0.00374431	0	0.0012481	0.00216178
FORMB_14030	zinc metalloprotease, M50B family	0	0.00373226	0	0.00124409	0.00215482
FORMB_26250	imidazole glycerol phosphate synthase	0.0036042	0	0	0.0012014	0.00208088
FORMB_21550	hypothetical protein	0.00360143	0	0	0.00120048	0.00207928
FORMB_03450	laminin G	0.00134591	0.00225367	0	0.00119986	0.00113391
FORMB_26240	1-(5-phosphoribosyl)-5-[(5- phosphoribosylamino)methylideneamino] imidazole-4-carboxamide isomerase	0.00359681	0	0	0.00119894	0.00207662
FORMB_00840	aminopeptidase, M1 family	0	0	0.00359399	0.001198	0.00207499
FORMB_21650	hypothetical protein	0	0.00353571	0	0.00117857	0.00204135
FORMB_23640	peptidase, M1 family	0	0.00352402	0	0.00117467	0.00203459
FORMB_14380	peptidase, S41 family	0	0.0035151	0	0.0011717	0.00202944
FORMB_18640	metallo-beta-lactamase family protein	0	0.00345336	0	0.00115112	0.0019938
FORMB_06790	UDP-N-acetylmuramoylalanine--D-glutamate ligase	0	0.00331739	0	0.0011058	0.00191529
FORMB_09980	thymidylate synthase	0.00311358	0	0	0.00103786	0.00179763
FORMB_08690	histidine kinase	0.00304525	0	0	0.00101508	0.00175818
FORMB_04370	alpha-2-macroglobulin family protein	0.000517468	0.00248949	0	0.00100232	0.00131366
FORMB_20480	urocanate hydratase	0	0.00300583	0	0.00100194	0.00173541
FORMB_01220	para-aminobenzoate synthase	0	0.00290749	0	0.000969164	0.00167864
FORMB_22490	conserved hypothetical protein (DUF541)	0.00272931	0	0	0.000909769	0.00157577
FORMB_00460	acyl-CoA reductase	0.00265759	0	0	0.000885865	0.00153436
FORMB_22780	recombination inhibitory protein MutS2	0	0.00254821	0	0.000849404	0.00147121
FORMB_02300	protein kinase	0	0.00248972	0	0.000829907	0.00143744
FORMB_12200	conserved hypothetical protein (DUF58)	0	0.00238201	0	0.000794002	0.00137525
FORMB_24120	DEAD-box ATP-dependent RNA helicase CshA	0	0.00227116	0	0.000757054	0.00131126
FORMB_06200	hypothetical protein	0	0.00223283	0	0.000744275	0.00128912
FORMB_13050	phosphoribosylamine--glycine ligase	0.00121238	0.000988128	0	0.000733501	0.00064505
FORMB_11100	transporter (MMPL domain)	0.000687706	0.00149677	0	0.00072816	0.000749207
FORMB_19910	ATP-dependent DNA helicase	0	0.00216171	0	0.00072057	0.00124806
FORMB_07070	preprotein translocase subunit SecY	0.00215821	0	0	0.000719403	0.00124604
FORMB_12920	benzil reductase	0	0.00209395	0	0.000697985	0.00120895
FORMB_26470	deoxyribodipyrimidine photolyase	0	0.00203083	0	0.000676944	0.0011725
FORMB_06430	tyrosine-protein kinase Ptk	0	0	0.00197367	0.00065789	0.0011395
FORMB_01320	hypothetical protein	0	0.0019259	0	0.000641965	0.00111192
FORMB_24050	conserved hypothetical protein (DUF4252)	0.00187997	0	0	0.000626656	0.0010854
FORMB_23610	hypothetical protein	0	0.00187297	0	0.000624322	0.00108136
FORMB_12690	glutamyl-tRNA synthetase	0.000703803	0.00116668	0	0.000623494	0.000587471
FORMB_02120	ABC transporter, ATPase	0	0.00181911	0	0.000606369	0.00105026
FORMB_13970	molecular chaperone DnaJ	0.00174854	0	0	0.000582848	0.00100952
FORMB_04300	conserved hypothetical protein (DUF547)	0.0016996	0	0	0.000566535	0.000981267
FORMB_04070	chromosomal replication initiator protein DnaA	0	0.00157299	0	0.000524328	0.000908163
FORMB_19870	transcription-repair coupling factor	0	0.00151878	0	0.00050626	0.000876868
FORMB_15340	ribosomal protein S6 glutaminyl transferase	0	0.00126791	0	0.000422636	0.000732028
FORMB_01600	DNA mismatch repair protein MutL	0	0	0.00103665	0.000345551	0.000598512
FORMB_05440	two-component system sensor histidine kinase	0	0.00103235	0	0.000344116	0.000596027
FORMB_06910	membrane protein (DUF389)	0	0.000581336	0	0.000193779	0.000335635
FORMB_00600	FAD-binding protein	0	0.00022363	0	7.45434e-05	0.000129113
FORMB_04480	translation initiation factor IF-3	0	0	0	0	0
FORMB_05880	peptide methionine sulfoxide reductase MrsA	0	0	0	0	0
FORMB_11870	acetolactate synthase small subunit	0	0	0	0	0
FORMB_20700	orotidine 5'-phosphate decarboxylase	0	0	0	0	0
FORMB_23800	conserved hypothetical protein (DUF4199)	0	0	0	0	0
FORMB_11010	protoheme IX farnesyltransferase	0	0	0	0	0

## Sheet: Laminarin
locus tag	annotation	EP L1	EP L2	EP L3	mean value riBAQ%	standard deviation
FORMB_07440	SusD-like protein	2.93632	8.72544	9.18233	6.94803	3.48175
FORMB_07430	TonB-dependent receptor	3.90519	6.63941	5.81386	5.45282	1.40241
FORMB_11920	conserved hypothetical protein (DUF1597)	3.6185	4.85572	5.05196	4.50873	0.777179
FORMB_11730	cell envelope biogenesis protein OmpA	1.7665	1.96234	1.98488	1.90457	0.120107
FORMB_21380	translation elongation factor Tu	1.54067	1.55451	1.71252	1.60257	0.0954719
FORMB_13820	hypothetical protein	1.2887	1.8634	1.4787	1.5436	0.292795
FORMB_24700	PKD domain protein	0.850609	2.07177	1.63164	1.51801	0.618461
FORMB_20660	glutamine synthetase	1.53941	1.31895	1.32187	1.39341	0.126448
FORMB_24680	glycoside hydrolase	1.54893	0.852726	1.36981	1.25716	0.361517
FORMB_00480	3-phosphoglycerate dehydrogenase	1.36868	1.14637	1.16724	1.22743	0.122772
FORMB_15420	TonB-dependent receptor	0.875103	1.23549	1.4575	1.18936	0.293926
FORMB_13830	TonB-dependent receptor	0.838289	1.33692	1.32812	1.16778	0.285378
FORMB_09770	2-keto-3-deoxy-D-arabino-heptulosonate-7- phosphate synthase I beta	1.22457	0.985768	1.27897	1.1631	0.155966
FORMB_13810	ATP synthase subunit beta	1.0552	1.19645	1.14695	1.13287	0.0716679
FORMB_26150	hypothetical protein	0.390931	1.63012	1.31875	1.11327	0.644645
FORMB_06980	enolase	0.816	0.946131	1.07779	0.946641	0.130896
FORMB_07150	50S ribosomal protein L5	0.936146	1.02699	0.788591	0.917243	0.120319
FORMB_19530	hypothetical protein	1.24507	0.53986	0.961503	0.915477	0.35485
FORMB_16430	gliding motility protein GldL	1.00378	0.771866	0.775479	0.850374	0.132863
FORMB_18110	hypothetical protein	0.980812	0.671474	0.76678	0.806355	0.158421
FORMB_09280	TonB-dependent receptor	0.571591	0.893168	0.848071	0.770943	0.17411
FORMB_22380	NAD-dependent glyceraldehyde-3-phosphate dehydrogenase	1.11501	0.330841	0.837499	0.761118	0.397627
FORMB_24220	TonB-dependent receptor	0.704058	0.765346	0.696859	0.722088	0.0376357
FORMB_13200	ATP F0F1 synthase subunit alpha	0.505137	0.80927	0.711752	0.675386	0.155293
FORMB_24670	glycoside hydrolase, GH2 family	0.636634	0.689085	0.671635	0.665784	0.0267104
FORMB_03550	hypothetical protein	1.10657	0.49791	0.346139	0.650208	0.402444
FORMB_14680	RND transporter	0.95573	0.481105	0.503397	0.646744	0.267822
FORMB_05020	aconitate hydratase	0.492111	0.637992	0.653088	0.594397	0.0889033
FORMB_05090	TonB-dependent receptor	0.444888	0.638382	0.693186	0.592152	0.130445
FORMB_07370	SusD-like protein	0.573473	0.682227	0.5174	0.591033	0.083805
FORMB_24690	glycoside hydrolase, GH16 family	0.580648	0.447052	0.662417	0.563372	0.108717
FORMB_11940	nitrogen regulatory protein P-II	0.794447	0.628433	0.251736	0.558205	0.278088
FORMB_10170	cell envelope biogenesis protein OmpA	0.375699	0.588848	0.650288	0.538278	0.14411
FORMB_24000	TonB-dependent receptor	0.313392	0.573211	0.604347	0.496983	0.159755
FORMB_26080	serine hydroxymethyltransferase	0.852961	0.357231	0.275642	0.495278	0.312437
FORMB_15930	O-acetylhomoserine aminocarboxypropyltransferase	0.626166	0.485183	0.359381	0.490243	0.133464
FORMB_06360	fructose-bisphosphate aldolase class II	0.345854	0.520482	0.582202	0.482846	0.122587
FORMB_16440	gliding motility protein GldM	0.351735	0.618771	0.443602	0.471369	0.135666
FORMB_21630	glycoside hydrolase	0.383933	0.55212	0.440431	0.458828	0.0855894
FORMB_11700	hypothetical protein	0.713379	0.481131	0.180661	0.45839	0.267086
FORMB_07100	30S ribosomal protein S5	0.882248	0.297099	0.189604	0.456317	0.372762
FORMB_08660	TonB-dependent receptor	0.360145	0.482741	0.496498	0.446461	0.0750681
FORMB_14690	transporter	0.61558	0.356244	0.309509	0.427111	0.164883
FORMB_20230	membrane protein	0.513606	0.279099	0.401241	0.397982	0.117287
FORMB_04160	50S ribosomal protein L19	0.75775	0.298554	0.131538	0.395947	0.324268
FORMB_07400	SusD-like protein	0.317097	0.458948	0.387702	0.387916	0.070926
FORMB_23950	hypothetical protein	0.290803	0.363153	0.504158	0.386038	0.108503
FORMB_05510	hypothetical protein	0.555478	0.368296	0.211359	0.378378	0.172281
FORMB_18130	gliding motility protein GldJ	0.199103	0.461701	0.440653	0.367153	0.145915
FORMB_26180	peptidase	0.385991	0.371933	0.322009	0.359978	0.0336244
FORMB_02680	succinyl-CoA synthetase subunit beta	0.472763	0.280008	0.318282	0.357018	0.102049
FORMB_06280	aspartate aminotransferase	0.315185	0.319516	0.400462	0.345054	0.0480335
FORMB_12390	aspartate-semialdehyde dehydrogenase	0.38949	0.224456	0.377186	0.330377	0.0919368
FORMB_15240	MotA/TolQ/ExbB proton channel family protein	0.288366	0.239503	0.434051	0.32064	0.10121
FORMB_11150	TonB-dependent receptor	0.209682	0.36227	0.352927	0.308293	0.0855271
FORMB_06190	Na(+)-translocating NADH-quinone reductase subunit A	0.246514	0.28845	0.371177	0.302047	0.0634339
FORMB_07360	TonB-dependent receptor	0.246297	0.344477	0.295766	0.295513	0.0490908
FORMB_04630	hypothetical protein	0.4453	0.195177	0.244669	0.295049	0.132453
FORMB_07200	50S ribosomal protein L16	0.516723	0.260839	0.103691	0.293751	0.208473
FORMB_11040	30S ribosomal protein S9	0.54004	0.21211	0.119779	0.290643	0.220863
FORMB_18080	dihydrolipoamide acetyltransferase component of pyruvate dehydrogenase complex	0.194319	0.364504	0.309416	0.289413	0.0868381
FORMB_07170	50S ribosomal protein L14	0.450651	0.243067	0.153362	0.28236	0.15249
FORMB_10890	RND transporter MFP subunit	0.357616	0.234092	0.240997	0.277568	0.069409
FORMB_07020	DNA-directed RNA polymerase alpha subunit	0.40134	0.195896	0.228478	0.275238	0.110416
FORMB_15990	sulfate adenylyltransferase subunit 1	0.400781	0.196987	0.224546	0.274105	0.110567
FORMB_01860	adenylosuccinate synthetase	0.352294	0.238002	0.200083	0.263459	0.0792345
FORMB_09730	hypothetical protein	0.265736	0.284605	0.239105	0.263149	0.0228602
FORMB_07230	30S ribosomal protein S19	0.282508	0.316762	0.184127	0.261132	0.0688529
FORMB_12190	MoxR-like ATPase in aerotolerance operon	0.326212	0.2313	0.225807	0.261106	0.0564499
FORMB_22870	chromosome partitioning protein ParA	0.267112	0.216687	0.283321	0.255707	0.0347504
FORMB_11860	ketol-acid reductoisomerase	0.319449	0.208003	0.213566	0.247006	0.0627989
FORMB_10880	transporter	0.292315	0.212196	0.232781	0.245764	0.0416074
FORMB_15950	O-succinylhomoserine sulfhydrylase	0.134584	0.300346	0.294542	0.243157	0.0940722
FORMB_08840	hypothetical protein	0.423923	0.237251	0.0611543	0.240776	0.18141
FORMB_11960	phosphoenolpyruvate carboxylase	0.220206	0.247337	0.249473	0.239005	0.0163155
FORMB_00470	phosphoserine aminotransferase	0.235394	0.244776	0.236156	0.238775	0.0052106
FORMB_01420	flagellar motor rotation protein MotB	0.238293	0.233575	0.243538	0.238469	0.00498358
FORMB_12820	hypothetical protein	0.230151	0.213513	0.265164	0.236276	0.0263646
FORMB_00930	30S ribosomal protein S1	0.163	0.258431	0.276199	0.232543	0.0608779
FORMB_15160	energy transducer TonB	0.436596	0.260397	0	0.232331	0.219647
FORMB_11400	hypothetical protein	0.293494	0.246023	0.154352	0.231289	0.0707312
FORMB_11840	pyruvate kinase	0.176776	0.26767	0.245578	0.230008	0.0474051
FORMB_24210	50S ribosomal protein L9	0.314038	0.189156	0.176541	0.226579	0.0760046
FORMB_24810	chaperone protein DnaK	0.147319	0.258532	0.260045	0.221965	0.0646501
FORMB_10090	TonB-dependent receptor	0.14621	0.281696	0.225863	0.217923	0.0680911
FORMB_15000	quinol-cytochrome C oxidoreductase	0.221726	0.218248	0.204237	0.214737	0.00925801
FORMB_07130	30S ribosomal protein S8	0.355322	0.183294	0.0988025	0.212473	0.130726
FORMB_11050	30S ribosomal protein S2	0.268912	0.180766	0.186525	0.212068	0.0493125
FORMB_25940	hypothetical protein	0.273046	0.181823	0.178863	0.211244	0.0535423
FORMB_07340	30S ribosomal protein S12	0.283117	0.205434	0.144416	0.210989	0.0695169
FORMB_06400	polynucleotide phosphorylase	0.188441	0.196909	0.242277	0.209209	0.0289489
FORMB_07110	50S ribosomal protein L18	0.3742	0.158004	0.094355	0.208853	0.146688
FORMB_19820	peptidase, M1 family	0.103486	0.22376	0.292093	0.206446	0.0954884
FORMB_16320	heat shock protein 60 family chaperone GroEL	0.130826	0.27541	0.210191	0.205476	0.0724075
FORMB_13580	TonB-dependent receptor	0.153699	0.250534	0.210228	0.204821	0.0486434
FORMB_16200	IMP cyclohydrolase	0.139044	0.259878	0.203495	0.200806	0.0604615
FORMB_10060	PKD domain protein	0.230604	0.113821	0.250178	0.198201	0.0737273
FORMB_10510	membrane protein	0.2316	0.127936	0.22768	0.195739	0.0587517
FORMB_14530	phosphate-selective porin O and P	0.259482	0.164077	0.163529	0.195696	0.0552407
FORMB_10080	SusD-like protein	0.1504	0.235033	0.201047	0.195493	0.0425886
FORMB_18310	asparagine synthetase B	0.114433	0.287333	0.184594	0.195453	0.08696
FORMB_12410	protease	0.270564	0.105387	0.194667	0.190206	0.0826787
FORMB_07050	30S ribosomal protein S13	0.340885	0.137713	0.0907179	0.189772	0.13296
FORMB_01700	peptidyl-prolyl cis-trans isomerase	0.225187	0.141095	0.20038	0.188887	0.0432081
FORMB_23480	transcriptional regulator, PadR family	0.278209	0.181112	0.10685	0.188724	0.0859329
FORMB_09370	50S ribosomal protein L21	0.350823	0.095891	0.119063	0.188592	0.140973
FORMB_15850	DNA-binding protein	0.285216	0.200502	0.076678	0.187465	0.104879
FORMB_18610	triosephosphate isomerase	0.275342	0.13704	0.14761	0.186664	0.0769791
FORMB_12750	phosphoglycerate kinase	0.215628	0.185379	0.156902	0.18597	0.0293674
FORMB_09390	peptidase, M16 family	0.150127	0.203042	0.198302	0.183824	0.0292785
FORMB_00010	DNA polymerase III beta subunit	0.265221	0.147357	0.135751	0.182777	0.0716346
FORMB_01780	putative protein (DUF3575)	0.356498	0.136736	0.04809	0.180442	0.158781
FORMB_13180	ATP F0F1 synthase subunit B	0.271499	0.158732	0.107547	0.179259	0.0838814
FORMB_20750	dipeptidyl-peptidase III, M49 family	0.10146	0.228908	0.195687	0.175352	0.0661128
FORMB_07030	30S ribosomal protein S4	0.344707	0.0857089	0.0917195	0.174045	0.147828
FORMB_20280	peptidyl-prolyl cis-trans isomerase	0.124045	0.194569	0.198581	0.172398	0.041923
FORMB_00280	hydroxymyristoyl-ACP dehydratase	0.100716	0.227175	0.181532	0.169808	0.0640398
FORMB_25050	glyceraldehyde-3-phosphate dehydrogenase	0.155902	0.194707	0.142135	0.164248	0.0272615
FORMB_09630	flagellar motor rotation protein MotB	0.166235	0.109081	0.214475	0.163264	0.0527598
FORMB_15030	cytochrome C	0.295279	0.132926	0.056488	0.161564	0.121944
FORMB_00370	transcriptional regulator, AsnC family	0.269964	0.128095	0.0714033	0.156487	0.10228
FORMB_11760	amidophosphoribosyltransferase	0.114086	0.18819	0.166253	0.156176	0.0380658
FORMB_01040	dihydrolipoyl dehydrogenase	0.10001	0.153298	0.205777	0.153028	0.0528838
FORMB_16030	ferredoxin-NADP reductase	0.173253	0.149638	0.132192	0.151695	0.0206077
FORMB_07080	50S ribosomal protein L15	0.30507	0.0953897	0.053476	0.151312	0.134798
FORMB_07140	30S ribosomal protein S14	0.188329	0.151163	0.111806	0.150432	0.0382669
FORMB_08230	50S ribosomal protein L25	0.210794	0.0423622	0.196003	0.14972	0.0932679
FORMB_08190	seryl-tRNA synthetase	0.144984	0.14783	0.155695	0.149503	0.00554786
FORMB_07120	50S ribosomal protein L6	0.236479	0.11965	0.0920589	0.149396	0.0766673
FORMB_26380	TonB-dependent receptor	0.106529	0.153838	0.185987	0.148785	0.0399694
FORMB_16420	gliding motility protein GldK	0.0559418	0.198336	0.190661	0.148313	0.0800876
FORMB_21930	DNA gyrase subunit A	0.116788	0.161901	0.164812	0.147834	0.0269256
FORMB_20010	hypothetical protein	0.155893	0.218175	0.0684748	0.147514	0.075201
FORMB_07310	30S ribosomal protein S10	0.259373	0.12643	0.0564694	0.147424	0.103068
FORMB_13590	SusD-like protein	0.127224	0.127437	0.18333	0.145997	0.0323312
FORMB_24200	30S ribosomal protein S18	0.260352	0.10526	0.0706336	0.145415	0.101033
FORMB_11810	3-oxoacyl-[acyl-carrier protein] synthase	0.179446	0.128661	0.118625	0.142244	0.0326062
FORMB_09860	TonB-dependent receptor	0.114454	0.149342	0.161463	0.141753	0.0244063
FORMB_05560	ATP-dependent RNA helicase RhlE	0.145222	0.0894207	0.190457	0.1417	0.0506102
FORMB_13470	recombinase RecA	0.147551	0.122133	0.154567	0.141417	0.0170648
FORMB_24710	hypothetical protein	0.157534	0.137214	0.129301	0.14135	0.0145637
FORMB_07330	30S ribosomal protein S7	0.244288	0.11784	0.0569146	0.139681	0.0955773
FORMB_07320	translation elongation factor G	0.110913	0.164176	0.142729	0.139273	0.0267991
FORMB_19770	thioredoxin	0.169998	0.0744307	0.171065	0.138498	0.0554863
FORMB_11910	glutamate synthase [NADPH] large chain	0.171172	0.0954806	0.143311	0.136654	0.038282
FORMB_04620	transketolase, C-terminal section	0.187762	0.106624	0.111752	0.135379	0.0454369
FORMB_16450	gliding motility protein GldN	0.087328	0.147682	0.16648	0.13383	0.0413541
FORMB_01070	hypothetical protein	0.297072	0.0798672	0.0230685	0.133336	0.144616
FORMB_13190	ATP synthase subunit delta	0.219086	0.117593	0.058823	0.131834	0.081075
FORMB_09930	pyruvate dehydrogenase E1 component beta subunit	0.167314	0.0872856	0.134555	0.129718	0.0402327
FORMB_13600	beta-glucanase precursor	0.0913093	0.106712	0.190884	0.129635	0.053599
FORMB_11900	glutamate synthase [NADPH] small chain	0.113798	0.139378	0.134425	0.1292	0.0135669
FORMB_05080	inosine-5-monophosphate dehydrogenase	0.0881601	0.129915	0.166968	0.128348	0.0394271
FORMB_03540	preprotein translocase subunit YajC	0.179881	0.114471	0.0903377	0.12823	0.0463302
FORMB_09380	peptidase, M16 family	0.117056	0.0877999	0.173327	0.126061	0.043469
FORMB_09450	succinate dehydrogenase flavoprotein subunit	0.0528837	0.150721	0.167782	0.123796	0.062001
FORMB_05150	endonuclease I	0.100836	0.123513	0.146776	0.123708	0.0229703
FORMB_23460	conserved hypothetical protein (DUF2807)	0.12855	0.127315	0.114519	0.123461	0.0077689
FORMB_03740	diapophytoene dehydrogenase	0.0909388	0.167568	0.111121	0.12321	0.0397192
FORMB_07010	50S ribosomal protein L17	0.198253	0.0989716	0.071394	0.122873	0.0667214
FORMB_07040	30S ribosomal protein S11	0.204246	0.118518	0.0427467	0.121837	0.0808006
FORMB_24720	glycoside hydrolase, GH17 family	0.16487	0.0742852	0.124239	0.121132	0.0453724
FORMB_03410	argininosuccinate synthase	0.150903	0.101738	0.101811	0.118151	0.0283645
FORMB_23470	phage-shock protein	0.069703	0.13536	0.146868	0.11731	0.0416288
FORMB_10470	membrane protein	0.0896774	0.132066	0.129462	0.117069	0.0237571
FORMB_13220	ATP F0F1 synthase subunit gamma	0.110731	0.105304	0.134572	0.116869	0.0155693
FORMB_00120	transaldolase	0.104315	0.0758775	0.170304	0.116832	0.0484418
FORMB_05870	conserved hypothetical protein (DUF164)	0.136698	0.0826569	0.130989	0.116781	0.02969
FORMB_24190	30S ribosomal protein S6	0.167834	0.131583	0.0500096	0.116476	0.0603476
FORMB_04470	threonyl-tRNA synthetase	0.0882395	0.149817	0.109523	0.11586	0.0312742
FORMB_13880	conserved hypothetical protein (DUF4270)	0.0734668	0.145734	0.126732	0.115311	0.0374629
FORMB_18340	malate dehydrogenase	0.117806	0.096343	0.122099	0.112083	0.0137989
FORMB_09660	S-adenosylmethionine tRNA ribosyltransferase	0.173912	0.0748489	0.0871495	0.11197	0.0539947
FORMB_22540	catalase/peroxidase HPI	0.0785861	0.131544	0.124425	0.111518	0.0287414
FORMB_14780	2-oxoglutarate dehydrogenase E2 component	0.0859254	0.125728	0.122735	0.111463	0.0221668
FORMB_03830	chaperone protein HtpG	0.117976	0.0876544	0.126255	0.110629	0.0203224
FORMB_15160	energy transducer TonB	0	0	0.328445	0.109482	0.189628
FORMB_02740	conserved hypothetical protein (DUF1566)	0.0969903	0.116915	0.113894	0.109266	0.0107382
FORMB_18330	hypothetical protein	0.150036	0.0803893	0.0898722	0.106766	0.0377717
FORMB_05680	cell division protein FtsH	0.0452533	0.1263	0.147881	0.106478	0.054109
FORMB_01990	inner membrane protein translocase component YidC, long form	0.0754016	0.118411	0.123631	0.105815	0.0264675
FORMB_21470	DNA-directed RNA polymerase beta prime subunit	0.154094	0.0731813	0.088535	0.10527	0.0429737
FORMB_07220	50S ribosomal protein L22	0.138815	0.107699	0.0690182	0.105177	0.0349667
FORMB_20170	endothelin-converting protein	0.0725964	0.114375	0.125625	0.104199	0.0279404
FORMB_11890	dihydroxy-acid dehydratase	0.0422099	0.0913922	0.175659	0.103087	0.0674886
FORMB_16910	hypothetical protein	0.0155261	0.169096	0.122396	0.102339	0.0787249
FORMB_06970	citrate synthase, type II	0.101113	0.0660928	0.137102	0.101436	0.0355055
FORMB_03700	50S ribosomal protein L28	0.163997	0.0967638	0.0429173	0.101226	0.060663
FORMB_02790	TonB-dependent receptor	0.0651306	0.113401	0.124881	0.101137	0.0317068
FORMB_21460	DNA-directed RNA polymerase beta subunit	0.13349	0.0564458	0.104962	0.0982992	0.0389518
FORMB_09950	electron transfer flavoprotein, alpha subunit	0.119402	0.0802464	0.0947797	0.0981428	0.0197934
FORMB_25710	2',3'-cyclic-nucleotide 2'-phosphodiesterase	0.0851256	0.120009	0.0860924	0.0970755	0.0198665
FORMB_25670	TonB-dependent receptor	0.0657276	0.106151	0.119152	0.0970102	0.0278605
FORMB_11770	sugar kinase	0.0983429	0.0574666	0.134173	0.0966608	0.0383809
FORMB_02750	hypothetical protein	0	0.161973	0.127606	0.0965264	0.0853422
FORMB_16190	rod shape-determining protein MreB	0.0715555	0.102569	0.115242	0.0964557	0.0224759
FORMB_20780	branched-chain amino acid aminotransferase	0.0713761	0.10671	0.110884	0.0963232	0.0217054
FORMB_11030	50S ribosomal protein L13	0.119185	0.105387	0.0635895	0.0960539	0.0289489
FORMB_19840	palmitoyl-CoA hydrolase	0.123081	0.0731112	0.0901838	0.0954586	0.025399
FORMB_00730	thiol-disulfide oxidoreductase ResA	0.138339	0.0772827	0.0691647	0.0949287	0.0378126
FORMB_11060	translation elongation factor Ts	0.078886	0.0916909	0.113705	0.0947606	0.0176112
FORMB_04500	50S ribosomal protein L20	0.195242	0.0179197	0.0709712	0.094711	0.0910136
FORMB_10070	PKD domain protein	0.081206	0.110211	0.0876855	0.0930342	0.0152242
FORMB_03140	TonB-dependent receptor	0.0402604	0.138438	0.0996835	0.0927939	0.0494499
FORMB_07600	adenylate kinase	0.143326	0.0496378	0.0845419	0.0925018	0.0473484
FORMB_21940	hypothetical protein	0.145734	0.0530171	0.0770137	0.0919216	0.0481226
FORMB_16400	DNA topoisomerase I	0.0688444	0.106878	0.0992476	0.0916568	0.0201212
FORMB_14590	glycoside hydrolase, GH74 family	0.100457	0.0793919	0.0925077	0.0907855	0.0106377
FORMB_04180	collagen-binding protein	0.0722994	0.0915818	0.108141	0.090674	0.0179379
FORMB_15620	hypothetical protein	0.141285	0.0139594	0.115723	0.0903224	0.0673561
FORMB_24060	adenylosuccinate lyase	0.108182	0.0734878	0.0887779	0.0901491	0.0173875
FORMB_00870	alkyl hydroperoxide reductase	0.112304	0.0982859	0.0575526	0.0893808	0.0284413
FORMB_22370	6-phosphofructokinase	0.082738	0.0777321	0.106162	0.0888773	0.0151767
FORMB_26160	3-oxoacyl-[acyl-carrier protein]	0.0995925	0.113489	0.0527415	0.0886077	0.0318286
FORMB_07750	LemA family protein	0.141044	0.074732	0.0498723	0.0885494	0.0471302
FORMB_15650	conserved hypothetical protein (DUF3078)	0.0477056	0.0972755	0.119556	0.0881792	0.0367789
FORMB_21420	50S ribosomal protein L11	0.167993	0.065472	0.0278462	0.0871037	0.0725343
FORMB_08860	cytochrome C	0.165123	0.0667707	0.0281856	0.0866931	0.0706091
FORMB_26020	aminomethyltransferase	0.0842817	0.0930572	0.082702	0.0866803	0.00557874
FORMB_26050	aspartate kinase	0.0701235	0.0895298	0.0997428	0.0864654	0.0150456
FORMB_07250	50S ribosomal protein L23	0.170334	0.0457156	0.0417062	0.0859184	0.0731331
FORMB_08670	two-component system response regulator	0.178293	0.03071	0.0478044	0.0856025	0.0807263
FORMB_16000	ferredoxin-sulfite reductase	0.0535689	0.081488	0.120732	0.085263	0.0337404
FORMB_05520	hypothetical protein	0.10191	0.0740359	0.0796659	0.0852038	0.014739
FORMB_14940	transcription termination factor NusA	0.0341502	0.0869895	0.131788	0.0843092	0.048874
FORMB_09790	aminotransferase	0.0809619	0.0884726	0.0823088	0.0839145	0.00400453
FORMB_25810	nitroreductase	0.0735726	0.11857	0.0551545	0.0824322	0.0326227
FORMB_15110	NADP-dependent malic enzyme	0.078242	0.0903298	0.0785401	0.0823707	0.00689446
FORMB_02030	D-arabinose 5-phosphate isomerase	0.102262	0.0523158	0.0921646	0.0822476	0.0264089
FORMB_03630	GMP synthase [glutamine-hydrolyzing]	0.0564975	0.0857349	0.103181	0.0818046	0.0235888
FORMB_15050	cytochrome C oxidase polypeptide II	0.0655482	0.0823842	0.0953379	0.0810901	0.014937
FORMB_12850	UDP-N-acetylglucosamine 4,6-dehydratase	0.0706204	0.0903662	0.0808381	0.0806082	0.00987489
FORMB_25820	glutamine--scyllo-inositol aminotransferase	0.108387	0.0672643	0.0651085	0.0802534	0.0243886
FORMB_02000	CTP synthase	0.0517899	0.114889	0.071624	0.0794343	0.0322665
FORMB_09340	adenosylhomocysteinase	0.0961052	0.0715994	0.0677218	0.0784755	0.0153904
FORMB_10580	acetyl-CoA carboxylase	0.124804	0.0689708	0.0415337	0.0784361	0.0424343
FORMB_07240	50S ribosomal protein L2	0.104703	0.0441181	0.0858624	0.0782278	0.0310056
FORMB_12730	chaperone protein Skp	0.126636	0.052708	0.0539248	0.0777562	0.0423353
FORMB_00760	phosphoglucosamine mutase	0.0850903	0.0489053	0.0989583	0.0776513	0.0258424
FORMB_04450	hypothetical protein	0.0660422	0.108112	0.0582944	0.0774829	0.0268071
FORMB_13100	flavodoxin reductase	0.101263	0.0684929	0.0619593	0.0772383	0.0210607
FORMB_03250	TonB-dependent receptor	0.0546127	0.0820179	0.0932069	0.0766125	0.0198568
FORMB_15430	hypothetical protein	0.0199088	0.0428584	0.16285	0.0752058	0.0767647
FORMB_00430	GTP-binding and nucleic acid-binding protein YchF	0.102265	0.0485702	0.0738274	0.0748877	0.0268633
FORMB_13870	glucosamine-fructose-6-phosphate aminotransferase	0.0438889	0.105686	0.0747751	0.0747834	0.0308986
FORMB_13890	glycogen synthase	0.107135	0.0535807	0.063367	0.0746942	0.0285173
FORMB_14770	2-oxoglutarate dehydrogenase E1 component	0.0644073	0.0954209	0.0627345	0.0741876	0.0184076
FORMB_15410	glucose-6-phosphate isomerase	0.04665	0.101021	0.0739739	0.0738817	0.0271856
FORMB_10400	cell division trigger factor	0.102445	0.0534327	0.0648415	0.073573	0.0256462
FORMB_03390	pyrroline-5-carboxylate reductase	0.0729346	0.100185	0.0473073	0.0734755	0.0264428
FORMB_21450	50S ribosomal protein L7/L12	0.12728	0.043183	0.0496405	0.0733677	0.0468006
FORMB_11210	hypothetical protein	0.164412	0.0377387	0.0172682	0.0731395	0.0797038
FORMB_24010	peptidase, S41A family	0.0721553	0.0705033	0.0754743	0.072711	0.00253167
FORMB_24980	ABC transporter, ATP-binding protein	0.0552243	0.112284	0.0506198	0.0727093	0.0343497
FORMB_15270	biopolymer transporter ExbD	0.077554	0.0764126	0.0637045	0.072557	0.0076877
FORMB_06170	Na(+)-translocating NADH-quinone reductase subunit C	0.0930765	0.0830205	0.0330096	0.0697022	0.0321721
FORMB_05760	aspartate aminotransferase	0.0982576	0.0570821	0.0527397	0.0693598	0.0251202
FORMB_02380	2,3,4,5-tetrahydropyridine-2,6-dicarboxylate N-succinyltransferase	0.0636075	0.0952391	0.0491972	0.0693479	0.0235516
FORMB_04610	transketolase	0.0912888	0.0407232	0.0756691	0.069227	0.025891
FORMB_01250	dihydrolipoamide dehydrogenase	0.0531866	0.0726358	0.081745	0.0691891	0.0145879
FORMB_18320	DNA gyrase subunit B	0.0551449	0.0723761	0.077776	0.0684323	0.0118197
FORMB_03340	argininosuccinate lyase	0.0753457	0.0668616	0.060099	0.0674355	0.00763952
FORMB_26450	oxidoreductase	0.198082	0.00261462	0.00158265	0.0674266	0.113152
FORMB_22450	phosphoheptose isomerase	0.101421	0.0630278	0.036871	0.0671068	0.032468
FORMB_03380	acetylornithine aminotransferase	0.0585411	0.071441	0.0694893	0.0664905	0.00695315
FORMB_08890	tryptophan 2,3-dioxygenase	0.099322	0.0306606	0.0680222	0.0660016	0.0343753
FORMB_02170	preprotein translocase subunit SecA	0.0918386	0.0339776	0.071841	0.0658857	0.0293866
FORMB_06740	cell division protein FtsA	0.0663421	0.064007	0.0662658	0.0655383	0.0013267
FORMB_04170	isocitrate dehydrogenase	0.0391725	0.0716618	0.0852726	0.065369	0.0236855
FORMB_21750	glycoside hydrolase, GH109 family	0.0642103	0.0656564	0.0641589	0.0646752	0.000850135
FORMB_14660	aspartyl-tRNA synthetase	0.0331652	0.102403	0.0581257	0.0645646	0.0350651
FORMB_15980	sulfate adenylyltransferase subunit 2	0.0660598	0.048017	0.0790835	0.0643868	0.0156007
FORMB_20470	lipoprotein	0.116318	0.0321204	0.0446996	0.0643793	0.0454177
FORMB_00440	TonB-dependent receptor	0.0440271	0.0698695	0.078848	0.0642482	0.0180782
FORMB_12810	hypothetical protein	0.0535836	0.0841323	0.0537189	0.0638116	0.0175984
FORMB_21290	acyl-CoA dehydrogenase	0.0642779	0.0702929	0.0563211	0.0636306	0.00700838
FORMB_07500	ATPase, AAA family	0.0278909	0.0911091	0.0714886	0.0634962	0.032358
FORMB_18350	preprotein translocase subunit SecD	0.0628636	0.0547055	0.072722	0.0634303	0.00902163
FORMB_17490	lysyl-tRNA synthetase	0.0392519	0.0840102	0.0665589	0.0632736	0.0225593
FORMB_20690	peptide chain release factor 1	0.087178	0.0514898	0.0510389	0.0632356	0.020736
FORMB_15600	cell envelope biogenesis protein OmpA	0.0471381	0.0659447	0.0763683	0.0631504	0.0148141
FORMB_01710	aminoacyl-histidine dipeptidase, M20 family	0.0217269	0.0564536	0.111199	0.0631265	0.0451079
FORMB_01430	phenylalanyl-tRNA synthetase beta chain	0.0410896	0.0683734	0.0748011	0.0614214	0.0178987
FORMB_14990	cytochrome C	0.0631106	0.0459727	0.0733934	0.0608256	0.0138524
FORMB_20240	tetratricopeptide repeat protein	0.0891246	0.0314944	0.0616644	0.0607611	0.0288257
FORMB_00180	hypothetical protein	0.03722	0.0844024	0.059589	0.0604038	0.0236017
FORMB_07260	50S ribosomal protein L4	0.0581589	0.0679032	0.0534426	0.0598349	0.00737457
FORMB_15120	holliday junction DNA helicase RuvA	0.107044	0.0370062	0.03451	0.05952	0.0411756
FORMB_15070	ATP-dependent DNA helicase RuvB	0.0698412	0.0530587	0.0556293	0.0595097	0.0090392
FORMB_06880	alkaline phosphatase	0.0411102	0.0794698	0.0558592	0.0588131	0.0193496
FORMB_23340	thiol peroxidase	0.0978695	0.0383933	0.0395622	0.0586083	0.0340062
FORMB_00720	tRNA modification GTPase MnmE	0.0348971	0.0540405	0.0857437	0.0582271	0.0256805
FORMB_12310	phenylalanyl-tRNA synthetase subunit alpha	0.092706	0.0414453	0.0403912	0.0581809	0.0299043
FORMB_15640	GTPase HflX	0.070841	0.0284242	0.0747176	0.0579943	0.0256817
FORMB_14160	hypothetical protein	0.111275	0.0423441	0.0189307	0.0575166	0.0480054
FORMB_22830	oxidoreductase	0.0451945	0.048952	0.0726682	0.0556049	0.0148962
FORMB_23970	hypothetical protein	0.0801974	0.0391751	0.046966	0.0554462	0.0217863
FORMB_03810	TonB-dependent receptor	0.0436743	0.0553548	0.0671375	0.0553889	0.0117317
FORMB_16360	lipoprotein	0.0930207	0.0387777	0.0313626	0.054387	0.0336625
FORMB_01510	chromosome partitioning protein ParB	0.0617227	0.0346945	0.0659339	0.054117	0.0169517
FORMB_07380	TonB-dependent receptor	0.0248999	0.0651343	0.0707931	0.0536091	0.0250234
FORMB_23530	peptidase, M3 family	0.0287628	0.0625239	0.0691629	0.0534832	0.0216643
FORMB_12610	glutamyl-tRNA synthetase	0.0244094	0.0437545	0.0917269	0.0532969	0.0346584
FORMB_08430	glycoside hydrolase	0.0758338	0.0271384	0.0563266	0.0530996	0.0245076
FORMB_08830	cytochrome oxidase subunit II	0.0647337	0.042809	0.0515397	0.0530275	0.0110378
FORMB_22430	ABC transporter, substrate-binding protein	0.0712732	0.0239576	0.0627197	0.0526502	0.0252139
FORMB_10040	glycoside hydrolase, GH3 family	0.0495669	0.0560613	0.0519978	0.052542	0.00328123
FORMB_00790	hypothetical protein	0.0990074	0.0312554	0.0259711	0.052078	0.0407279
FORMB_07210	30S ribosomal protein S3	0.0614522	0.0582822	0.0325923	0.0507755	0.0158267
FORMB_11870	acetolactate synthase small subunit	0.0810619	0.0443909	0.0266165	0.0506898	0.0277639
FORMB_24570	oxidoreductase	0.0544627	0.0696773	0.0275902	0.0505768	0.0213109
FORMB_03910	6-pyruvoyl tetrahydrobiopterin synthase	0.0807061	0.0403102	0.030682	0.0505661	0.0265423
FORMB_21440	50S ribosomal protein L10	0.0717937	0.0456455	0.0340946	0.0505112	0.0193148
FORMB_25830	3,4-dihydroxy-2-butanone 4-phosphate synthase	0.0723494	0.045474	0.0327258	0.0501831	0.0202272
FORMB_17880	hypothetical protein	0.0366496	0.0382323	0.0753464	0.0500761	0.021899
FORMB_06370	acetyl-CoA carboxylase carboxyl transferase subunit beta	0.0641985	0.0245558	0.0613343	0.0500295	0.0221074
FORMB_20680	phosphoribosylformylglycinamidine cyclo-ligase	0.0631341	0.0408505	0.0457809	0.0499218	0.0117047
FORMB_06250	hypothetical protein	0.0161733	0.0769009	0.0563396	0.0498046	0.0308867
FORMB_06990	carbamoyl phosphate synthase small subunit	0.0379228	0.0525288	0.057547	0.0493329	0.010195
FORMB_02020	ATP-dependent DNA helicase RecQ	0.0413807	0.0505339	0.0560206	0.0493117	0.00739605
FORMB_21000	membrane protein	0.0635605	0.0389881	0.0453024	0.0492837	0.0127608
FORMB_15440	endonuclease I	0.0259055	0.0687448	0.0531662	0.0492722	0.0216835
FORMB_23350	nicotinate-nucleotide adenylyltransferase	0.0564534	0.0356348	0.055683	0.0492571	0.0118035
FORMB_03400	N-acetyl-gamma-glutamyl-phosphate reductase	0.0545892	0.0327672	0.0603939	0.0492501	0.0145667
FORMB_08940	acetylornithine deacetylase	0.036085	0.0598147	0.0515211	0.0491403	0.0120427
FORMB_13020	glycosyltransferase, GT1 family	0.0590528	0.0437181	0.0436146	0.0487952	0.00888348
FORMB_05730	valyl-tRNA synthetase	0.0423746	0.0475312	0.0559983	0.0486347	0.00687857
FORMB_22620	chorismate synthase	0.0477027	0.0351335	0.0627568	0.048531	0.0138303
FORMB_09670	3-phosphoshikimate 1-carboxyvinyltransferase	0.0610405	0.0467468	0.0377724	0.0485199	0.0117349
FORMB_05380	magnesium chelatase	0.0226184	0.0674019	0.0549746	0.0483316	0.023119
FORMB_09360	50S ribosomal protein L27	0.087572	0.0346296	0.0221708	0.0481241	0.0347262
FORMB_07610	phosphoribosylaminoimidazole carboxylase ATPase subunit	0.0630341	0.041783	0.0389038	0.047907	0.0131794
FORMB_05040	peptidylprolyl isomerase	0.0244306	0.0601446	0.0586839	0.047753	0.020211
FORMB_06410	RNA polymerase sigma factor RpoD	0.0653335	0.0288086	0.0490136	0.0477186	0.0182969
FORMB_10020	pleiotropic regulatory protein	0.0438184	0.0380167	0.0606221	0.0474857	0.0117404
FORMB_23900	carbamoyl phosphate synthase large subunit	0.0423599	0.0531989	0.0467824	0.0474471	0.00544998
FORMB_06850	transcriptional regulator, MraZ family	0.0732874	0.0419882	0.0269337	0.0474031	0.0236465
FORMB_19590	septum site-determining protein MinD	0.0628812	0.0460844	0.0330634	0.047343	0.0149487
FORMB_05270	tryptophan synthase subunit beta	0.0733403	0.0258246	0.0404227	0.0465292	0.0243393
FORMB_21410	transcription antitermination protein NusG	0.0612022	0.0262137	0.0516473	0.0463544	0.0180848
FORMB_21180	cystathionine beta-synthase	0.0579472	0.0360608	0.0436981	0.045902	0.0111084
FORMB_24340	histidyl-tRNA synthetase	0.0663627	0.032975	0.0383121	0.0458833	0.0179353
FORMB_14260	transcriptional regulator, HxlR family	0.0824263	0.00744645	0.0468622	0.0455783	0.0375064
FORMB_05710	phosphatidylserine decarboxylase	0.073458	0.0355335	0.0276329	0.0455414	0.024497
FORMB_09900	deoxyadenosine kinase	0.0591968	0.0306476	0.0464356	0.0454267	0.0143013
FORMB_06220	delta-1-pyrroline-5-carboxylate dehydrogenase	0.0352499	0.0529522	0.0480362	0.0454128	0.00913805
FORMB_10570	acetyl-CoA carboxylase	0.0502197	0.0415103	0.0440913	0.0452738	0.0044735
FORMB_26670	peptidase, M42 family	0.0538423	0.0378712	0.0439615	0.045225	0.00806018
FORMB_23960	hypothetical protein	0.0764837	0.0307983	0.0282968	0.0451929	0.0271274
FORMB_05220	anthranilate synthase, aminase component	0.0182519	0.0570925	0.060099	0.0451478	0.023341
FORMB_21100	tetratricopeptide repeat protein	0.0364732	0.0448948	0.0531885	0.0448521	0.00835775
FORMB_06590	UDP-glucose 6-dehydrogenase	0.0314862	0.036427	0.0651122	0.0443418	0.0181566
FORMB_03370	acetylornithine carbamoyltransferase	0.0501756	0.0416609	0.0401167	0.0439844	0.00541703
FORMB_07160	50S ribosomal protein L24	0.0996572	0.0219271	0.00913133	0.0435719	0.0489909
FORMB_21560	4-hydroxy-tetrahydrodipicolinate synthase	0.0581942	0.0463338	0.0251865	0.0432382	0.0167201
FORMB_15710	Fe-S cluster assembly protein SufD	0.0507549	0.0343153	0.0441395	0.0430699	0.00827183
FORMB_11200	NADP-specific glutamate dehydrogenase	0.061855	0.0328425	0.0345007	0.0430661	0.0162928
FORMB_04970	transcriptional regulator, MerR family	0.0472146	0.0388193	0.0397532	0.041929	0.00460118
FORMB_13640	beta-lactamase	0.0526426	0.0318165	0.0404895	0.0416495	0.0104614
FORMB_23780	phosphoglucomutase	0.0153658	0.0653084	0.0439596	0.0415446	0.0250587
FORMB_11880	acetolactate synthase large subunit	0.0322742	0.0562769	0.0341651	0.0409054	0.0133457
FORMB_18000	biopolymer transport protein ExbD/TolR	0.0755192	0.032775	0.0141286	0.0408076	0.0314737
FORMB_09640	aldo/keto reductase family protein	0.0298542	0.0528249	0.0378466	0.0401752	0.011661
FORMB_18090	pyruvate dehydrogenase E1 component alpha subunit	0.0188952	0.0375543	0.0627976	0.039749	0.0220333
FORMB_10990	cytochrome oxidase subunit III	0.0455944	0.0399752	0.0331468	0.0395721	0.00623356
FORMB_15880	3-isopropylmalate dehydrogenase	0.043639	0.039744	0.0353075	0.0395635	0.00416866
FORMB_00410	DNA topoisomerase IV subunit A	0.0313833	0.0369257	0.0503156	0.0395415	0.00973346
FORMB_20600	transcriptional regulator, LytR family	0.0579766	0.0274423	0.0328482	0.0394224	0.0162941
FORMB_25010	hypothetical protein	0.0543863	0.0250402	0.038045	0.0391572	0.0147046
FORMB_15130	protein SprA	0.0415278	0.0303307	0.0454749	0.0391111	0.00785598
FORMB_22400	deaminase DfrA	0.0643573	0.0355257	0.0172576	0.0390469	0.0237465
FORMB_11080	uridylate kinase	0.0442389	0.0509573	0.0202364	0.0384775	0.0161505
FORMB_25960	3-deoxy-manno-octulosonate cytidylyltransferase	0.0567063	0.0332763	0.0246468	0.0382098	0.0165894
FORMB_07270	50S ribosomal protein L3	0.0485525	0.0439441	0.0219075	0.0381347	0.0142408
FORMB_09920	membrane protein (DUF4480)	0.0332093	0.0381907	0.0427949	0.0380649	0.00479404
FORMB_21960	acetyl-CoA acetyltransferase	0.0400281	0.0358582	0.0378355	0.0379073	0.00208592
FORMB_08790	transcriptional regulator, CheY-like superfamily	0.0440948	0.0382245	0.0308396	0.0377196	0.00664198
FORMB_20560	transcriptional regulator, CheY-like superfamily	0.0240378	0.0359439	0.053016	0.0376659	0.0145657
FORMB_18460	prolyl-tRNA synthetase	0.0297778	0.0357075	0.0468381	0.0374411	0.00866126
FORMB_15720	iron-sulfur cluster assembly ATPase protein SufC	0.043342	0.0212201	0.0477098	0.037424	0.0142019
FORMB_15360	patatin	0.0230795	0.0450792	0.0432326	0.0371304	0.0122035
FORMB_06720	aspartyl-tRNA amidotransferase subunit B	0.0527338	0.0416116	0.0162069	0.0368508	0.018723
FORMB_01120	cystathionine gamma-lyase	0.0338885	0.035975	0.0401649	0.0366762	0.00319641
FORMB_18570	conserved hypothetical protein (DUF1599)	0.0721936	0.0235256	0.0135994	0.0364395	0.0313591
FORMB_15910	2-isopropylmalate synthase	0.0665185	0.0199964	0.0224583	0.0363244	0.0261778
FORMB_05030	ATPase, AAA family	0.0451739	0.0240516	0.039718	0.0363145	0.0109648
FORMB_09420	aminopeptidase P, M24 family	0.0246661	0.0285593	0.0556868	0.036304	0.0168984
FORMB_04650	phosphoribosyltransferase	0.0570062	0.030019	0.0213344	0.0361199	0.018602
FORMB_07970	aspartate kinase	0.0446682	0.0330633	0.0305113	0.0360809	0.00754543
FORMB_07780	ribosome-associated GTPase EngA	0.0202073	0.0462299	0.0412128	0.0358833	0.0138057
FORMB_03580	DNA-binding protein (DUF3276)	0.0673095	0.0246895	0.0156318	0.0358769	0.0275956
FORMB_21430	50S ribosomal protein L1	0.0395195	0.0499599	0.018079	0.0358528	0.0162536
FORMB_10760	6-pyruvoyl tetrahydropterin synthase	0.077901	0.0172114	0.0119057	0.0356727	0.0366668
FORMB_24730	glycoside hydrolase, GH30 family	0.0238052	0.0258911	0.0571742	0.0356235	0.0186926
FORMB_08720	hypothetical protein	0.0157093	0.0480871	0.0429785	0.0355916	0.017407
FORMB_18250	hypothetical protein	0.0523339	0.0257376	0.027989	0.0353535	0.0147485
FORMB_26000	transcriptional regulator, TACO1-like (DUF28)	0.0232853	0.0226274	0.0599117	0.0352748	0.0213387
FORMB_14950	translation initiation factor IF-2	0.0436008	0.0198863	0.0423349	0.035274	0.0133412
FORMB_12900	glutamate-1-semialdehyde aminotransferase	0.0455856	0.030658	0.0295117	0.0352517	0.00896769
FORMB_26200	histidinol dehydrogenase	0.0357351	0.0305074	0.0392543	0.0351656	0.00440119
FORMB_02010	peptidylprolyl isomerase	0.0422923	0.0251929	0.0369805	0.0348219	0.00875166
FORMB_19860	fructose-1,6-bisphosphatase	0.0627312	0.0347179	0.0068625	0.0347705	0.0279344
FORMB_15740	iron-sulfur cluster assembly protein SufB	0.0418424	0.0293203	0.0329187	0.0346938	0.006447
FORMB_09100	saccharopine dehydrogenase	0.0508578	0.018361	0.0341725	0.0344638	0.0162503
FORMB_20520	glutamate-1-semialdehyde aminotransferase	0.0375641	0.0246025	0.0401167	0.0340944	0.00831873
FORMB_11170	TonB-dependent receptor	0.0229125	0.0346373	0.0439819	0.0338439	0.0105571
FORMB_09490	glycyl-tRNA synthetase subunit beta	0.0310481	0	0.070335	0.0337944	0.0352478
FORMB_06010	2,3-bisphosphoglycerate-independent phosphoglycerate mutase	0.018598	0.0505677	0.0317651	0.0336436	0.0160674
FORMB_17480	glutaminyl-tRNA synthetase	0.0193678	0.0430298	0.0383344	0.0335773	0.0125278
FORMB_22890	fumarate hydratase class II	0.0482908	0.0201689	0.0320248	0.0334948	0.0141185
FORMB_10480	chaperone protein Skp	0.0382404	0.0292164	0.0327703	0.033409	0.00454575
FORMB_01440	thioredoxin reductase	0.0317332	0.0317412	0.0362831	0.0332525	0.00262459
FORMB_25860	cell division protein FtsK	0.0270211	0.0339542	0.038199	0.0330581	0.00564255
FORMB_00560	aspartate carbamoyltransferase	0.0369083	0.0273384	0.0348531	0.0330333	0.00503782
FORMB_26750	phosphate starvation protein PhoH	0.0356998	0.0263384	0.0369341	0.0329908	0.00579408
FORMB_21620	enoyl-[acyl-carrier-protein] reductase	0.0352558	0.0368998	0.0261732	0.0327763	0.00577717
FORMB_23430	peptidase, S10 family	0.0161894	0.0262709	0.0556942	0.0327182	0.0205264
FORMB_07650	glycine dehydrogenase	0.0340297	0.0344789	0.0295395	0.0326827	0.00273134
FORMB_10920	peptide ABC transporter ATP-binding protein	0.0278433	0.0428246	0.0273194	0.0326624	0.00880459
FORMB_19280	UDP-glucose 4-epimerase	0.0371142	0.0238402	0.0369341	0.0326295	0.0076123
FORMB_26700	peptidase, S33 family	0.0278733	0.0226378	0.047146	0.0325523	0.0129067
FORMB_06030	methionyl aminopeptidase 1, M24 family	0.0363203	0.0299749	0.0306541	0.0323164	0.00348401
FORMB_24500	UDP-N-acetylglucosamine 1-carboxyvinyltransferase	0.0477086	0.0182823	0.0309565	0.0323158	0.0147601
FORMB_21020	GTP-binding protein TypA/BipA	0.0159971	0.0447415	0.0359103	0.0322163	0.0147239
FORMB_08310	hypothetical protein	0.0403134	0.0335828	0.022679	0.0321917	0.00889909
FORMB_15860	ribonuclease G	0.0286763	0.0315957	0.0362423	0.0321714	0.00381571
FORMB_15730	hypothetical protein	0.0211506	0.0252789	0.049468	0.0319658	0.0152972
FORMB_13940	esterase	0.0598614	0.0187501	0.0167962	0.0318026	0.0243193
FORMB_10380	ATP-dependent Clp protease, ATP-binding subunit ClpX	0.0390372	0.0198177	0.0365242	0.031793	0.0104468
FORMB_01680	exopolyphosphatase	0.0207127	0.0389466	0.0355932	0.0317508	0.0097052
FORMB_05860	NGG1p interacting factor 3 protein, NIF3	0.0285481	0.0356166	0.030834	0.0316662	0.00360698
FORMB_04540	replicative DNA helicase	0.0347824	0.02199	0.0381322	0.0316349	0.00851899
FORMB_10970	hypothetical protein	0.0262116	0.0464818	0.0219928	0.0315621	0.0130919
FORMB_21110	TonB-dependent receptor	0.0177996	0.0350919	0.0416227	0.0315048	0.01231
FORMB_20090	transcriptional regulator, LacI family	0.0297337	0.0373127	0.0270839	0.0313768	0.00530869
FORMB_22410	organic solvent tolerance protein OstA	0.0288348	0.0313256	0.0336773	0.0312792	0.00242157
FORMB_01060	hypothetical protein	0.0660363	0.0268293	0	0.0309552	0.0332109
FORMB_00350	proline dehydrogenase	0.0333592	0.0301749	0.0292947	0.0309429	0.00213837
FORMB_23170	hypothetical protein	0.0406339	0.018287	0.0337144	0.0308784	0.0114402
FORMB_11260	protein YicC (DUF1732)	0.0421658	0.0272293	0.0232373	0.0308775	0.00997769
FORMB_13730	ferrochelatase	0.0201217	0.0306996	0.0414521	0.0307578	0.0106653
FORMB_19950	methionyl-tRNA synthetase	0.0295661	0.0266709	0.0360253	0.0307541	0.00478902
FORMB_09410	heavy metal transporter	0.0496493	0.0212061	0.0205313	0.0304622	0.0166199
FORMB_12770	hypothetical protein	0.0347854	0.0187416	0.0377131	0.0304133	0.0102135
FORMB_08650	hypothetical protein	0.0360762	0.0363361	0.0187842	0.0303988	0.0100594
FORMB_07660	3-oxoacyl-[acyl-carrier protein] synthase	0.0400546	0.0216157	0.0276459	0.029772	0.00940155
FORMB_22840	dehydrogenase	0.0310187	0.0222097	0.035302	0.0295101	0.00667522
FORMB_25980	alcohol dehydrogenase	0.0221003	0.0329048	0.0325125	0.0291726	0.00612789
FORMB_22990	TonB-dependent receptor	0.015552	0.0244061	0.0464838	0.028814	0.0159301
FORMB_01500	chromosome partitioning protein ParA	0.0432861	0.0280657	0.0150691	0.028807	0.0141231
FORMB_20000	hypothetical protein	0.0438742	0.0140604	0.0281577	0.0286975	0.0149142
FORMB_13410	tryptophanyl-tRNA synthetase	0.0328123	0.0218136	0.0310195	0.0285485	0.00590105
FORMB_24890	1,4-dihydroxy-6-naphthoate synthase	0.0394518	0.0232999	0.0226048	0.0284522	0.00953231
FORMB_21010	2-dehydro-3-deoxyphosphogluconate aldolase	0.0244729	0.0327853	0.0278777	0.0283787	0.00417878
FORMB_06770	UDP-N-acetylglucosamine--N-acetylmuramyl- (pentapeptide) pyrophosphoryl-undecaprenol N-acetylglucosamine transferase	0.0264413	0.0286839	0.0296897	0.0282716	0.001663
FORMB_00420	DNA topoisomerase IV subunit B	0.0116741	0.0460013	0.0269596	0.0282117	0.0171978
FORMB_22060	restriction endonuclease or methylase	0.03253	0.0255298	0.0263179	0.0281259	0.00383438
FORMB_18400	cysteinyl-tRNA synthetase	0.0155461	0.0238633	0.0442489	0.0278861	0.0147682
FORMB_26550	helicase	0.0426275	0.0200551	0.0209672	0.0278833	0.012777
FORMB_15310	molecular chaperone DnaK	0.0402722	0.0253251	0.0174269	0.0276748	0.0116025
FORMB_19670	30S ribosomal protein S16	0.0181134	0.0247106	0.0400295	0.0276178	0.0112436
FORMB_09830	S-adenosylmethionine synthase	0.0320331	0.0252205	0.0247915	0.0273484	0.00406278
FORMB_00270	acyl-carrier-protein]--UDP-N- acetylglucosamine O-acyltransferase	0.0276942	0.0383595	0.0156861	0.0272466	0.0113433
FORMB_14710	polyprenyl synthetase	0.0320949	0.0211325	0.028154	0.0271271	0.00555283
FORMB_07720	alanyl-tRNA synthetase	0.0183886	0.0348425	0.0277071	0.0269794	0.00825107
FORMB_04550	acetyl-CoA carboxylase subunit alpha	0.028197	0.0166026	0.0359993	0.026933	0.00975998
FORMB_15940	aspartate kinase	0.0294955	0.0173519	0.0338627	0.0269034	0.00855518
FORMB_26030	threonine synthase	0.0415572	0.0183247	0.0206259	0.0268359	0.0128008
FORMB_02340	hypothetical protein	0.0629577	0.0142417	0.00330485	0.0268347	0.0317577
FORMB_02100	hypothetical protein	0.0162518	0.0149778	0.0491156	0.0267817	0.0193522
FORMB_03350	acetylornithine deacetylase	0.0425216	0.0151745	0.0224342	0.0267101	0.0141661
FORMB_23620	superoxide dismutase	0.0375758	0.0290372	0.0131415	0.0265848	0.0124004
FORMB_00290	UDP-3-O-(3-hydroxymyristoyl) glucosamine N-acyltransferase	0.0248549	0.0229129	0.0317373	0.0265017	0.00463697
FORMB_00990	peptide methionine sulfoxide reductase MsrB	0.0425893	0.0223609	0.0144329	0.026461	0.0145191
FORMB_10590	3-oxoacyl-[acyl-carrier protein] synthase	0.0259155	0.023763	0.0289627	0.0262137	0.00261263
FORMB_16130	gliding motility protein GldB	0.019887	0.0196081	0.038939	0.0261447	0.0110811
FORMB_16120	NAD synthetase	0.0361144	0.012292	0.0298436	0.0260834	0.0123483
FORMB_02490	translation factor Sua5	0.038999	0.017273	0.0213678	0.0258799	0.0115445
FORMB_14430	ribonucleotide reductase of class Ia (aerobic), alpha subunit	0.0216384	0.0240521	0.0318857	0.0258587	0.0053572
FORMB_05650	orotate phosphoribosyltransferase	0.0555625	0.0161579	0.00549727	0.0257392	0.026372
FORMB_05070	peptidylprolyl isomerase	0.0103118	0.0276553	0.0391449	0.025704	0.0145152
FORMB_24530	cell division inhibitor	0.0407339	0.0323308	0.00358306	0.0255492	0.0194817
FORMB_11280	nicotinate-nucleotide adenylyltransferase	0.0727964	0.00337438	0	0.0253902	0.0410896
FORMB_19500	tyrosyl-tRNA synthetase	0.0344384	0.0184704	0.0228589	0.0252559	0.00824944
FORMB_13330	deoxyuridine 5'-triphosphate nucleotidohydrolase	0.0354528	0.0198676	0.0203199	0.0252134	0.00887047
FORMB_08640	endonuclease I	0.0321595	0.00768074	0.0356785	0.0251729	0.0152505
FORMB_06900	phosphonate ABC transporter ATP-binding protein	0.0193157	0.0333984	0.0224824	0.0250655	0.00738812
FORMB_09210	polyphosphate kinase	0.0286422	0.0142848	0.0322455	0.0250575	0.00950177
FORMB_02720	alanine dehydrogenase	0.0366937	0.0169717	0.0202791	0.0246481	0.010562
FORMB_00240	succinyl-CoA ligase [ADP-forming] subunit alpha	0.0311451	0.0234077	0.0188324	0.0244617	0.00622365
FORMB_11750	superoxide dismutase	0.0170631	0.0179927	0.0381656	0.0244071	0.0119243
FORMB_06390	30S ribosomal protein S15	0.0216654	0.00739891	0.0439633	0.0243426	0.0184286
FORMB_13010	UDP-galactose 4-epimerase	0.0316391	0.0177865	0.0224546	0.0239601	0.00704794
FORMB_16610	TonB-dependent receptor	0.020122	0.0247342	0.0266851	0.0238471	0.0033703
FORMB_00100	ABC transporter, ATP-binding protein	0.00903713	0.0471936	0.0147603	0.0236637	0.0205774
FORMB_25020	RNA methyltransferase	0.0237275	0.020193	0.0265534	0.0234913	0.00318677
FORMB_12860	pyridoxal-5'-phosphate-dependent protein	0.0209791	0.0266189	0.0227439	0.0234473	0.00288495
FORMB_17990	MotA/TolQ/ExbB proton channel family protein	0.0480585	0.0145285	0.00773383	0.0234403	0.021589
FORMB_14320	TonB-dependent receptor	0.016195	0.026567	0.0272823	0.0233481	0.00620507
FORMB_21770	hypothetical protein	0.0480173	0.00486923	0.0169086	0.023265	0.0222653
FORMB_23220	excinuclease ABC subunit A	0.0222782	0.0237887	0.0235285	0.0231985	0.000807522
FORMB_01080	conserved hypothetical protein (DUF1597)	0	0	0.0695727	0.0231909	0.0401678
FORMB_11110	asparaginyl-tRNA synthetase	0.0183815	0.0239586	0.0269466	0.0230956	0.00434728
FORMB_07690	branched-chain amino acid aminotransferase	0.0237352	0.0179522	0.0273658	0.0230177	0.00474763
FORMB_06140	Na(+)-translocating NADH-quinone reductase subunit F	0.0285228	0.0162745	0.0241183	0.0229719	0.00620411
FORMB_23690	3-hydroxyacyl-CoA dehydrogenase	0.018802	0.0219419	0.0281318	0.0229586	0.00474724
FORMB_25660	cysteine desulfurase NifS	0.0360674	0.0176291	0.0147862	0.0228276	0.0115538
FORMB_25030	ornithine aminotransferase	0.0322154	0.0172184	0.0189159	0.0227832	0.00821248
FORMB_14420	ribonucleotide reductase of class Ia (aerobic), beta subunit	0.0160277	0.0191891	0.0330819	0.0227663	0.00907239
FORMB_00330	alanine dehydrogenase	0.0201337	0.0210279	0.0262697	0.0224771	0.00331476
FORMB_24650	heat-shock protein	0.0223879	0.0228697	0.0219835	0.0224137	0.000443677
FORMB_26740	phosphoribosylaminoimidazole-succinocarboxamide synthase	0.0264404	0.0162716	0.0244039	0.022372	0.00538028
FORMB_24520	deoxyribodipyrimidine photolyase	0.0114168	0.00458325	0.0509592	0.0223198	0.0250367
FORMB_26090	hypothetical protein	0.0253545	0.0107052	0.0307951	0.0222849	0.0103907
FORMB_18500	transcription termination factor Rho	0.0170704	0.0307515	0.0187471	0.0221897	0.00746202
FORMB_21330	ribosome hibernation protein YhbH	0.0475674	0.0147191	0.00416116	0.0221492	0.0226369
FORMB_23080	prolyl oligopeptidase, S9A family	0.0165305	0.0288476	0.0210636	0.0221472	0.00622961
FORMB_23670	acetyl-CoA acetyltransferase	0.0312745	0.0162392	0.0188918	0.0221351	0.00802525
FORMB_26100	RHS repeat-associated core domain protein-containing protein	0.0306687	0.0135357	0.0220392	0.0220812	0.00856659
FORMB_14030	zinc metalloprotease, M50B family	0.0298836	0.0163589	0.0196429	0.0219618	0.00705426
FORMB_00040	tRNA modification GTPase	0.0184283	0.0276008	0.0195836	0.0218709	0.00499575
FORMB_06920	mannose-1-phosphate guanylyltransferase	0.0314685	0.0151825	0.0188491	0.0218334	0.00854331
FORMB_10490	chaperone protein Skp	0.0337768	0.019525	0.0119456	0.0217491	0.0110842
FORMB_10150	hypothetical protein	0.0145255	0.0295177	0.021045	0.0216961	0.00751731
FORMB_00260	translation elongation factor P	0.0215328	0.02399	0.0195446	0.0216892	0.00222683
FORMB_15960	conserved hypothetical protein (DUF2061)	0	0.0647057	0	0.0215686	0.0373579
FORMB_14580	deoxyguanosinetriphosphate triphosphohydrolase	0.0261987	0.0195806	0.0187415	0.0215069	0.00408478
FORMB_23150	8-amino-7-oxononanoate synthase	0.0327917	0.0126326	0.0190086	0.0214776	0.0103039
FORMB_18190	signal recognition particle, subunit Ffh SRP54	0.0374582	0.00840725	0.0183085	0.0213913	0.0147688
FORMB_25430	hypothetical protein	0.0271276	0.0259205	0.0108055	0.0212845	0.00909511
FORMB_26300	mechanosensitive ion channel protein MscS	0.0175612	0.0232144	0.0229739	0.0212498	0.00319675
FORMB_04980	phytoene dehydrogenase	0.0192266	0.0232521	0.0210284	0.021169	0.00201642
FORMB_08240	ribose-phosphate pyrophosphokinase	0.0237496	0.0183086	0.0213158	0.0211247	0.00272555
FORMB_12600	elongation factor 4	0.0150918	0.0293593	0.0184919	0.020981	0.00745232
FORMB_01630	TPR domain protein	0.016889	0.0260865	0.0192738	0.0207498	0.00477307
FORMB_12400	ABC transporter, ATP-binding protein	0.0368407	0.00848959	0.0169099	0.0207467	0.0145598
FORMB_10420	pyridoxamine 5'-phosphate oxidase	0.0232783	0.027141	0.0117459	0.0207217	0.00800966
FORMB_21900	thioredoxin	0.01967	0.017194	0.025283	0.0207157	0.00414463
FORMB_15970	phosphoadenylylsulfate reductase	0.0178399	0.025629	0.0186395	0.0207028	0.00428492
FORMB_14870	thioredoxin	0.0339797	0.010398	0.0173403	0.0205727	0.0121186
FORMB_08200	riboflavin biosynthesis protein RibF	0.0270032	0.0162376	0.0180475	0.0204294	0.00576452
FORMB_12430	glutaminyl-tRNA synthetase	0.0154355	0.016275	0.0295673	0.0204259	0.00792777
FORMB_09490	glycyl-tRNA synthetase subunit beta	0	0.0609368	0	0.0203123	0.0351819
FORMB_01610	riboflavin synthase subunit beta	0.026568	0.0207338	0.013528	0.0202766	0.006532
FORMB_24150	nicotinate-nucleotide pyrophosphorylase	0.0206454	0.025509	0.0144131	0.0201892	0.00556203
FORMB_21550	hypothetical protein	0.034603	0.0169096	0.00904193	0.0201848	0.0130915
FORMB_05240	anthranilate phosphoribosyltransferase	0.0133981	0.0180816	0.0289924	0.0201573	0.00800168
FORMB_10120	transcriptional regulator, LytTR family	0.0306687	0.0160797	0.0130247	0.0199244	0.00942945
FORMB_21570	outer membrane assembly lipoprotein YfiO	0.0276316	0.0181745	0.0137738	0.01986	0.00708096
FORMB_14330	SusD-like protein	0.00863106	0.0188901	0.0319246	0.0198153	0.0116743
FORMB_22440	Fe-S oxidoreductase	0.0495846	0.00304736	0.00655462	0.0197288	0.0259152
FORMB_23820	glucose-1-phosphate thymidylyltransferase	0.0304835	0.0137887	0.0145125	0.0195949	0.00943674
FORMB_23750	RNA methyltransferase	0.0283249	0.0180109	0.0122533	0.0195297	0.00814274
FORMB_06810	UDP-N-acetylmuramoylalanyl-D-glutamate--2,6- diaminopimelate ligase	0.0111625	0.020245	0.0267742	0.0193939	0.00784056
FORMB_24840	thioesterase	0.0464648	0	0.0113781	0.0192809	0.0242195
FORMB_05590	serine/threonine protein kinase	0.0296308	0.010445	0.0175644	0.0192134	0.00969861
FORMB_12940	ATP-grasp enzyme-like protein	0.0220118	0.0126754	0.0228552	0.0191808	0.00564959
FORMB_23850	acetyltransferase	0.0219756	0.0264943	0.00892101	0.0191303	0.00912561
FORMB_00570	protein PyrR	0.0301218	0.0116876	0.0154016	0.0190704	0.00974934
FORMB_24590	GTP cyclohydrolase I, type 1	0.0256779	0.0237105	0.00775701	0.0190485	0.00982807
FORMB_15020	ABC-type Fe3+ transport system protein	0.0358204	0.0109803	0.0103207	0.0190405	0.0145356
FORMB_20360	peptidase, S9 family	0.0132252	0.0400843	0.00379838	0.0190359	0.0188279
FORMB_12480	ribonuclease R	0.0122093	0.0211112	0.0236435	0.018988	0.00600552
FORMB_00800	ATP-dependent DNA helicase UvrD/PcrA	0.0144984	0.0176036	0.0246246	0.0189089	0.00518774
FORMB_09460	succinate dehydrogenase iron-sulfur subunit	0.0166049	0.0307022	0.0093155	0.0188742	0.0108724
FORMB_13510	penicillin-binding protein 1A	0.0102421	0.0288735	0.0174562	0.0188573	0.0093944
FORMB_15900	3-isopropylmalate dehydratase large subunit	0.00953995	0.0266475	0.0202049	0.0187974	0.00864019
FORMB_19220	hypothetical protein	0.0414425	0.0120305	0.0028959	0.0187896	0.0201426
FORMB_05600	D-alanine--D-alanine ligase	0.0188738	0.0192603	0.0182324	0.0187888	0.000519169
FORMB_18440	putative hemin receptor	0.0105362	0.0201385	0.0255222	0.0187323	0.00759135
FORMB_21680	transcriptional regulatory protein RprY	0.0156663	0.0267124	0.0138094	0.0187294	0.0069756
FORMB_07930	GTPase Era	0.0216448	0.0128084	0.0212676	0.0185736	0.00499638
FORMB_23930	hypothetical protein	0.0325447	0.0164451	0.00637416	0.0184547	0.0132005
FORMB_09470	hypothetical protein	0.00879543	0.0233635	0.0231056	0.0184215	0.00833743
FORMB_06960	cytochrome C biogenesis protein CcmF	0.0206945	0.0124136	0.0221541	0.0184207	0.00525328
FORMB_26620	DNA methylase	0.0236232	0.0149952	0.016581	0.0183998	0.00459253
FORMB_03300	prolyl endopeptidase, S9 family	0.0196359	0.01062	0.0249158	0.0183906	0.00722877
FORMB_19610	ferredoxin-NADP reductase	0.0229904	0.0186901	0.0134225	0.0183677	0.00479208
FORMB_20180	glycoside hydrolase	0.0187382	0.0205263	0.0157902	0.0183516	0.00239161
FORMB_15790	regulator	0	0	0.0549671	0.0183224	0.0317353
FORMB_09140	leucyl-tRNA synthetase	0.0129076	0.0225518	0.0191644	0.0182079	0.00489272
FORMB_00960	Lon-A peptidase, S16 family	0.0114589	0.0222102	0.0209468	0.0182053	0.00587662
FORMB_24580	hypothetical protein	0.0542599	0	0	0.0180866	0.0313269
FORMB_06610	UDP-N-acetyl-D-galactosamine dehydrogenase	0.0154235	0.023575	0.0151711	0.0180565	0.00478078
FORMB_14700	transcriptional regulator, TetR family	0.0209647	0.0148576	0.0182946	0.0180389	0.00306159
FORMB_03520	dihydroorotate dehydrogenase	0.0237511	0.015882	0.0142962	0.0179764	0.00506344
FORMB_06300	Trk system potassium uptake protein TrkA	0.0238743	0.0169205	0.0130608	0.0179519	0.00548
FORMB_01820	amidohydrolase	0.0256344	0.00978703	0.0182884	0.0179033	0.00793071
FORMB_02480	glycosyltransferase	0.0176138	0.0178187	0.0180833	0.0178386	0.00023539
FORMB_12950	N-acetylneuraminate synthase	0.0176326	0.00937118	0.0265015	0.0178351	0.00856697
FORMB_24770	aldehyde dehydrogenase	0.0140715	0.0113084	0.0280168	0.0177989	0.00895617
FORMB_24960	putative pirin family protein	0.014282	0.0200775	0.0189622	0.0177739	0.00307506
FORMB_02070	ABC transporter, ATP-binding protein	0.0218248	0.021044	0.0104023	0.017757	0.00638131
FORMB_14670	RND multidrug efflux transporter	0.0168684	0.0104193	0.0259414	0.017743	0.00779795
FORMB_01940	chromosome segregation protein	0.00830555	0.0225788	0.0221208	0.0176684	0.00811168
FORMB_10830	osmotically inducible protein OsmC	0.0262063	0.0135965	0.0130096	0.0176042	0.00745548
FORMB_03460	phage tail fiber	0.022252	0.011464	0.0182979	0.017338	0.00545772
FORMB_20830	chaperone protein DnaJ	0.0242162	0.00913247	0.0185839	0.0173109	0.00762204
FORMB_10960	cytochrome oxidase biogenesis protein Sco1/SenC/PrrC, copper metallochaperone-like protein	0.0188679	0.0177065	0.0153117	0.0172953	0.0018134
FORMB_11220	arsenate reductase	0.034209	0.0133832	0.00407343	0.0172219	0.0154302
FORMB_21600	hypothetical protein	0.0233432	0.0160651	0.012097	0.0171684	0.00570374
FORMB_03920	isopentenyl-diphosphate delta-isomerase	0.0252719	0.0163893	0.00966084	0.0171073	0.00783024
FORMB_20350	hydroxymethylglutaryl-CoA reductase	0.0120687	0.0245272	0.0146905	0.0170955	0.00656819
FORMB_04100	aminodeoxychorismate lyase	0.0230898	0.0135832	0.0145333	0.0170688	0.00523594
FORMB_15490	endonuclease	0.0112307	0.0170067	0.0228812	0.0170395	0.00582531
FORMB_13490	hypothetical protein	0.0197368	0.0147594	0.0166027	0.017033	0.00251644
FORMB_25910	DNA polymerase III subunits gamma and tau	0.0167237	0.0190668	0.0152933	0.0170279	0.00190504
FORMB_04480	translation initiation factor IF-3	0.0267306	0.00218622	0.0221412	0.0170193	0.0130492
FORMB_18200	methylenetetrahydrofolate dehydrogenase	0.0185171	0.0158592	0.0165584	0.0169782	0.00137781
FORMB_05910	2-aminomuconate deaminase	0.0327447	0.0141292	0.00391022	0.016928	0.0146196
FORMB_24790	3-methyl-2-oxobutanoate hydroxymethyltransferase	0.0242939	0.0178709	0.00860627	0.0169237	0.00788658
FORMB_03730	DNA polymerase III epsilon subunit	0.0140538	0.0243482	0.0120319	0.0168113	0.006605
FORMB_06420	ribulose-phosphate 3-epimerase	0.0148192	0.0172917	0.0177328	0.0166145	0.00157038
FORMB_05050	peptidylprolyl isomerase	0.0137771	0.00867583	0.0273176	0.0165902	0.00963398
FORMB_01290	hypothetical protein	0.0278812	0.00505209	0.0167103	0.0165479	0.0114154
FORMB_20960	ABC transporter, ATP-binding protein	0.0196171	0.0118424	0.0181762	0.0165453	0.00413601
FORMB_01180	3-deoxy-D-manno-octulosonate 8-phosphate phosphatase	0.0258673	0.0111227	0.0122934	0.0164278	0.0081958
FORMB_03670	signal recognition particle receptor protein FtsY	0.0194389	0.0117923	0.0180399	0.0164237	0.00407147
FORMB_24750	glycoside hydrolase, GH17 family	0.0220918	0.00896285	0.0182026	0.0164191	0.00674373
FORMB_14170	hypothetical protein	0.0188405	0.00747216	0.0226512	0.0163213	0.00789688
FORMB_09800	prephenate dehydratase	0.0110425	0.0167911	0.0206593	0.0161643	0.00483893
FORMB_08920	iron-sulfur cluster repair di-iron protein	0.0158963	0.0107946	0.0216886	0.0161265	0.00545066
FORMB_13110	TPR domain protein	0.0125498	0.0182273	0.0175147	0.0160972	0.00309278
FORMB_25610	hypothetical protein	0.0224485	0.00657915	0.0188843	0.0159707	0.00832622
FORMB_12440	dihydroneopterin aldolase	0.0307864	0.0124185	0.00461908	0.0159413	0.0134346
FORMB_20820	heat shock protein GrpE	0.022691	0.00907688	0.0160204	0.0159294	0.00680754
FORMB_11310	ribosome-binding factor A	0.0260343	0.0115892	0.0100833	0.0159023	0.00880685
FORMB_26230	imidazole glycerol phosphate synthase	0.0219889	0.00883739	0.0165024	0.0157762	0.00660574
FORMB_12560	peptidase, S8 family	0.00974637	0.0175628	0.0199434	0.0157509	0.00533453
FORMB_00310	chemotaxis protein CheY	0.00479115	0.0257651	0.0166235	0.0157266	0.0105157
FORMB_22590	glycoside hydrolase	0.022095	0.017254	0.00772326	0.0156908	0.0073123
FORMB_08690	histidine kinase	0.0118323	0.0145228	0.0203737	0.0155762	0.00436704
FORMB_10330	DNA mismatch repair protein MutS	0.0103777	0.0146015	0.0216923	0.0155572	0.00571755
FORMB_25880	pyridoxamine 5'-phosphate oxidase	0.0199264	0.0201829	0.0064784	0.0155293	0.00783932
FORMB_21590	phosphopantothenoylcysteine decarboxylase	0.0090686	0.0231562	0.0142517	0.0154922	0.00712527
FORMB_03710	damage-inducible protein CinA	0.0260276	0.0140157	0.00622338	0.0154222	0.00997673
FORMB_01870	hypothetical protein	0.00741695	0.0161397	0.0226308	0.0153958	0.00763415
FORMB_20440	stationary phase survival protein SurE	0.0155646	0.01255	0.0180075	0.015374	0.00273373
FORMB_09940	electron transfer flavoprotein, beta subunit	0.0159351	0.0194564	0.0107084	0.0153666	0.00440164
FORMB_10620	4-hydroxythreonine-4-phosphate dehydrogenase	0.0122763	0.0130165	0.0199211	0.0150713	0.00421633
FORMB_11190	ABC transporter, substrate-binding protein	0.0313539	0.0070228	0.00681576	0.0150641	0.0141077
FORMB_09960	conserved hypothetical protein (DUF151 / bifunctional nuclease domain / UVR domain)	0.0288757	0.0152511	0.00105926	0.015062	0.0139092
FORMB_05880	peptide methionine sulfoxide reductase MrsA	0.0255274	0.01948	0	0.0150025	0.0133397
FORMB_06690	peptidase, M12B family	0.0210176	0.00904805	0.0147603	0.014942	0.00598687
FORMB_15260	biopolymer transporter ExbD	0.0141085	0.0146708	0.016043	0.0149408	0.000995091
FORMB_24900	1,4-dihydroxy-2-naphthoate octaprenyltransferase	0.0015681	0	0.0431899	0.0149193	0.0244956
FORMB_05250	indole-3-glycerol phosphate synthase	0.0196471	0.0139866	0.011114	0.0149159	0.0043418
FORMB_26190	ATP phosphoribosyltransferase	0.0175738	0.0109645	0.0160489	0.0148624	0.00346074
FORMB_11980	aldehyde dehydrogenase B	0.0115365	0.0141485	0.0188287	0.0148379	0.00369466
FORMB_09110	transcriptional regulator, AsnC family	0.0199629	0.0170394	0.0074113	0.0148046	0.00656748
FORMB_06530	UDP-N-acetyl-D-mannosaminuronic acid dehydrogenase	0.0245776	0.0119744	0.00777797	0.0147767	0.00874338
FORMB_23880	membrane protein	0.0261778	0.0125172	0.00517103	0.014622	0.0106604
FORMB_24420	aminotransferase class IV	0.0194345	0.00972183	0.0146199	0.0145921	0.0048564
FORMB_05160	UTP--glucose-1-phosphate uridylyltransferase	0.0106191	0.017088	0.0158978	0.014535	0.00344306
FORMB_06840	16S rRNA methyltransferase	0.0200985	0.00751892	0.0157883	0.0144686	0.00639278
FORMB_11270	guanylate kinase	0.0235364	0.008234	0.0115548	0.0144418	0.00804933
FORMB_24560	glutathione peroxidase	0.0220853	0.00947352	0.0116743	0.014411	0.0067366
FORMB_07630	peptidase, M3 family	0.00784685	0.00943066	0.0258691	0.0143822	0.0099794
FORMB_14370	CMP deaminase	0.0211841	0.0101008	0.0118614	0.0143821	0.0059561
FORMB_20420	lipid-A-disaccharide synthase	0.0128015	0.0193211	0.0109586	0.0143604	0.0043938
FORMB_19070	hypothetical protein	0.0277171	0.0101712	0.0049583	0.0142822	0.0119234
FORMB_24450	methionyl-tRNA formyltransferase	0.0122266	0.0141713	0.0162978	0.0142319	0.00203627
FORMB_06540	UDP-N-acetylglucosamine 2-epimerase	0.00979988	0.0126227	0.0198358	0.0140861	0.00517553
FORMB_18180	short-chain dehydrogenase	0.0148695	0.0184457	0.0089262	0.0140805	0.00480856
FORMB_12890	hypothetical protein	0.0142611	0.0191572	0.00878321	0.0140672	0.0051897
FORMB_21500	peptide chain release factor 3	0.00613639	0.0186395	0.0173936	0.0140565	0.00688723
FORMB_07800	hypothetical protein	0.0197403	0.00750099	0.0148743	0.0140386	0.00616232
FORMB_16060	5,10-methylenetetrahydrofolate reductase	0.0165138	0.0112879	0.0142452	0.0140156	0.00262052
FORMB_24860	2-succinyl-5-enolpyruvyl-6-hydroxy-3- cyclohexene-1-carboxylate synthase	0.00594027	0.0211518	0.0148975	0.0139965	0.00764567
FORMB_03210	D-alanine--D-alanine ligase	0.0108479	0.00984651	0.021225	0.0139731	0.00630021
FORMB_03420	acetyltransferase	0.0170295	0.00571367	0.01917	0.0139711	0.00723075
FORMB_06440	polysaccharide export outer membrane protein	0.0205028	0.0173143	0.00389075	0.0139026	0.00881586
FORMB_14980	translation initiation factor IF-2	0.0274104	0.0098969	0.00436091	0.0138894	0.0120323
FORMB_05690	lactate utilization protein B/C	0.0190825	0.00965092	0.0127353	0.0138229	0.00480895
FORMB_12200	conserved hypothetical protein (DUF58)	0.0175929	0.0092813	0.0145539	0.0138094	0.00420553
FORMB_26210	histidinol phosphate aminotransferase	0.0152235	0.0107668	0.0154183	0.0138029	0.00263113
FORMB_23740	phosphoribosylformylglycinamidine synthase	0.0187218	0.00625862	0.0161841	0.0137215	0.00658641
FORMB_03620	peptidoglycan-binding protein LysM	0.00951231	0.0135248	0.0179679	0.0136684	0.00422965
FORMB_23730	long-chain-fatty-acid-CoA ligase	0.00584529	0.0206868	0.0144396	0.0136572	0.00745163
FORMB_03900	mannose-6-phosphate isomerase	0	0.0141898	0.0265405	0.0135767	0.0132808
FORMB_00850	transketolase	0.00967139	0.0168555	0.0142009	0.0135759	0.00363263
FORMB_05210	lipid-binding protein	0.0234908	0.0104045	0.00643407	0.0134431	0.00892516
FORMB_01050	3-dehydroquinate dehydratase	0.0267247	0.0103907	0.00320489	0.0134401	0.0120528
FORMB_16370	transcriptional regulator, Fis family	0.00567328	0.0189611	0.0156012	0.0134118	0.00690914
FORMB_10900	ABC transporter, permease protein	0.00757544	0.014169	0.018485	0.0134098	0.00549427
FORMB_15690	hypothetical protein	0.0194322	0.0149222	0.00577399	0.0133761	0.00695911
FORMB_26410	glycoside hydrolase, GH74 family	0	0	0.0401167	0.0133722	0.0231614
FORMB_02150	cob(I)yrinic acid a c-diamide adenosyltransferase	0.0290027	0.00549236	0.00558184	0.013359	0.0135479
FORMB_01160	cytochrome C biogenesis protein	0.0107641	0.0137087	0.0154992	0.013324	0.0023909
FORMB_13030	dTDP-glucose 4,6-dehydratase	0.0140441	0.0132856	0.0125712	0.0133003	0.000736562
FORMB_10910	ABC transporter, ATP-binding protein	0.00563593	0.0150407	0.0192034	0.0132933	0.00695044
FORMB_20810	NAD-dependent epimerase	0.0132475	0.0212575	0.00522426	0.0132431	0.00801661
FORMB_22390	N-acetylglucosamine kinase	0.00872486	0.0180262	0.0128524	0.0132012	0.00466048
FORMB_16480	ABC transporter, ATP-binding protein	0.0054598	0.0152259	0.0188398	0.0131752	0.00692173
FORMB_00360	3-dehydroquinate synthase	0.00726435	0.0116034	0.0204534	0.0131071	0.00672187
FORMB_23510	hydrogen peroxide-inducible gene activator	0.0168855	0.00472767	0.0175874	0.0130668	0.00723045
FORMB_16330	heat shock protein 60 family co-chaperone GroES	0.0236255	0.0100304	0.00551934	0.0130584	0.00942523
FORMB_25290	hypothetical protein	0.0234423	0.0064846	0.00911853	0.0130152	0.00912573
FORMB_20190	hypothetical protein	0.0207909	0.0103494	0.00778891	0.0129764	0.00688761
FORMB_13080	conserved hypothetical protein (DUF4254)	0.0112622	0.0172124	0.00996519	0.0128133	0.00386459
FORMB_21210	toxin RelE	0.0252339	0.0131635	0	0.0127991	0.0126209
FORMB_17090	hypothetical protein	0.0169125	0.00702929	0.0143561	0.012766	0.00512991
FORMB_13360	peptidase, M23 family	0.0133216	0.0130918	0.0117423	0.0127186	0.000853232
FORMB_20880	DNA-binding protein Dps	0.018338	0.0148181	0.00496776	0.012708	0.0069304
FORMB_06790	UDP-N-acetylmuramoylalanine--D-glutamate ligase	0.0117359	0.0101824	0.0159975	0.0126386	0.00301085
FORMB_07730	peptidase, M23 family	0.0229604	0.00532249	0.00938375	0.0125555	0.00923683
FORMB_00250	UDP-3-O-(3-hydroxymyristoyl) glucosamine N-acyltransferase	0.0150059	0.00892571	0.0136645	0.0125321	0.00319439
FORMB_10030	3-deoxy-D-manno-octulosonic acid transferase	0.0271026	0.00294814	0.00748308	0.0125113	0.0128383
FORMB_23590	conserved hypothetical protein (DUF1684)	0.00790889	0.00742644	0.0221931	0.0125095	0.00838973
FORMB_18600	thioredoxin family protein	0.0375229	0	0	0.0125076	0.0216639
FORMB_24950	methylcrotonoyl-CoA carboxylase	0.00280762	0.0203637	0.014274	0.0124818	0.0089142
FORMB_08080	ATP-dependent DNA helicase	0.0167625	0.00713423	0.0133214	0.0124061	0.00487899
FORMB_10440	inorganic polyphosphate kinase	0.0174468	0.00588017	0.0135082	0.0122784	0.00588056
FORMB_02710	cold-shock protein	0.036826	0	0	0.0122753	0.0212615
FORMB_03490	2-nitropropane dioxygenase	0.0132343	0.00484507	0.0187193	0.0122662	0.00698758
FORMB_07190	50S ribosomal protein L29	0.0365467	0	0	0.0121822	0.0211002
FORMB_10640	large-conductance mechanosensitive channel	0	0	0.0364426	0.0121475	0.0210401
FORMB_01810	amidohydrolase	0.0127738	0.00978054	0.0138533	0.0121359	0.00211001
FORMB_14790	hypothetical protein	0.0165488	0.00909896	0.0106012	0.012083	0.00393976
FORMB_19440	uroporphyrinogen-III synthase HemD	0.015469	0.0132845	0.00743801	0.0120639	0.00415234
FORMB_16050	methionine synthase	0.00929266	0.0137648	0.0129243	0.0119939	0.00237682
FORMB_03820	3-oxoacyl-[acyl-carrier protein] synthase	0.0126115	0.0111725	0.0120332	0.0119391	0.0007241
FORMB_05230	anthranilate synthase, amidotransferase component	0.0125483	0.0121359	0.0110951	0.0119264	0.00074893
FORMB_23830	ABC transporter, substrate-binding protein	0.00766513	0.0101548	0.0179179	0.0119126	0.00534762
FORMB_01230	DEAD/DEAH box helicase	0.0144714	0.013377	0.00764536	0.0118312	0.00366614
FORMB_05280	tryptophan synthase subunit alpha	0	0.0222305	0.0132253	0.0118186	0.0111818
FORMB_03090	soul heme-binding protein	0.0182974	0.00499053	0.011995	0.011761	0.00665654
FORMB_13690	uroporphyrinogen decarboxylase HemE	0.010428	0.0108091	0.0140017	0.0117463	0.00196255
FORMB_10000	malonyl CoA-acyl carrier protein transacylase	0.0196051	0.0154781	0	0.0116944	0.0103357
FORMB_02180	hypothetical protein	0.0295367	0.00291489	0.00243371	0.0116284	0.0155109
FORMB_03530	peptidase T, M20 family	0.0170484	0.00773217	0.0100921	0.0116242	0.00484339
FORMB_13950	DNA repair protein RadA	0.0150162	0.00903584	0.0103614	0.0114711	0.00314085
FORMB_06350	membrane protein	0.00811737	0.0119292	0.0143187	0.0114551	0.00312772
FORMB_12210	hypothetical protein	0.00716761	0.0107021	0.0161248	0.0113315	0.00451163
FORMB_05440	two-component system sensor histidine kinase	0.00489524	0.0206377	0.00837277	0.0113019	0.00826991
FORMB_17520	ribonuclease HII	0.00958876	0.00991301	0.0143743	0.011292	0.00267426
FORMB_07980	hemolysin-like protein	0.00435449	0.0200928	0.0094112	0.0112862	0.00803493
FORMB_06110	thiamine biosynthesis protein	0.00739608	0.0148503	0.0113397	0.0111954	0.0037292
FORMB_04290	hypothetical protein	0.0131343	0.0131622	0.00701032	0.0111023	0.00354377
FORMB_16180	rod shape-determining protein MreC	0.0107879	0.00603861	0.0162509	0.0110258	0.00511029
FORMB_02050	alkylhydroperoxidase	0.0243794	0.00321048	0.00540676	0.0109989	0.0116398
FORMB_14760	copper-containing nitrite reductase	0.00648366	0.0130289	0.0132858	0.0109328	0.00385521
FORMB_12220	aerotolerance protein BatA	0.0129382	0.00370114	0.0161385	0.0109259	0.00645824
FORMB_01980	tRNA (5-methylaminomethyl-2-thiouridylate)-methyltransferase	0.0132184	0.00477286	0.0147343	0.0109085	0.00536743
FORMB_22080	integrase family protein	0	0.03271	0	0.0109033	0.0188851
FORMB_09910	inorganic pyrophosphatase	0.00948908	0.00796776	0.0152471	0.0109013	0.00383968
FORMB_12340	hypothetical protein	0.0130982	0.00742333	0.0119462	0.0108226	0.00299964
FORMB_20670	glutamine synthetase	0.00757956	0.0126606	0.0120302	0.0107568	0.00276956
FORMB_14830	DNA polymerase I	0.00667802	0.0135757	0.01193	0.0107279	0.00360255
FORMB_09240	histidine kinase	0.0050602	0.0184891	0.00861536	0.0107215	0.00695779
FORMB_25000	hypothetical protein	0.0111654	0.0102307	0.0106804	0.0106922	0.000467482
FORMB_04370	alpha-2-macroglobulin family protein	0.0137515	0.00582302	0.0124894	0.010688	0.00426018
FORMB_15390	tryptophan 2,3-dioxygenase	0.010949	0.00871765	0.012341	0.0106692	0.00182782
FORMB_18520	phosphodiesterase	0.0195257	0.0084631	0.00390225	0.0106303	0.00803402
FORMB_10550	nitrogen fixation protein NifU	0.0114306	0.00593549	0.0142864	0.0105509	0.00424441
FORMB_07590	GTP-binding protein Obg	0.0163029	0.00624641	0.00901022	0.0105199	0.00519546
FORMB_15800	thiamine-monophosphate kinase	0.0165488	0.00247537	0.0123716	0.0104653	0.00722778
FORMB_09520	hypothetical protein	0	0	0.0313218	0.0104406	0.0180837
FORMB_06940	arginyl-tRNA synthetase	0.00436008	0.0194044	0.007285	0.0103498	0.00797673
FORMB_22880	imidazolonepropionase	0.0160021	0.00899584	0.00588991	0.010296	0.00517997
FORMB_15300	isoleucyl-tRNA synthetase	0.0120476	0.00543054	0.0133001	0.0102594	0.00422854
FORMB_09060	hypothetical protein	0.0306981	0	0	0.0102327	0.0177236
FORMB_12250	aerotolerance protein BatD	0.0067433	0.0135147	0.0104174	0.0102251	0.00338978
FORMB_15770	hypothetical protein	0.0120614	0.0145287	0.00406416	0.0102181	0.00547038
FORMB_17960	acyl-CoA dehydrogenase	0.0158881	0.00493365	0.00974708	0.0101896	0.00549059
FORMB_06600	UDP-N-acetylglucosamine 4-epimerase	0.010445	0.0102304	0.00975765	0.0101444	0.000351668
FORMB_01750	RNA polymerase sigma-70 factor	0.0107144	0.00410375	0.0154207	0.0100796	0.00568513
FORMB_05460	carbonic anhydrase	0.014035	0.0104364	0.00548725	0.00998622	0.00429161
FORMB_01300	outer membrane assembly protein	0.00627195	0.0118536	0.0118264	0.00998397	0.00321473
FORMB_05610	phosphopantetheine adenylyltransferase	0.0157969	0.00935507	0.00477932	0.0099771	0.00553506
FORMB_01390	DNA polymerase III delta subunit	0.0138024	0.0076197	0.00833827	0.00992012	0.0033813
FORMB_10410	alpha/beta hydrolase	0.0104956	0.0139362	0.00519774	0.00987652	0.00440202
FORMB_08590	ribosomal large subunit pseudouridine synthase B	0.0174482	0.00722436	0.00494235	0.00987165	0.00665999
FORMB_24880	transcriptional regulator, GntR family	0.0104109	0.00704851	0.0118484	0.00976928	0.00246345
FORMB_16410	arginase	0.0149565	0.00909221	0.00513969	0.00972947	0.00493935
FORMB_03120	hypothetical protein	0	0	0.0291092	0.00970307	0.0168062
FORMB_05830	NAD-dependent glyceraldehyde-3-phosphate dehydrogenase	0.0130547	0.00606952	0.00969756	0.00960725	0.00349344
FORMB_15820	gliding motility protein GldE	0.00477586	0.00961612	0.0142695	0.00955384	0.00474715
FORMB_01640	DNA recombination and repair protein RecF	0.00963875	0.00863297	0.0102512	0.00950763	0.000817034
FORMB_21650	hypothetical protein	0.0103694	0.00467935	0.0133954	0.00948141	0.00442537
FORMB_05770	UDP-N-acetylenolpyruvoylglucosamine reductase	0.00781185	0.00718072	0.0134457	0.00947942	0.00344935
FORMB_24110	membrane protein (DUF4480)	0.0098237	0.0117118	0.00655166	0.00936237	0.0026108
FORMB_00950	penicillin-binding protein	0.00381051	0.0121227	0.0121493	0.00936082	0.00480673
FORMB_08710	transcriptional regulator, LytR family	0.00442183	0.0163636	0.00690553	0.00923031	0.00630118
FORMB_01600	DNA mismatch repair protein MutL	0.00412661	0.0106891	0.0126786	0.00916478	0.00447514
FORMB_26220	imidazoleglycerol-phosphate dehydratase	0.011201	0.00792906	0.00831026	0.00914677	0.00178919
FORMB_21860	membrane protein (DUF4480)	0.00750311	0.00725267	0.0126063	0.00912068	0.00302119
FORMB_23070	threonine aldolase	0.0102162	0.00423363	0.0126769	0.00904227	0.00434235
FORMB_03760	recombinase RecR	0.0141194	0.00744826	0.00553752	0.00903505	0.00450561
FORMB_03770	glycoside hydrolase, GH74 family	0.0143984	0.00367439	0.0084872	0.00885334	0.00537139
FORMB_18410	GTP cyclohydrolase I	0.0086243	0.00709708	0.0108057	0.00884237	0.00186392
FORMB_02610	hypothetical protein	0.00899362	0	0.0175048	0.00883282	0.00875353
FORMB_24180	transcriptional regulator, LytTR family	0.0074343	0.0139396	0.00503898	0.0088043	0.00460576
FORMB_21300	30S ribosomal protein S21	0.0262666	0	0	0.00875554	0.015165
FORMB_01110	GlcNAc-PI de-N-acetylase	0.00557654	0.00746541	0.0130623	0.00870142	0.00389295
FORMB_04660	shikimate kinase	0.0173736	0.00588666	0.00276273	0.00867432	0.00769398
FORMB_00820	excinuclease ABC subunit A	0.0061758	0.00824725	0.0112911	0.00857138	0.00257301
FORMB_11090	ribosome recycling factor	0.0113607	0.0044661	0.0095542	0.00846032	0.00357508
FORMB_04640	RNA-binding protein	0.0186009	0	0.00676161	0.00845417	0.00941525
FORMB_26710	acetyl-CoA synthetase	0.00493993	0.00841349	0.0117728	0.00837539	0.00341658
FORMB_06430	tyrosine-protein kinase Ptk	0.00615698	0.0103232	0.00846105	0.00831373	0.00208699
FORMB_25310	hypothetical protein	0.00545392	0.00763191	0.0117856	0.00829046	0.00321678
FORMB_09230	conserved hypothetical protein (DUF3127)	0.0150433	0.00824413	0.0013	0.0081958	0.00687176
FORMB_15700	cysteine sulfinate desulfinase SufS	0.00985516	0.00844673	0.00627141	0.0081911	0.0018055
FORMB_03590	chaperonin DsaA	0.0244847	0	0	0.00816157	0.0141363
FORMB_07960	acetyltransferase, GNAT family	0.0147689	0.0035588	0.0061427	0.00815681	0.0058702
FORMB_23760	oxidoreductase	0.00924355	0.00769373	0.00731504	0.00808411	0.00102181
FORMB_13670	delta-aminolevulinic acid dehydratase	0.00486083	0.0104559	0.0089097	0.00807547	0.00288931
FORMB_03310	prolyl endopeptidase, S9 family	0.00352529	0.0097582	0.0107903	0.00802461	0.00393055
FORMB_12740	DNA polymerase III delta prime subunit	0.00704087	0.00945923	0.00731152	0.00793721	0.00132504
FORMB_26760	conserved hypothetical protein (DUF62)	0.00323536	0.0120001	0.00856565	0.0079337	0.0044164
FORMB_24470	ATPase	0.00947879	0.00734826	0.00691517	0.00791407	0.00137227
FORMB_22710	helicase UvrD	0.00459149	0.0117619	0.00727164	0.00787501	0.00362308
FORMB_22360	N-acetyl-gamma-glutamyl-phosphate reductase	0.0113119	0.00446065	0.00778075	0.00785108	0.00342615
FORMB_21740	3-hydroxybutyryl-CoA dehydrogenase	0.00789448	0.00820075	0.00734546	0.00781356	0.000433351
FORMB_20980	transcriptional regulator, Fis family	0.00948614	0.00722436	0.00660284	0.00777111	0.00151742
FORMB_19640	acyl-CoA dehydrogenase	0.00299454	0.00670928	0.0134372	0.00771366	0.00529326
FORMB_15210	hydrolase TatD	0.00798005	0.00813608	0.00658949	0.00756854	0.000851461
FORMB_21610	DNA repair protein RecN	0.00323624	0.00903922	0.0103862	0.00755389	0.00379936
FORMB_09520	hypothetical protein	0	0.0224892	0	0.0074964	0.0129842
FORMB_19510	long-chain-fatty-acid--luciferin-component ligase	0.0138089	0.00129385	0.00704426	0.00738233	0.00626435
FORMB_12550	peptidase, M1 family	0.00318537	0.0111543	0.00775089	0.00736354	0.00399858
FORMB_12360	alanine racemase	0.00626489	0.00974495	0.00607797	0.0073626	0.00206529
FORMB_23790	glycosyltransferase, GT2 family	0.00994926	0.00405726	0.00807565	0.00736072	0.00301036
FORMB_10240	filamentation induced by cAMP protein Fic	0	0.0217391	0	0.00724635	0.0125511
FORMB_22460	CoB--CoM heterodisulfide reductase	0.0151124	0	0.00659097	0.00723445	0.0075767
FORMB_11790	phosphoribosylglycinamide formyltransferase	0.00628018	0.0026193	0.012732	0.00721049	0.00512014
FORMB_03170	hemolysin D	0.00788125	0.00392531	0.00980124	0.0072026	0.00299618
FORMB_10800	conserved hypothetical protein (DUF2490)	0.00354411	0.00756463	0.0104179	0.00717555	0.00345338
FORMB_00380	peptidase, M14 family	0.00881866	0.00689526	0.00580107	0.00717166	0.00152767
FORMB_06570	dTDP-glucose 4,6-dehydratase	0.00841935	0.00788776	0.00470551	0.0070042	0.0020084
FORMB_22610	N-acetyl-alpha-D-glucosaminyl L-malate synthase	0.00896245	0.00513781	0.00683116	0.00697714	0.00191649
FORMB_01620	6,7-dimethyl-8-ribityllumazine synthase	0.0140691	0.00478014	0.00200917	0.0069528	0.00631671
FORMB_06020	hydrolase	0.0166108	0.00313723	0.00110671	0.00695158	0.00842652
FORMB_00980	peptidase, M48 family	0.00664039	0.0113663	0.00272731	0.00691133	0.00432586
FORMB_09870	ribonuclease Z	0.00341208	0.0039518	0.0131092	0.00682438	0.00544954
FORMB_01090	peptidase, M28 family	0.00404751	0.00481053	0.0116118	0.00682327	0.00416448
FORMB_21730	conserved hypothetical protein (DUF1015)	0.00864694	0.00397258	0.00777018	0.00679657	0.00248462
FORMB_26580	cold shock protein CspA	0	0	0.0203699	0.00678998	0.0117606
FORMB_00510	peptide methionine sulfoxide reductase	0.0133993	0	0.00692111	0.00677346	0.00670086
FORMB_24260	hypothetical protein	0.00660686	0.00438142	0.00908088	0.00668972	0.00235082
FORMB_10110	transcriptional regulator, LuxR family	0.00452445	0.00722488	0.0081617	0.00663701	0.00188854
FORMB_07520	hypothetical protein	0	0.00953586	0.0103374	0.00662443	0.00575091
FORMB_05930	3-oxoacyl-[acyl-carrier protein] reductase	0.00361409	0.01032	0.00588045	0.00660486	0.00341116
FORMB_15010	molybdopterin oxidoreductase	0.00494581	0.0011791	0.0136007	0.00657522	0.0063691
FORMB_09990	dihydrofolate reductase	0.0157575	0.00395726	0	0.00657158	0.00819761
FORMB_07510	hypothetical protein	0.00755545	0.00164381	0.0105003	0.00656651	0.00451029
FORMB_18120	peptidase, C25 family	0.00957759	0.00331074	0.00663104	0.00650646	0.00313528
FORMB_04280	hypothetical protein	0.00616815	0.00907376	0.00418434	0.00647542	0.00245915
FORMB_08770	hypothetical protein	0.00925473	0.00601082	0.00413668	0.00646741	0.00258939
FORMB_04150	tRNA (guanine-N(1)-)-methyltransferase	0.010026	0.00932286	0	0.00644962	0.00559659
FORMB_11020	hydrolase	0.00144564	0.00682825	0.0110372	0.00643703	0.00480773
FORMB_15280	hypothetical protein	0.015105	0.00416947	0	0.00642483	0.00780098
FORMB_09780	prephenate dehydrogenase	0.00910153	0.00455312	0.00524021	0.00629829	0.00245187
FORMB_00940	cytidylate kinase	0.0110522	0.00577835	0.00204998	0.00629351	0.00452318
FORMB_09200	polyphosphate kinase	0.00440624	0.0107834	0.00362497	0.00627155	0.00392688
FORMB_04580	queuine tRNA-ribosyltransferase	0.0146146	0	0.00399183	0.00620213	0.00755383
FORMB_00060	hypothetical protein	0.00339856	0.00888181	0.00622727	0.00616921	0.00274209
FORMB_12800	gh3 auxin-responsive promoter	0.00171339	0.00616537	0.0105329	0.00613722	0.00440983
FORMB_08750	glycosyltransferase, GT1 family	0.00474616	0.00593965	0.00757043	0.00608541	0.00141777
FORMB_14000	ferrous iron transport protein B	0.00648307	0.00665655	0.00503638	0.00605867	0.000889565
FORMB_06560	glucose-1-phosphate thymidylyltransferase	0.00898362	0.0091013	0	0.00602831	0.005221
FORMB_22030	hypothetical protein	0.0106726	0	0.00739275	0.00602179	0.00546679
FORMB_22780	recombination inhibitory protein MutS2	0.00368701	0.00472091	0.00963413	0.00601402	0.00317744
FORMB_18100	cytidine deaminase	0.017752	0	0	0.00591733	0.0102491
FORMB_22470	ABC transporter, ATPase	0.0107361	0.00483728	0.00212658	0.00589999	0.00440205
FORMB_09620	exodeoxyribonuclease III	0.00849874	0.00672513	0.002453	0.00589229	0.00310773
FORMB_24040	conserved hypothetical protein (DUF4252)	0.0174921	0	0	0.00583069	0.010099
FORMB_01210	tRNA(Ile)-lysidine synthetase	0	0.00786282	0.00959296	0.00581859	0.00511276
FORMB_16080	polyprenyl synthetase	0.0057709	0.00529522	0.00631537	0.00579383	0.000510463
FORMB_19470	dihydroorotase	0.00642309	0.00211359	0.00879118	0.00577595	0.0033855
FORMB_09250	HIT family hydrolase	0.0130488	0.00271878	0.0015435	0.00577035	0.00633063
FORMB_15100	gamma-glutamyltranspeptidase	0.0134622	0.00164561	0.00213066	0.00574615	0.00668669
FORMB_18480	30S ribosomal protein S20	0.0081303	0.00158773	0.00748771	0.00573525	0.0036062
FORMB_08220	peptidyl-tRNA hydrolase	0.00684004	0.00547652	0.00481326	0.00570994	0.00103335
FORMB_23770	antibiotic ABC transporter ATP-binding protein	0.00607494	0.0037905	0.00724605	0.00570383	0.00175741
FORMB_24020	RNA polymerase sigma-70 factor	0.0107108	0.00135295	0.00500782	0.00569053	0.00471615
FORMB_23650	acyl-CoA dehydrogenase	0.00157346	0.0102112	0.00521796	0.00566754	0.00433639
FORMB_11850	threonine dehydratase	0.0055883	0.00434194	0.00703313	0.00565446	0.00134681
FORMB_20160	hypothetical protein	0.00550038	0.011432	0	0.00564413	0.00571736
FORMB_13120	conserved hypothetical protein (DUF583)	0.0168846	0	0	0.00562819	0.00974831
FORMB_06860	2-hydroxy-6-oxo-6-phenylhexa-2,4-dienoate hydrolase	0.0064519	0.00616329	0.00422422	0.00561314	0.00121147
FORMB_09260	transcription elongation factor GreA	0.00741343	0.00518067	0.00420511	0.00559974	0.0016447
FORMB_12840	dTDP-4-dehydrorhamnose reductase	0.00715437	0.00217546	0.00745767	0.00559583	0.00296601
FORMB_22630	sodium/glutamate symport protein	0.00717701	0.00427571	0.00532293	0.00559188	0.00146923
FORMB_01880	acetylornithine aminotransferase	0.00585088	0.00578978	0.00507515	0.00557193	0.000431314
FORMB_00830	hypothetical protein	0.00716878	0.00549704	0.00404283	0.00556955	0.00156424
FORMB_16020	siroheme synthase	0.00506284	0.0115557	0	0.0055395	0.00579255
FORMB_22350	tRNA threonylcarbamoyladenosine modification protein TsaD	0.0095323	0	0.00703925	0.00552385	0.00494353
FORMB_09610	hypothetical protein	0.00648778	0.00198382	0.00809438	0.00552199	0.00316769
FORMB_13760	nitrogen regulation protein NtrY	0.00302247	0.00542769	0.00809512	0.00551509	0.00253745
FORMB_21890	general stress protein (DUF2847)	0.0130155	0.00352374	0	0.00551309	0.00673196
FORMB_07350	hypothetical protein	0.0112698	0.00178041	0.00344321	0.00549781	0.00506736
FORMB_06760	UDP-N-acetylmuramate--alanine ligase	0.0128765	0	0.00342448	0.00543365	0.00666921
FORMB_19760	DNA polymerase III alpha subunit	0.00429803	0.00916857	0.00276403	0.00541021	0.00334399
FORMB_12230	aerotolerance protein BatB	0.00561506	0.00383284	0.00664773	0.00536521	0.00142398
FORMB_14840	glycosylasparaginase	0.0160621	0	0	0.00535404	0.00927347
FORMB_13370	thioesterase	0.00936793	0.00655681	0	0.00530825	0.00480715
FORMB_21090	phosphonate ABC transporter ATP-binding protein	0.00329593	0.00857167	0.00402651	0.00529804	0.00285849
FORMB_10210	cell filamentation protein Fic	0.00342384	0.00428973	0.00805877	0.00525745	0.00246434
FORMB_01540	signal peptidase I	0.00447387	0.00173678	0.00939098	0.00520054	0.0038785
FORMB_18580	DoxX family protein	0.00384932	0.00763944	0.00407714	0.00518863	0.00212551
FORMB_02620	excinuclease ABC subunit B	0.00282749	0.00544249	0.0072952	0.00518839	0.00224466
FORMB_01760	hypothetical protein	0.0115303	0.00249106	0.00144906	0.00515682	0.00554416
FORMB_20990	peptidase, M28 family	0.00112672	0.00495521	0.00936465	0.00514886	0.00412238
FORMB_11070	glycoside hydrolase, GH16 family	0.0088313	0.00308606	0.00349032	0.0051359	0.00320669
FORMB_10630	riboflavin synthase subunit alpha	0.00875838	0.0016081	0.00503768	0.00513472	0.00357613
FORMB_18140	UDP-N-acetylmuramoyl-tripeptide--D-alanyl-D- alanine ligase	0.00611905	0.00489079	0.00430879	0.00510621	0.000924154
FORMB_06950	amidinotransferase	0.00462619	0	0.0106045	0.0050769	0.0053166
FORMB_09820	deacylase	0.00131549	0.00412479	0.00966232	0.0050342	0.00424708
FORMB_03190	hypothetical protein	0.00226437	0.00695578	0.00587358	0.00503125	0.00245652
FORMB_06730	cell division protein FtsZ	0.00389314	0.00393154	0.00719987	0.00500818	0.00189815
FORMB_08620	diphosphomevalonate decarboxylase	0.00722583	0.000919377	0.00684878	0.00499799	0.00353721
FORMB_13530	succinyl-CoA:3-ketoacid-coenzyme A transferase subunit B	0.00698824	0.00583263	0.00212954	0.00498347	0.00253822
FORMB_07570	peptidoglycan synthetase	0	0.00617082	0.00870624	0.00495902	0.00447783
FORMB_08520	conserved hypothetical protein (DUF547)	0	0.0148609	0	0.00495365	0.00857997
FORMB_07090	50S ribosomal protein L30	0.0147942	0	0	0.0049314	0.00854144
FORMB_02400	ADP-heptose-LPS heptosyltransferase	0.00875515	0.00397648	0.00204052	0.00492405	0.00345615
FORMB_07550	hypothetical protein	0.00966168	0.00240035	0.00265126	0.00490443	0.00412181
FORMB_09650	50S rRNA methyltransferase	0.00518634	0.00439805	0.00512392	0.00490277	0.000438216
FORMB_20480	urocanate hydratase	0.00385962	0.00535807	0.00548188	0.00489986	0.000902998
FORMB_21250	potassium transporter TrkA	0.00314862	0.00561367	0.00592626	0.00489618	0.00152148
FORMB_06580	UDP-glucuronate 4-epimerase	0	0	0.0146431	0.00488102	0.00845418
FORMB_26470	deoxyribodipyrimidine photolyase	0.00523309	0.00486559	0.00446292	0.00485387	0.000385223
FORMB_14270	hypothetical protein	0.00825704	0	0.00629942	0.00485215	0.00431458
FORMB_20450	peptidase, S41 family	0.0036382	0.00710124	0.00373106	0.0048235	0.00197313
FORMB_13040	glycosyltransferase	0.00607406	0.0041009	0.0040521	0.00474235	0.00115355
FORMB_03990	NAD-dependent DNA ligase LigA	0.00315126	0.00701293	0.00404765	0.00473728	0.00202109
FORMB_16110	ligand-binding protein SH3	0.00768365	0.0030658	0.00342893	0.00472613	0.00256772
FORMB_13090	heptosyltransferase	0.00548597	0.003311	0.0053782	0.00472506	0.00122579
FORMB_16460	FAD-dependent oxidoreductase	0.00438566	0.00627966	0.00347307	0.0047128	0.00143161
FORMB_23160	GTP cyclohydrolase	0.00401487	0.0066033	0.0034115	0.00467656	0.00169567
FORMB_20570	signal transduction histidine kinase	0	0.00903065	0.00494921	0.00465995	0.00452227
FORMB_18640	metallo-beta-lactamase family protein	0.0088807	0	0.00507199	0.0046509	0.0044553
FORMB_05370	von Willebrand factor A	0.00568857	0.00350452	0.00475225	0.00464844	0.00109572
FORMB_08180	hypothetical protein	0	0.0114863	0.00239588	0.00462739	0.00605958
FORMB_25950	ATP-dependent endonuclease	0.00342061	0.00411674	0.00627679	0.00460471	0.00148931
FORMB_10260	DNA repair protein	0.00862959	0.00474013	0.000414929	0.00459488	0.00410926
FORMB_00660	transcriptional regulator, AsnC family	0.00806385	0.00251018	0.00317243	0.00458215	0.00303337
FORMB_12590	universal stress protein UspA	0.00682975	0.00365932	0.0031116	0.00453356	0.00200733
FORMB_01450	uridine kinase	0.00456679	0.00584614	0.00318244	0.00453179	0.00133219
FORMB_06510	TDP-4-keto-6-deoxy-D-glucose transaminase	0	0.00934546	0.00407492	0.00447346	0.00468546
FORMB_06830	S-adenosyl-methyltransferase MraW	0.013369	0	0	0.00445633	0.00771859
FORMB_21640	glycosyltransferase, GT2 family	0.00563182	0.00236633	0.00535965	0.0044526	0.00181188
FORMB_26040	serine kinase	0.00618785	0.00715111	0	0.00444632	0.00388063
FORMB_13700	porphobilinogen deaminase	0	0.00652538	0.00675456	0.00442665	0.0038353
FORMB_10350	7,8-dihydro-6-hydroxymethylpterin-pyrophosphokin ase	0.00200352	0.00725475	0.00402057	0.00442628	0.00264902
FORMB_04600	sulfatase	0.000647866	0.00559886	0.00670226	0.00431633	0.00322453
FORMB_19940	peptidase, S66 family	0.00491082	0.00299021	0.00499168	0.00429757	0.00113293
FORMB_00460	acyl-CoA reductase	0.00496581	0.00342192	0.00446533	0.00428435	0.000787696
FORMB_14630	1-deoxy-D-xylulose-5-phosphate synthase	0.000746488	0.00643291	0.00553214	0.00423718	0.00305639
FORMB_26400	hypothetical protein	0.00369142	0.0032684	0.0057126	0.00422414	0.00130628
FORMB_13680	coproporphyrinogen III oxidase	0.0059632	0	0.0066978	0.00422034	0.00367333
FORMB_18170	peptidase, M28 family	0.00402751	0.00188465	0.00673675	0.00421631	0.00243155
FORMB_01690	gliding motility protein GldI	0.0100166	0.002618	0	0.00421153	0.00519495
FORMB_15890	3-isopropylmalate dehydratase small subunit	0.00658922	0	0.00599414	0.00419445	0.00364467
FORMB_13650	hypothetical protein	0	0.0038905	0.00868843	0.00419298	0.00435211
FORMB_12330	glycerol-3-phosphate dehydrogenase	0.00705087	0.00273177	0.00277683	0.00418649	0.00248073
FORMB_02300	protein kinase	0.00356116	0.0037105	0.00527842	0.00418336	0.000951284
FORMB_02560	hypothetical protein	0.0124816	0	0	0.00416052	0.00720623
FORMB_22530	hypothetical protein	0.008649	0.00256249	0.00124371	0.00415173	0.00395017
FORMB_00300	phosphohydrolase	0.00366672	0.00431181	0.00439633	0.00412496	0.000399085
FORMB_16100	DNA primase	0.00153835	0.00677058	0.00406342	0.00412412	0.00261665
FORMB_01200	hydrolase	0.00398282	0.00288138	0.00529715	0.00405378	0.00120945
FORMB_05740	conserved hypothetical protein (DUF1573)	0.0121599	0	0	0.00405329	0.00702051
FORMB_02110	membrane protein (DUF4105)	0.00493052	0.00428947	0.00293689	0.00405229	0.00101776
FORMB_14860	phosphoesterase	0.00355557	0.00257464	0.00591272	0.00401431	0.00171567
FORMB_07000	hypothetical protein	0.00910094	0.00292164	0	0.00400753	0.00464663
FORMB_04030	riboflavin biosynthesis protein RibD	0.00660422	0	0.00540565	0.00400329	0.00351836
FORMB_02410	SAM-dependent methyltransferase	0.00690003	0.00127658	0.00381322	0.00399661	0.0028162
FORMB_13450	hypothetical protein	0	0.00488975	0.00705223	0.00398066	0.00361294
FORMB_11830	hypothetical protein	0.00994308	0.00193307	0	0.00395872	0.00527197
FORMB_10850	hypothetical protein	0.00289639	0.00451701	0.00445457	0.00395599	0.000918173
FORMB_25990	acyltransferase	0.00534189	0.00652045	0	0.00395411	0.00347469
FORMB_23810	50S ribosomal protein L31	0	0	0.0118622	0.00395405	0.00684862
FORMB_12920	benzil reductase	0.00689326	0.00307905	0.00186544	0.00394592	0.00262361
FORMB_06040	heme oxygenase	0.00869046	0.00297385	0	0.0038881	0.00441678
FORMB_15830	single-stranded DNA-binding protein	0.00950172	0	0.00209004	0.00386392	0.00499306
FORMB_08630	hypothetical protein	0.00257491	0.00591757	0.00309008	0.00386085	0.0017997
FORMB_21670	two-component system sensor histidine kinase	0.00137992	0.00271982	0.00746342	0.00385438	0.00319651
FORMB_02660	signal transduction protein	0.000789095	0.00724774	0.00349347	0.00384344	0.00324351
FORMB_21920	Clp protease ClpC	0.00338297	0.00194138	0.00619073	0.00383836	0.00216097
FORMB_02500	tRNA nucleotidyltransferase	0	0.00481962	0.00667926	0.00383296	0.00344721
FORMB_14520	phosphate:sodium symporter	0.00243633	0.00372686	0.00532367	0.00382895	0.00144638
FORMB_23200	glycosyltransferase, GT1 family	0.0078292	0.00360738	0	0.00381219	0.00391862
FORMB_23580	RNA polymerase sigma-70 factor	0.00903713	0.00237378	0	0.00380364	0.00468517
FORMB_13770	enoyl-CoA hydratase	0.00612816	0.00316736	0.0020663	0.00378727	0.00210069
FORMB_08540	NADH dehydrogenase	0.00191184	0.00286268	0.00658263	0.00378572	0.00246841
FORMB_17630	cystathionine beta-synthase	0.00276727	0.00473182	0.00384457	0.00378122	0.000983806
FORMB_13960	conserved hypothetical protein (DUF1094)	0.011341	0	0	0.00378032	0.00654771
FORMB_22900	membrane protein (DUF2721)	0.0113169	0	0	0.00377228	0.00653379
FORMB_06050	glycosyltransferase	0	0.00747736	0.00377112	0.00374949	0.00373872
FORMB_18690	hypothetical protein	0.00519546	0.00392868	0.00211359	0.00374591	0.00154904
FORMB_08160	dimethyladenosine transferase	0	0.00566432	0.00555996	0.00374143	0.00324059
FORMB_12420	hypothetical protein	0	0	0.0112121	0.00373736	0.00647331
FORMB_09980	thymidylate synthase	0.00448328	0.00476195	0.00195298	0.00373274	0.0015476
FORMB_12470	conserved hypothetical protein (DUF2807)	0.00224499	0.00506846	0.00385551	0.00372299	0.00141639
FORMB_10770	UDP-2,3-diacylglucosamine hydrolase	0.00293117	0.00574328	0.00247414	0.0037162	0.00177031
FORMB_25920	methyltransferase RsmD	0.00738079	0	0.00374367	0.00370815	0.00369052
FORMB_10610	DNA-binding protein (DUF177)	0	0.00782126	0.00323586	0.00368571	0.00392999
FORMB_05900	kynurenine 3-monooxygenase	0.00134992	0.00613108	0.00354596	0.00367566	0.00239322
FORMB_19910	ATP-dependent DNA helicase	0.00424981	0.00224193	0.00441952	0.00363709	0.00121121
FORMB_08500	purine nucleoside phosphorylase	0.00183851	0.00638252	0.00266239	0.00362781	0.00242096
FORMB_06200	hypothetical protein	0.00494816	0.00265098	0.00320359	0.00360091	0.00119902
FORMB_08760	glycoside hydrolase, GH5 family	0.00102565	0.00536145	0.00438854	0.00359188	0.00227504
FORMB_07830	zeta toxin	0.00656717	0.00122918	0.0029571	0.00358448	0.00272374
FORMB_15510	hypothetical protein	0	0.000794594	0.0098235	0.00353936	0.0054567
FORMB_10680	hypothetical protein	0.00395753	0.00524327	0.0014172	0.00353933	0.00194702
FORMB_09720	GTPase RsgA	0.00499257	0.00156337	0.00399331	0.00351641	0.00176364
FORMB_20890	methyltransferase type 11	0.0036926	0.00298502	0.00386422	0.00351395	0.000466034
FORMB_10340	RNA methyltransferase	0.00771364	0.00282034	0	0.00351133	0.00390297
FORMB_13970	molecular chaperone DnaJ	0.00506137	0.00488455	0.000476708	0.00347421	0.00259742
FORMB_01140	ATPase	0.0083873	0.000628823	0.00140455	0.00347356	0.00427306
FORMB_13050	phosphoribosylamine--glycine ligase	0.00841994	0	0.00194352	0.00345449	0.00440864
FORMB_08450	glycoside hydrolase	0	0.000527496	0.00978121	0.00343623	0.00550123
FORMB_01570	endonuclease	0.00257347	0.00383673	0.00374831	0.00338617	0.000705207
FORMB_04590	protein phosphatase	0.00284802	0.00326139	0.00393396	0.00334779	0.000548103
FORMB_03480	ribonuclease Z	0.00350441	0	0.00653274	0.00334572	0.00326926
FORMB_00780	ATP-dependent DNA helicase RecG	0.00167846	0.00551782	0.00283154	0.00334261	0.00197004
FORMB_23050	arsenate reductase	0.00863782	0	0.00134373	0.00332719	0.00464796
FORMB_05950	2-amino-3-carboxymuconate-6-semialdehyde decarboxylase	0.00301542	0.00386842	0.00298529	0.00328971	0.000501405
FORMB_18540	ABC transporter, ATP-binding protein	0.000466794	0.00369517	0.00562951	0.00326382	0.00260825
FORMB_08120	glyoxalase	0.00977812	0	0	0.00325937	0.0056454
FORMB_07060	translation initiation factor IF-1	0.00977313	0	0	0.00325771	0.00564252
FORMB_21540	5'-nucleotidase	0.000446358	0.00645421	0.00284879	0.00324979	0.00302393
FORMB_10360	conserved hypothetical protein (DUF2797)	0.0027257	0.00491806	0.00207539	0.00323971	0.00148942
FORMB_05570	conserved hypothetical protein (DUF328)	0	0.00706228	0.00262567	0.00322932	0.00356963
FORMB_24850	isochorismate synthase	0.00410867	0.00139879	0.00406286	0.00319011	0.00155149
FORMB_24330	histidyl-tRNA synthetase	0.00953289	0	0	0.00317763	0.00550382
FORMB_12260	aerotolerance protein BatE	0.00542275	0.00222004	0.0018621	0.0031683	0.0019606
FORMB_14130	inosine-5-monophosphate dehydrogenase	0	0.00669785	0.00280687	0.00316824	0.00336352
FORMB_11290	tRNA dihydrouridine synthase B	0.0037273	0	0.00577084	0.00316604	0.00292607
FORMB_24120	DEAD-box ATP-dependent RNA helicase CshA	0	0.00704747	0.00231427	0.00312058	0.00359226
FORMB_08680	heme transporter CcmB	0.00819676	0.000638901	0.000460276	0.00309864	0.004416
FORMB_19780	conserved hypothetical protein (DUF58)	0.0040428	0.00174618	0.00348049	0.00308983	0.00119712
FORMB_03660	ribosomal protein S12 methylthiotransferase	0.00311422	0.00206268	0.00403671	0.0030712	0.000987717
FORMB_21070	glycosyltransferase, GT2 family	0.00670743	0	0.00250289	0.00307011	0.0033895
FORMB_21580	hypothetical protein	0.00582236	0.0033162	0	0.00304618	0.00292055
FORMB_06330	RNA methyltransferase	0.00499168	0.00197424	0.00210135	0.00302242	0.00170661
FORMB_07070	preprotein translocase subunit SecY	0.00556389	0.00116666	0.00226401	0.00299819	0.00228871
FORMB_12680	conserved hypothetical protein (DUF4421)	0.00396665	0.00282917	0.00206927	0.00295503	0.000954931
FORMB_01970	subtilisin-like serine protease, S8A family	0.00476615	0.00212123	0.00192163	0.00293634	0.0015878
FORMB_19870	transcription-repair coupling factor	0.0056474	0.000789919	0.00235044	0.00292925	0.00247993
FORMB_21660	dephospho-CoA kinase	0.0058991	0.00287671	0	0.00292527	0.00294985
FORMB_16040	5-methyltetrahydrofolate-homocysteine methyltransferase	0.00235161	0.00362244	0.00278443	0.00291949	0.00064609
FORMB_08950	peptidase, M28 family	0.00871898	0	0	0.00290633	0.0050339
FORMB_23870	murein transglycosylase	0.00576414	0	0.00294671	0.00290362	0.00288231
FORMB_22810	purine nucleoside phosphorylase	0	0.00565471	0.00297416	0.00287629	0.00282862
FORMB_14730	hypothetical protein	0.00346354	0.00166566	0.00338924	0.00283948	0.00101724
FORMB_10840	16S rRNA methyltransferase	0	0.00849271	0	0.0028309	0.00490327
FORMB_15680	Fe-S metabolism protein SufE	0.00848727	0	0	0.00282909	0.00490013
FORMB_21480	hypothetical protein	0	0	0.00848145	0.00282715	0.00489677
FORMB_26170	hypothetical protein	0.00193751	0.00216894	0.0043431	0.00281652	0.00132711
FORMB_02700	diaminopimelate decarboxylase	0	0	0.00837499	0.00279166	0.0048353
FORMB_00840	aminopeptidase, M1 family	0.000937734	0.0024402	0.00499428	0.00279074	0.00205087
FORMB_08700	histidine kinase	0.0053463	0.00301671	0	0.00278767	0.0026805
FORMB_12830	dTDP-4-dehydrorhamnose 3,5-epimerase	0.00832908	0	0	0.00277636	0.00480879
FORMB_03560	antitermination protein NusB	0.00150347	0.00269358	0.00413167	0.00277624	0.00131605
FORMB_10650	DNA-binding protein	0.0061214	0.00218378	0	0.00276839	0.00310229
FORMB_11720	hypothetical protein	0.00362115	0.00323698	0.00138539	0.00274784	0.00119545
FORMB_04740	hypothetical protein	0.00823469	0	0	0.0027449	0.0047543
FORMB_06240	thiol-disulfide interchange protein	0	0.00558431	0.00262882	0.00273771	0.00279375
FORMB_10390	ATP-dependent Clp protease, proteolytic subunit ClpP	0.00820411	0	0	0.0027347	0.00473664
FORMB_01720	amino acid permease	0.00296602	0.0030219	0.00214994	0.00271262	0.000488093
FORMB_11320	methylmalonyl-CoA epimerase	0.00230336	0.00581341	0	0.00270559	0.0029275
FORMB_24630	flavin oxidoreductase	0.00611875	0.000641031	0.00134559	0.00270179	0.00298007
FORMB_05200	thioredoxin	0.00809061	0	0	0.00269687	0.00467111
FORMB_22480	methylated-DNA--protein-cysteine methyltransferase	0.00460355	0.00339204	0	0.0026652	0.00238629
FORMB_24140	50S rRNA methyltransferase	0.00702793	0	0.000935148	0.00265436	0.00381638
FORMB_19460	dolichyl-phosphate beta-D-mannosyltransferase	0.00317185	0.00287281	0.00191217	0.00265228	0.000658156
FORMB_02270	hypothetical protein	0.00494993	0.00300086	0	0.00265026	0.00249352
FORMB_21880	phosphoglycerate mutase	0.00405604	0.00388115	0	0.00264573	0.00229294
FORMB_15840	adenine glycosylase	0.00379434	0	0.0041198	0.00263805	0.0022904
FORMB_02550	excinuclease ABC subunit B	0.00275889	0.00360712	0.00144153	0.00260251	0.00109123
FORMB_03720	2-hydroxyhepta-2,4-diene-1,7-dioate isomerase	0	0.00776723	0	0.00258908	0.00448441
FORMB_22770	thiol-disulfide oxidoreductase	0	0.00464844	0.00306745	0.00257197	0.0023635
FORMB_08140	D-3-phosphoglycerate dehydrogenase	0	0	0.0076602	0.0025534	0.00442262
FORMB_20730	conserved hypothetical protein (DUF1684)	0.0018099	0.00227357	0.00355653	0.00254667	0.000904777
FORMB_11740	helicase UvrD	0.00161421	0.00181735	0.00419009	0.00254055	0.00143215
FORMB_26480	DEAD/DEAH box helicase	0	0.00762022	0	0.00254007	0.00439953
FORMB_05990	alpha-aspartyl dipeptidase peptidase E	0	0.00484533	0.00265126	0.00249887	0.00242626
FORMB_19270	peptidase, M41 family	0.00491523	0.00252173	0	0.00247899	0.00245789
FORMB_26250	imidazole glycerol phosphate synthase	0	0.00555392	0.00185616	0.00247003	0.00282739
FORMB_07740	transcriptional regulator, MerR family	0.0074096	0	0	0.00246987	0.00427794
FORMB_20020	thiol-disulfide interchange protein, TlpA-like family	0	0.00270657	0.00457197	0.00242618	0.00229885
FORMB_22420	N-acetylmuramoyl-L-alanine amidase	0.00724876	0	0	0.00241625	0.00418507
FORMB_06820	cell division protein FtsI	0	0.00419622	0.00304242	0.00241288	0.00216779
FORMB_22700	hypothetical protein	0.00717554	0	0	0.00239185	0.0041428
FORMB_03040	sulfatase	0	0.00261176	0.00452171	0.00237782	0.00226991
FORMB_07820	hypothetical protein	0.00239845	0.00197533	0.00271618	0.00236332	0.000371672
FORMB_14220	2-amino-3-ketobutyrate CoA ligase	0.00360821	0.0034175	0	0.0023419	0.00203039
FORMB_20510	N-acetylmuramidase	0.00245962	0.0045513	0	0.00233697	0.00227813
FORMB_04230	alpha/beta hydrolase	0.00290383	0.00231438	0.00173474	0.00231765	0.000584552
FORMB_00050	hypothetical protein	0.00687533	0	0	0.00229178	0.00396947
FORMB_05190	redoxin	0.00531895	0.000325464	0.00118078	0.00227507	0.00267055
FORMB_15920	hypothetical protein	0.000693619	0.00226232	0.00378596	0.0022473	0.00154622
FORMB_24480	conserved hypothetical protein (UPF0250)	0.00670507	0	0	0.00223502	0.00387118
FORMB_20400	thioredoxin	0.0066595	0	0	0.00221983	0.00384486
FORMB_04520	conserved hypothetical protein (DUF4197)	0	0.00514093	0.00142148	0.00218747	0.00265468
FORMB_09120	membrane protein	0.00652512	0	0	0.00217504	0.00376728
FORMB_01030	conserved hypothetical protein (DUF1572)	0.00450622	0.00189626	0	0.00213416	0.00226251
FORMB_21220	transcriptional regulator, Cro/C1 family	0.00107632	0.00285878	0.0024632	0.00213277	0.000936048
FORMB_12620	conserved hypothetical protein (DUF1814)	0.00307599	0	0.00324161	0.00210587	0.00182561
FORMB_21080	glycosyltransferase	0.00498286	0.00132027	0	0.00210104	0.00258156
FORMB_24910	metal-dependent hydrolase, beta-lactamase-like	0	0.00628771	0	0.0020959	0.00363021
FORMB_25640	DNA mismatch repair protein MutS	0.00443359	0.00179704	0	0.00207688	0.00223
FORMB_16280	TonB-dependent receptor	0	0.00345594	0.00275494	0.00207029	0.00182687
FORMB_10220	hypothetical protein	0	0.00616927	0	0.00205642	0.00356183
FORMB_19880	thiol-disulfide interchange protein, TlpA-like family	0.00613345	0	0	0.00204448	0.00354115
FORMB_26320	glyoxalase/bleomycin resistance protein/dioxygenase	0.00531513	0.000816413	0	0.00204385	0.00286227
FORMB_23560	glycerol acyltransferase	0.00300924	0.0022084	0.000911946	0.0020432	0.00105836
FORMB_04340	sulfatase	0	0.00340217	0.00270857	0.00203692	0.00179779
FORMB_19970	addiction module antitoxin	0	0.00598381	0	0.0019946	0.00345475
FORMB_07670	methyltransferase	0.00358233	0.00239895	0	0.00199376	0.00182522
FORMB_16210	histidine kinase	0.00597408	0	0	0.00199136	0.00344914
FORMB_24490	methionyl-tRNA formyltransferase	0.00194451	0.00399856	0	0.00198102	0.00199953
FORMB_01490	chromosome partitioning protein ParA	0.00156928	0.00436324	0	0.00197751	0.00221008
FORMB_22140	tRNA methyltransferase	0.00433538	0.00158241	0	0.0019726	0.00219387
FORMB_22600	beta-hexosaminidase	0.000726846	0.002285	0.00275012	0.00192066	0.0010597
FORMB_24760	magnesium chelatase	0	0.00301749	0.00271655	0.00191135	0.0016621
FORMB_01150	ABC transporter, ATP-binding protein	0.00211203	0	0.00357601	0.00189601	0.00179776
FORMB_10280	plasmid stabilization protein	0.00568151	0	0	0.00189384	0.00328022
FORMB_00520	lipoprotein ABC transporter ATP-binding protein	0	0.00178862	0.00385569	0.00188144	0.00192952
FORMB_08420	hypothetical protein	0.00147983	0.00416168	0	0.0018805	0.00210957
FORMB_22190	hypothetical protein	0.00556448	0	0	0.00185483	0.00321265
FORMB_10450	hypothetical protein	0	0.00228071	0.00320025	0.00182699	0.00164766
FORMB_01410	glycosyltransferase, GT2 family	0	0	0.00544404	0.00181468	0.00314312
FORMB_24510	protein PhnA	0.0024403	0	0.00297454	0.00180494	0.00158579
FORMB_01220	para-aminobenzoate synthase	0.00294632	0	0.00244206	0.00179612	0.00157579
FORMB_20310	filamentation induced by cAMP protein Fic	0.00307334	0	0.00230833	0.00179389	0.00159995
FORMB_03150	hypothetical protein	0.000880219	0.00125211	0.00323901	0.00179045	0.0012682
FORMB_15200	peptidase, A28 family	0.00534218	0	0	0.00178073	0.00308431
FORMB_08490	glycosyltransferase	0.00530543	0	0	0.00176848	0.00306309
FORMB_01320	hypothetical protein	0	0	0.00528918	0.00176306	0.00305371
FORMB_05180	rhodanese	0	0	0.00526581	0.00175527	0.00304021
FORMB_15610	membrane protein	0	0.00521262	0	0.00173754	0.00300951
FORMB_03880	conserved hypothetical protein (DUF4369)	0	0.00517911	0	0.00172637	0.00299016
FORMB_18530	tRNA pseudouridine synthase A	0	0.00517132	0	0.00172377	0.00298566
FORMB_10460	UDP pyrophosphate synthase	0	0.00514664	0	0.00171555	0.00297141
FORMB_20250	conserved hypothetical protein (DUF1239)	0.00194116	0.000689033	0.0024823	0.00170416	0.000919826
FORMB_23630	glycoside hydrolase, GH74 family	0.00213517	0.000556379	0.00240496	0.00169884	0.000998551
FORMB_20870	hypothetical protein	0	0.00197574	0.00311827	0.00169801	0.00157758
FORMB_18620	ribosomal protein L11 methyltransferase	0.00284761	0.0022323	0	0.0016933	0.00149837
FORMB_13520	succinyl-CoA:3-ketoacid coenzyme A transferase subunit A	0	0.00498404	0	0.00166135	0.00287754
FORMB_14350	thiol-disulfide interchange protein DsbD	0	0.00344062	0.00154009	0.00166024	0.00172345
FORMB_22130	filamentation induced by cAMP protein Fic	0.000864694	0.00229565	0.00170334	0.00162123	0.000719003
FORMB_05940	3-hydroxyanthranilate 3,4-dioxygenase	0	0.00481027	0	0.00160342	0.00277721
FORMB_15220	L-asparaginase	0.00232321	0	0.00237918	0.00156746	0.00135775
FORMB_01850	transcriptional regulator, Fur family	0.00468176	0	0	0.00156059	0.00270302
FORMB_18380	diacylglyceryl transferase	0.00360233	0.00107855	0	0.00156029	0.00184885
FORMB_01170	conserved hypothetical protein (DUF2520)	0	0.00462481	0	0.0015416	0.00267013
FORMB_05670	ribosome-associated protein IOJAP	0	0	0.00461259	0.00153753	0.00266308
FORMB_05820	lipoyl synthase	0.00299454	0	0.00161431	0.00153628	0.00149879
FORMB_10870	peptidase, M22 family	0.00198788	0.00261826	0	0.00153538	0.00136652
FORMB_04930	general secretion pathway protein GspD	0.000536894	0	0.00406509	0.00153399	0.00220837
FORMB_05920	2-hydroxymuconic semialdehyde dehydrogenase	0	0.00192229	0.00266703	0.00152977	0.00137616
FORMB_21710	DNA polymerase III epsilon subunit	0.00138192	0	0.00320637	0.00152943	0.00160827
FORMB_20860	hypothetical protein	0.00254445	0.000935793	0.0010841	0.00152145	0.000889043
FORMB_01840	GTP pyrophosphokinase	0.000559535	0.00198421	0.00199712	0.00151362	0.000826289
FORMB_09740	hypothetical protein	0.00249993	0	0.00203477	0.00151157	0.00132956
FORMB_19560	tRNA (guanine46-N7-)-methyltransferase	0	0.00451909	0	0.00150636	0.0026091
FORMB_26290	glyoxalase	0.00451651	0	0	0.0015055	0.00260761
FORMB_14380	peptidase, S41 family	0	0.00233077	0.00216589	0.00149889	0.00130069
FORMB_05100	hydroxymethylglutaryl-CoA lyase	0	0.00351828	0.00094954	0.00148927	0.00182018
FORMB_08820	cytochrome oxidase subunit I	0.00113918	0.00150981	0.00178411	0.0014777	0.000323659
FORMB_00320	tRNA threonylcarbamoyladenosine biosynthesis protein TsaE	0.00228398	0.00213102	0	0.00147167	0.00127679
FORMB_13500	gliding motility protein GldH	0.00188341	0.00135147	0.00114395	0.00145961	0.000381407
FORMB_22490	conserved hypothetical protein (DUF541)	0	0.003744	0.000617404	0.0014538	0.00200725
FORMB_02470	glycosyltransferase	0	0.00428817	0	0.00142939	0.00247578
FORMB_02120	ABC transporter, ATPase	0.00111828	0.00105294	0.00209152	0.00142091	0.000581683
FORMB_04190	conserved hypothetical protein (DUF4249)	0.00145457	0	0.00279556	0.00141671	0.00139816
FORMB_13380	hypothetical protein	0	0.00318269	0.0010662	0.0014163	0.00161997
FORMB_14180	formyltetrahydrofolate deformylase	0	0.00424843	0	0.00141614	0.00245283
FORMB_03570	ABC transporter	0.000666185	0.00146721	0.00206908	0.00140083	0.0007038
FORMB_17300	hypothetical protein	0.00156449	0.00263384	0	0.00139944	0.00132465
FORMB_25270	hypothetical protein	0	0.00419233	0	0.00139744	0.00242044
FORMB_23610	hypothetical protein	0.000499286	0	0.00368933	0.0013962	0.00200153
FORMB_04110	acetyltransferase	0.00219892	0.00197042	0	0.00138978	0.00120899
FORMB_11100	transporter (MMPL domain)	0.00281982	0.000256966	0.00106123	0.00137934	0.00131071
FORMB_13400	DNA processing protein DprA	0.00124475	0	0.00287531	0.00137335	0.00144196
FORMB_11780	ribonuclease H	0	0.004077	0	0.001359	0.00235386
FORMB_04070	chromosomal replication initiator protein DnaA	0.0011847	0	0.00284675	0.00134382	0.00143003
FORMB_21690	tRNA dimethylallyltransferase	0.00235461	0	0.00165853	0.00133771	0.00120965
FORMB_09440	succinate dehydrogenase cytochrome b subunit	0.00401311	0	0	0.0013377	0.00231697
FORMB_26560	DEAD/DEAH box helicase	0	0	0.0039922	0.00133073	0.0023049
FORMB_18560	dihydropteroate synthase	0	0.00283385	0.00105976	0.00129787	0.00143185
FORMB_19740	ATPase, AAA family	0.00104453	0.00176231	0.00108189	0.00129624	0.000404057
FORMB_15810	gliding motility protein GldD	0.000913799	0.00151885	0.00143439	0.00128901	0.000327677
FORMB_12910	hypothetical protein	0.00120867	0.00263748	0	0.00128205	0.00132027
FORMB_15460	hypothetical protein	0.0038258	0	0	0.00127527	0.00220883
FORMB_15340	ribosomal protein S6 glutaminyl transferase	0.00381521	0	0	0.00127174	0.00220272
FORMB_26600	DEAD/DEAH box helicase	0	0	0.00377335	0.00125778	0.00217854
FORMB_02530	hypothetical protein	0.00213211	0	0.00158382	0.00123864	0.00110717
FORMB_18370	filamentation induced by cAMP protein Fic	0.00156075	0	0.00214438	0.00123504	0.00110867
FORMB_06470	glycosyltransferase, GT1 family	0.00144893	0.00089774	0.00135123	0.00123263	0.00029411
FORMB_03610	hypothetical protein	0.00240475	0	0.00127941	0.00122805	0.0012032
FORMB_15380	ATP-dependent exonuclease	0.0012568	0.00234126	0	0.00119935	0.00117169
FORMB_09760	conserved hypothetical protein (DUF1814)	0	0	0.00359455	0.00119818	0.00207532
FORMB_01370	polyphosphate glucokinase	0	0.00356634	0	0.00118878	0.00205902
FORMB_22720	hypothetical protein	0	0.00254038	0.000992587	0.00117766	0.00128026
FORMB_23700	transcriptional regulator, MarR family	0.001758	0.000964988	0.000722323	0.00114844	0.00054166
FORMB_18210	glyoxalase	0.00337562	0	0	0.00112521	0.00194892
FORMB_23030	ATP-dependent dethiobiotin synthetase BioD	0	0.00333178	0	0.00111059	0.00192361
FORMB_04130	HtrA peptidase, S1C family	0	0	0.00332692	0.00110897	0.0019208
FORMB_19810	addiction module protein	0.000909388	0.00165976	0.000749087	0.00110608	0.000486156
FORMB_10560	FAD-dependent oxidoreductase	0.00326653	0	0	0.00108884	0.00188593
FORMB_03750	glycosyltransferase, GT2 family	0.000680064	0.000670565	0.0018684	0.00107301	0.000688847
FORMB_26590	NADH:ubiquinone oxidoreductase	0	0.00319879	0	0.00106626	0.00184682
FORMB_24170	primosomal protein N'	0.0016732	0.00151178	0	0.00106166	0.00092296
FORMB_00750	lipid A biosynthesis lauroyl acyltransferase	0.00134378	0	0.00181393	0.00105257	0.000941376
FORMB_07480	23S rRNA (guanosine-2'-O-) -methyltransferase RlmB	0	0.00313957	0	0.00104652	0.00181263
FORMB_09290	ribosylnicotinamide kinase	0	0	0.00312569	0.0010419	0.00180462
FORMB_11120	RNA polymerase sigma-54 factor RpoN	0	0.00311801	0	0.00103934	0.00180018
FORMB_02440	polysaccharide deacetylase	0	0.00252732	0.000588805	0.00103871	0.00132236
FORMB_19540	transcriptional regulator, PhoP family	0	0.0030658	0	0.00102193	0.00177004
FORMB_23130	DNA binding protein	0	0	0.00305484	0.00101828	0.00176371
FORMB_16860	hypothetical protein	0.00304041	0	0	0.00101347	0.00175538
FORMB_04750	hypothetical protein	0.00303129	0	0	0.00101043	0.00175012
FORMB_20700	orotidine 5'-phosphate decarboxylase	0.00111325	0.00121196	0.000643277	0.000989494	0.000303868
FORMB_17230	hypothetical protein	0.00106456	0	0.00189919	0.000987916	0.000951913
FORMB_02460	glycosyltransferase, GT2 family	0	0.00293801	0	0.000979335	0.00169626
FORMB_26260	phosphoribosyl-ATP pyrophosphatase	0	0.00293723	0	0.000979075	0.00169581
FORMB_07770	methanol dehydrogenase	0.00188867	0	0.000983833	0.000957501	0.000944611
FORMB_19240	ATPase, AAA family	0.00182672	0	0.00100359	0.000943434	0.000914842
FORMB_23060	peptide chain release factor 2	0.00282149	0	0	0.000940498	0.00162899
FORMB_01310	hypothetical protein	0.00103347	0	0.00177556	0.000936345	0.000891756
FORMB_24290	conserved hypothetical protein (DUF1814)	0	0.00162976	0.00111333	0.000914363	0.000832899
FORMB_14140	hypothetical protein	0.00273393	0	0	0.00091131	0.00157843
FORMB_10860	mechanosensitive ion channel protein MscS	0	0.0014896	0.00123783	0.000909144	0.000797342
FORMB_14880	conserved hypothetical protein (DUF2723)	0.00103492	0.000483988	0.0011931	0.000904	0.000372241
FORMB_00110	hypothetical protein	0.00269982	0	0	0.00089994	0.00155874
FORMB_03640	conserved hypothetical protein (DUF2317)	0.000575061	0	0.00206871	0.000881257	0.0010678
FORMB_24460	ATP-dependent DNA helicase RecQ	0	0.00247514	0.000160984	0.000878707	0.00138489
FORMB_22970	competence protein CoiA	0	0	0.00253034	0.000843446	0.00146089
FORMB_26630	methyltransferase	0	0.00246698	0	0.000822326	0.00142431
FORMB_07700	enoyl-CoA hydratase	0	0.00243921	0	0.000813071	0.00140828
FORMB_26240	1-(5-phosphoribosyl)-5-[(5- phosphoribosylamino)methylideneamino] imidazole-4-carboxamide isomerase	0	0.00243381	0	0.00081127	0.00140516
FORMB_22340	16S rRNA methyltransferase	0	0.00242755	0	0.000809183	0.00140155
FORMB_05580	ribosomal large subunit pseudouridine synthase D	0	0	0.00240682	0.000802273	0.00138958
FORMB_03930	hypothetical protein	0	0.00240137	0	0.000800456	0.00138643
FORMB_11710	alpha/beta hydrolase	0.00239175	0	0	0.00079725	0.00138088
FORMB_12880	hypothetical protein	0	0	0.0023343	0.0007781	0.00134771
FORMB_26010	dTDP-4-dehydrorhamnose reductase	0	0.00150267	0.000826668	0.000776445	0.000752591
FORMB_15400	peptidase, M23 family	0	0	0.00232447	0.000774823	0.00134203
FORMB_19550	phosphate regulon sensor protein PhoR	0	0	0.00224138	0.000747127	0.00129406
FORMB_18260	7-carboxy-7-deazaguanine synthase	0	0.00109468	0.00104307	0.000712584	0.000617655
FORMB_03100	hypothetical protein	0	0.00212549	0	0.000708496	0.00122715
FORMB_02190	hypothetical protein	0	0	0.00209709	0.000699029	0.00121075
FORMB_20220	pantothenate kinase type III	0	0.00207829	0	0.000692764	0.0011999
FORMB_00130	short-chain dehydrogenase	0	0.00207809	0	0.000692695	0.00119978
FORMB_09050	crossover junction endodeoxyribonuclease RuvC	0	0.00156947	0.000491638	0.000687037	0.000802775
FORMB_23090	cystathionine beta-synthase	0.00203028	0	0	0.000676761	0.00117218
FORMB_12520	flagellar motor rotation protein MotB	0	0.00200234	0	0.000667448	0.00115605
FORMB_17390	FAD-dependent dehydrogenase	0.00101795	0	0.000935463	0.000651138	0.000565408
FORMB_01930	shikimate dehydrogenase	0	0.00195265	0	0.000650884	0.00112736
FORMB_13620	ABC transporter, ATP-binding protein	0	0	0.00190142	0.000633806	0.00109778
FORMB_21120	methyltransferase	0.00189805	0	0	0.000632684	0.00109584
FORMB_23800	conserved hypothetical protein (DUF4199)	0.00161262	0.000272293	0	0.000628305	0.000863248
FORMB_24740	sugar transporter, MFS family	0.000346648	0.00102993	0.000507552	0.000628042	0.000357219
FORMB_09810	conserved hypothetical protein (DUF2807)	0	0.00187647	0	0.00062549	0.00108338
FORMB_03850	alpha/beta hydrolase	0	0.00185831	0	0.000619438	0.0010729
FORMB_12690	glutamyl-tRNA synthetase	0.000752751	0.000329308	0.000768524	0.000616861	0.000249153
FORMB_03600	alkyl hydroperoxide reductase	0.00182883	0	0	0.000609611	0.00105588
FORMB_12970	hypothetical protein	0	0	0.00180583	0.000601942	0.00104259
FORMB_02390	lipopolysaccharide kinase	0	0.00178093	0	0.000593645	0.00102822
FORMB_08150	magnesium transporter	0	0	0.00177927	0.000593089	0.00102726
FORMB_13340	TPR domain protein	0	0	0.00172424	0.000574747	0.00099549
FORMB_08990	dihydrodipicolinate synthase	0.0017201	0	0	0.000573365	0.000993098
FORMB_12350	thymidine kinase	0.00169401	0	0	0.000564671	0.00097804
FORMB_08510	methyltransferase type 11	0.000597761	0	0.00103847	0.000545411	0.000521212
FORMB_20370	peptide permease	0	0.00163535	0	0.000545115	0.000944167
FORMB_22800	ABC transporter, substrate-binding protein	0.00160601	0	0	0.000535336	0.000927229
FORMB_17380	restriction endonuclease subunit M	0.000809208	0.000790646	0	0.000533285	0.000461931
FORMB_00700	fumarylacetoacetase	0.0015981	0	0	0.000532699	0.000922662
FORMB_13440	ATPase, AAA family	0	0.00159293	0	0.000530976	0.000919678
FORMB_00600	FAD-binding protein	0	0	0.00157557	0.00052519	0.000909655
FORMB_10820	recombinase RecJ	0	0	0.00154979	0.000516596	0.000894771
FORMB_15780	hypothetical protein	0.00154488	0	0	0.000514958	0.000891934
FORMB_18070	hypothetical protein	0.00154176	0	0	0.000513919	0.000890135
FORMB_05400	hypothetical protein	0.00151794	0	0	0.00050598	0.000876384
FORMB_16380	(dimethylallyl)adenosine tRNA methylthiotransferase	0	0	0.00141705	0.00047235	0.000818134
FORMB_14240	hypothetical protein	0	0.00139261	0	0.000464204	0.000804024
FORMB_05620	sulfate permease	0	0	0.00137116	0.000457055	0.000791642
FORMB_10650	DNA-binding protein	0	0	0.00134835	0.000449451	0.000778471
FORMB_06910	membrane protein (DUF389)	0	0	0.00134492	0.000448307	0.00077649
FORMB_12010	polymerase	0	0.00131825	0	0.000439415	0.000761089
FORMB_20500	1-aminocyclopropane-1-carboxylate deaminase	0.00125257	0	0	0.000417522	0.00072317
FORMB_10430	acetoin utilization protein AcuB	0	0.0011971	0	0.000399033	0.000691145
FORMB_12710	tRNA uridine 5-carboxymethylaminomethyl modification enzyme GidA	0	0	0.00119384	0.000397946	0.000689263
FORMB_14100	ATPase	0.00118108	0	0	0.000393695	0.0006819
FORMB_04730	hypothetical protein	0.00115453	0	0	0.000384844	0.00066657
FORMB_06490	glycosyltransferase	0.00112819	0	0	0.000376062	0.000651359
FORMB_09700	hypothetical protein	0	0.00112801	0	0.000376002	0.000651255
FORMB_17850	hypothetical protein	0.00109811	0	0	0.000366035	0.000633992
FORMB_23190	membrane protein	0.000436713	0.000420505	0.000234005	0.000363741	0.000112647
FORMB_09690	transglutaminase	0	0.00108167	0	0.000360556	0.000624501
FORMB_19490	NAD-dependent epimerase	0	0	0.00102616	0.000342052	0.000592452
FORMB_05890	kynureninase	0	0.0010179	0	0.0003393	0.000587684
FORMB_09890	hypothetical protein	0	0.000980833	0	0.000326944	0.000566284
FORMB_19150	DNA primase	0	0	0.000962634	0.000320878	0.000555777
FORMB_12530	peptidase, S41 family	0	0	0.000937132	0.000312377	0.000541054
FORMB_23040	8-amino-7-oxononanoate synthase	0.000928913	0	0	0.000309638	0.000536308
FORMB_01960	2-nitropropane dioxygenase	0	0	0.000927451	0.00030915	0.000535464
FORMB_18550	diadenylate cyclase	0	0.000918805	0	0.000306268	0.000530473
FORMB_02820	hypothetical protein	0	0.000903013	0	0.000301004	0.000521355
FORMB_07580	TPR repeat precursor	0.000881101	0	0	0.0002937	0.000508704
FORMB_18230	alpha/beta hydrolase	0	0.000868934	0	0.000289645	0.000501679
FORMB_05120	membrane protein	0	0.000854648	0	0.000284883	0.000493431
FORMB_06260	16S rRNA methyltransferase	0	0.000854154	0	0.000284718	0.000493146
FORMB_05960	O-methyltransferase	0	0.000837868	0	0.000279289	0.000483743
FORMB_01950	nucleoside triphosphate pyrophosphohydrolase MazG	0	0.000824439	0	0.000274813	0.00047599
FORMB_21850	protein-L-isoaspartate O-methyltransferase	0	0.000816257	0	0.000272086	0.000471266
FORMB_11930	ammonium transporter	0	0	0.000790335	0.000263445	0.0004563
FORMB_07940	fructose-1,6-bisphosphatase type I	0.000740843	0	0	0.000246948	0.000427726
FORMB_00540	ribonuclease Z	0.000681093	0	0	0.000227031	0.000393229
FORMB_22170	deaminase	0.000662421	0	0	0.000220807	0.000382449
FORMB_17650	hypothetical protein	0	0	0.00057445	0.000191483	0.000331659
FORMB_13630	3'-to-5' exonuclease	0	0	0.000571798	0.000190599	0.000330128
FORMB_22580	hypothetical protein	0	0	0.000552806	0.000184269	0.000319163
FORMB_18220	ribosomal large subunit pseudouridine synthase F	0	0.000455078	0	0.000151693	0.000262739
FORMB_25240	hypothetical protein	0.000449004	0	0	0.000149668	0.000259233
FORMB_19390	adenine phosphoribosyltransferase	0	0.000448013	0	0.000149338	0.00025866
FORMB_03970	patatin	0.000344972	0	0	0.000114991	0.00019917
FORMB_21970	phosphohydrolase	0	0.00025627	0	8.54232e-05	0.000147957
FORMB_03180	ABC transporter, ATP-binding protein	0	0.000236848	0	7.89494e-05	0.000136744
FORMB_12180	aldo/keto reductase	0	0	0.000185218	6.17392e-05	0.000106935
FORMB_01190	septum formation inhibitor Maf	0	0.000181519	0	6.05065e-05	0.0001048
FORMB_04990	phytoene synthase	0	0.000161799	0	5.39331e-05	9.34149e-05
FORMB_03450	laminin G	0	0	9.75691e-05	3.2523e-05	5.63316e-05
FORMB_02830	sulfatase	0	0	8.28522e-05	2.76174e-05	4.78348e-05
FORMB_11820	ribonuclease III	0	0	0	0	0
FORMB_24130	nucleoside 5-triphosphatase RdgB	0	0	0	0	0
FORMB_24050	conserved hypothetical protein (DUF4252)	0	0	0	0	0

## Sheet: Chitin
locus tag	annotation	EP C1	EP C2	EP C3	mean value riBAQ%	standard deviation
FORMB_07440	SusD-like protein	5.53881	7.52536	8.7856	7.28326	1.63688
FORMB_07430	TonB-dependent receptor	6.49418	4.28708	9.45684	6.74603	2.59406
FORMB_07150	50S ribosomal protein L5	5.20681	6.16302	2.81355	4.72779	1.72535
FORMB_07370	SusD-like protein	2.9049	2.64584	5.47718	3.67598	1.56526
FORMB_13820	hypothetical protein	1.98513	3.08608	4.57147	3.21423	1.29793
FORMB_21380	translation elongation factor Tu	1.85316	2.5172	2.66771	2.34603	0.433418
FORMB_07360	TonB-dependent receptor	2.80559	1.9668	1.0692	1.9472	0.868363
FORMB_13830	TonB-dependent receptor	1.78088	1.49722	2.25102	1.84304	0.380726
FORMB_06400	polynucleotide phosphorylase	1.13386	1.39323	1.96257	1.49655	0.423905
FORMB_13810	ATP synthase subunit beta	1.34168	1.42	1.61504	1.45891	0.14077
FORMB_18110	hypothetical protein	1.07608	1.51691	1.71387	1.43562	0.326575
FORMB_26150	hypothetical protein	1.19003	1.50404	1.45616	1.38341	0.169177
FORMB_15930	O-acetylhomoserine aminocarboxypropyltransferase	0.8283	1.18826	1.14104	1.05254	0.195625
FORMB_11050	30S ribosomal protein S2	0.812728	0.966764	1.35685	1.04545	0.280464
FORMB_07340	30S ribosomal protein S12	1.02667	0.938964	1.05391	1.00651	0.0600641
FORMB_24210	50S ribosomal protein L9	1.0132	0.945464	0.869063	0.942577	0.072114
FORMB_16430	gliding motility protein GldL	1.25148	1.2828	0.0916656	0.875316	0.678842
FORMB_07200	50S ribosomal protein L16	1.14752	0.993792	0.402939	0.848085	0.393096
FORMB_05560	ATP-dependent RNA helicase RhlE	0.771301	0.849128	0.6612	0.760543	0.0944246
FORMB_11730	cell envelope biogenesis protein OmpA	0.966684	0.435221	0.858868	0.753591	0.280937
FORMB_16910	hypothetical protein	0.55202	0.645389	0.971492	0.722967	0.220234
FORMB_15160	energy transducer TonB	1.06658	0.636463	0.451025	0.718023	0.315778
FORMB_07100	30S ribosomal protein S5	0.929664	0.506761	0.62069	0.685705	0.218819
FORMB_09630	flagellar motor rotation protein MotB	0.489928	0.92101	0.534761	0.648566	0.237005
FORMB_24810	chaperone protein DnaK	0.542961	0.433625	0.962371	0.646319	0.279115
FORMB_03550	hypothetical protein	0.653581	0.549311	0.718398	0.64043	0.0853069
FORMB_13200	ATP F0F1 synthase subunit alpha	0.578806	0.793271	0.378102	0.583393	0.207622
FORMB_04160	50S ribosomal protein L19	0.740989	0.522695	0.422169	0.561951	0.162995
FORMB_07080	50S ribosomal protein L15	1.08132	0.182896	0.396237	0.553484	0.4694
FORMB_15420	TonB-dependent receptor	0.445255	0.347219	0.790726	0.527733	0.232973
FORMB_06980	enolase	0.334527	0.586938	0.661093	0.527519	0.171199
FORMB_24000	TonB-dependent receptor	0.454289	0.58177	0.519764	0.518608	0.0637484
FORMB_01420	flagellar motor rotation protein MotB	0.444133	0.590876	0.506618	0.513876	0.0736402
FORMB_05020	aconitate hydratase	0.409454	0.408598	0.698974	0.505675	0.167402
FORMB_09770	2-keto-3-deoxy-D-arabino-heptulosonate-7- phosphate synthase I beta	0.530278	0.631096	0.225129	0.462168	0.21138
FORMB_01710	aminoacyl-histidine dipeptidase, M20 family	0.430515	0.668427	0.281457	0.460133	0.195178
FORMB_07170	50S ribosomal protein L14	0.564458	0.414023	0.365439	0.447973	0.103762
FORMB_18610	triosephosphate isomerase	0.570922	0.227183	0.536295	0.4448	0.189256
FORMB_16440	gliding motility protein GldM	0.377037	0.471934	0.453992	0.434321	0.0504142
FORMB_05870	conserved hypothetical protein (DUF164)	0.498057	0.573392	0.215814	0.429088	0.188502
FORMB_07140	30S ribosomal protein S14	0.6123	0.575419	0.0819592	0.423226	0.296121
FORMB_08920	iron-sulfur cluster repair di-iron protein	0.49556	0.576539	0.188772	0.42029	0.204548
FORMB_06280	aspartate aminotransferase	0.383305	0.493061	0.372725	0.416364	0.0666319
FORMB_07020	DNA-directed RNA polymerase alpha subunit	0.493356	0.357689	0.391526	0.414191	0.0706161
FORMB_07260	50S ribosomal protein L4	0.223634	0.318357	0.696399	0.412796	0.250132
FORMB_15240	MotA/TolQ/ExbB proton channel family protein	0.46733	0.441244	0.313387	0.40732	0.0823873
FORMB_11040	30S ribosomal protein S9	0.631692	0.24535	0.342126	0.406389	0.201028
FORMB_18130	gliding motility protein GldJ	0.477662	0.329458	0.3871	0.398073	0.0747088
FORMB_26180	peptidase	0.426603	0.510648	0.205566	0.380939	0.157584
FORMB_00930	30S ribosomal protein S1	0.291768	0.311259	0.503887	0.368971	0.117246
FORMB_07130	30S ribosomal protein S8	0.325258	0.326955	0.436372	0.362861	0.0636676
FORMB_03830	chaperone protein HtpG	0.279913	0.336344	0.455425	0.357227	0.0896004
FORMB_09370	50S ribosomal protein L21	0.400483	0.428985	0.240716	0.356728	0.101475
FORMB_00480	3-phosphoglycerate dehydrogenase	0.407187	0.283015	0.368578	0.352926	0.0635482
FORMB_11980	aldehyde dehydrogenase B	0.232751	0.366499	0.453316	0.350856	0.111111
FORMB_07050	30S ribosomal protein S13	0.609705	0.310455	0.130759	0.350306	0.241947
FORMB_12820	hypothetical protein	0.358742	0.468485	0.218857	0.348694	0.125117
FORMB_07220	50S ribosomal protein L22	0.392761	0.387568	0.261213	0.34718	0.0744956
FORMB_09450	succinate dehydrogenase flavoprotein subunit	0.284555	0.298151	0.443063	0.341923	0.0878532
FORMB_22870	chromosome partitioning protein ParA	0.247457	0.536524	0.223369	0.335783	0.174263
FORMB_00120	transaldolase	0.480904	0.136485	0.370252	0.329213	0.175839
FORMB_08660	TonB-dependent receptor	0.322765	0.275112	0.378434	0.325437	0.0517128
FORMB_09280	TonB-dependent receptor	0.285642	0.226469	0.435138	0.31575	0.107543
FORMB_07330	30S ribosomal protein S7	0.421001	0.320951	0.203259	0.31507	0.10899
FORMB_00440	TonB-dependent receptor	0.247427	0.161589	0.521073	0.31003	0.187741
FORMB_05680	cell division protein FtsH	0.319088	0.161029	0.438481	0.306199	0.139174
FORMB_22370	6-phosphofructokinase	0.211573	0.0208855	0.683307	0.305255	0.341003
FORMB_09730	hypothetical protein	0.358439	0.355707	0.201	0.305049	0.0901191
FORMB_16000	ferredoxin-sulfite reductase	0.225215	0.246077	0.423425	0.298239	0.108915
FORMB_07030	30S ribosomal protein S4	0.335913	0.296078	0.247927	0.293306	0.0440583
FORMB_14940	transcription termination factor NusA	0.244856	0.365502	0.26272	0.291026	0.0651132
FORMB_07230	30S ribosomal protein S19	0.872077	0	0	0.290692	0.503494
FORMB_11150	TonB-dependent receptor	0.256922	0.310197	0.302876	0.289999	0.0288779
FORMB_06390	30S ribosomal protein S15	0.417117	0.340926	0.106974	0.288339	0.161621
FORMB_00870	alkyl hydroperoxide reductase	0.343709	0.338358	0.176844	0.286304	0.0948324
FORMB_06190	Na(+)-translocating NADH-quinone reductase subunit A	0.192881	0.265852	0.386837	0.281857	0.0979632
FORMB_15650	conserved hypothetical protein (DUF3078)	0.323064	0.254365	0.250519	0.275983	0.0408188
FORMB_20280	peptidyl-prolyl cis-trans isomerase	0.234083	0.227382	0.365552	0.275672	0.0779097
FORMB_02680	succinyl-CoA synthetase subunit beta	0.182417	0.303286	0.337254	0.274319	0.0813813
FORMB_21460	DNA-directed RNA polymerase beta subunit	0.238442	0.293691	0.246785	0.259639	0.0297834
FORMB_15950	O-succinylhomoserine sulfhydrylase	0.216215	0.298447	0.260161	0.258274	0.0411483
FORMB_26080	serine hydroxymethyltransferase	0.205755	0.320622	0.227302	0.251227	0.0610565
FORMB_15270	biopolymer transporter ExbD	0.617932	0.104405	0.00576049	0.242699	0.328683
FORMB_21630	glycoside hydrolase	0.196197	0.384357	0.144023	0.241525	0.126416
FORMB_07120	50S ribosomal protein L6	0.40396	0.154832	0.156847	0.238546	0.143256
FORMB_01860	adenylosuccinate synthetase	0.174606	0.267834	0.272148	0.238196	0.0551124
FORMB_07320	translation elongation factor G	0.175449	0.209718	0.306562	0.230576	0.0680001
FORMB_20750	dipeptidyl-peptidase III, M49 family	0.229015	0.18556	0.274627	0.229734	0.0445377
FORMB_11200	NADP-specific glutamate dehydrogenase	0.189914	0.194215	0.286506	0.223545	0.0545681
FORMB_01510	chromosome partitioning protein ParB	0.225157	0.235703	0.200415	0.220425	0.0181135
FORMB_09930	pyruvate dehydrogenase E1 component beta subunit	0.136656	0.359517	0.163677	0.21995	0.121621
FORMB_07110	50S ribosomal protein L18	0.336486	0.227395	0.0925187	0.2188	0.122211
FORMB_15000	quinol-cytochrome C oxidoreductase	0.242408	0.250504	0.154679	0.215864	0.053142
FORMB_07240	50S ribosomal protein L2	0.122602	0.239069	0.25662	0.206097	0.0728391
FORMB_24200	30S ribosomal protein S18	0.418337	0.146743	0.0502336	0.205104	0.190865
FORMB_11760	amidophosphoribosyltransferase	0.169999	0.173159	0.271461	0.204873	0.0576885
FORMB_07310	30S ribosomal protein S10	0.357405	0.143049	0.113514	0.204656	0.133106
FORMB_02380	2,3,4,5-tetrahydropyridine-2,6-dicarboxylate N-succinyltransferase	0.208728	0.228502	0.160028	0.199086	0.0352403
FORMB_24220	TonB-dependent receptor	0.225754	0.207446	0.154942	0.196047	0.0367564
FORMB_19820	peptidase, M1 family	0.159069	0.159491	0.256357	0.191639	0.0560478
FORMB_10890	RND transporter MFP subunit	0.134144	0.215728	0.22067	0.190181	0.0485922
FORMB_16320	heat shock protein 60 family chaperone GroEL	0.15476	0.24284	0.144034	0.180544	0.0542153
FORMB_12610	glutamyl-tRNA synthetase	0.156292	0.268323	0.116449	0.180355	0.0787445
FORMB_21470	DNA-directed RNA polymerase beta prime subunit	0.113768	0.230317	0.18442	0.176168	0.0587109
FORMB_18080	dihydrolipoamide acetyltransferase component of pyruvate dehydrogenase complex	0.145901	0.178198	0.196096	0.173398	0.0254392
FORMB_01040	dihydrolipoyl dehydrogenase	0.149877	0.192362	0.175095	0.172445	0.0213658
FORMB_01630	TPR domain protein	0.239201	0.136356	0.12791	0.167822	0.0619596
FORMB_18350	preprotein translocase subunit SecD	0.201138	0.20771	0.0912954	0.166714	0.0653973
FORMB_15850	DNA-binding protein	0.327432	0.110982	0.0553943	0.164603	0.143727
FORMB_26160	3-oxoacyl-[acyl-carrier protein]	0.169049	0.167824	0.15675	0.164541	0.00677484
FORMB_08230	50S ribosomal protein L25	0.087482	0.106477	0.296947	0.163636	0.115841
FORMB_05080	inosine-5-monophosphate dehydrogenase	0.109469	0.197581	0.179087	0.162046	0.0464623
FORMB_04140	glyceraldehyde-3-phosphate dehydrogenase	0.127984	0.195747	0.156278	0.160003	0.0340348
FORMB_07780	ribosome-associated GTPase EngA	0.157022	0.2371	0.0849049	0.159675	0.076132
FORMB_10580	acetyl-CoA carboxylase	0.139628	0.0866697	0.242793	0.156364	0.0793954
FORMB_19640	acyl-CoA dehydrogenase	0.132895	0.197825	0.133496	0.154739	0.0373153
FORMB_07270	50S ribosomal protein L3	0.122636	0.149722	0.190424	0.154261	0.0341212
FORMB_20780	branched-chain amino acid aminotransferase	0.130271	0.208147	0.118837	0.152418	0.0486003
FORMB_12190	MoxR-like ATPase in aerotolerance operon	0.216528	0.164684	0.0759337	0.152382	0.0711
FORMB_11030	50S ribosomal protein L13	0.226831	0.112095	0.116605	0.151844	0.0649802
FORMB_15720	iron-sulfur cluster assembly ATPase protein SufC	0.174621	0.191776	0.0888647	0.151754	0.055135
FORMB_16420	gliding motility protein GldK	0.162707	0.150301	0.139468	0.150825	0.0116287
FORMB_22380	NAD-dependent glyceraldehyde-3-phosphate dehydrogenase	0.0848964	0.207523	0.158285	0.150235	0.0617085
FORMB_19770	thioredoxin	0.0845292	0.137321	0.227715	0.149855	0.0724112
FORMB_06410	RNA polymerase sigma factor RpoD	0.132866	0.167123	0.148272	0.14942	0.0171573
FORMB_21930	DNA gyrase subunit A	0.107628	0.143769	0.183514	0.14497	0.0379573
FORMB_09490	glycyl-tRNA synthetase subunit beta	0.085675	0.14848	0.196429	0.143528	0.0555426
FORMB_13220	ATP F0F1 synthase subunit gamma	0.134119	0.214544	0.0805213	0.143062	0.0674574
FORMB_06170	Na(+)-translocating NADH-quinone reductase subunit C	0.165919	0.153158	0.108122	0.1424	0.0303637
FORMB_16400	DNA topoisomerase I	0.120114	0.12131	0.185408	0.142278	0.0373565
FORMB_02740	conserved hypothetical protein (DUF1566)	0.213732	0.141955	0.0691784	0.141622	0.0722775
FORMB_21440	50S ribosomal protein L10	0.207263	0.174967	0.0405954	0.140942	0.0883903
FORMB_11060	translation elongation factor Ts	0.0695253	0.220857	0.131569	0.140651	0.0760735
FORMB_25810	nitroreductase	0.242775	0.0972234	0.0771517	0.13905	0.0903875
FORMB_21100	tetratricopeptide repeat protein	0.180419	0.119882	0.114169	0.138157	0.0367117
FORMB_15980	sulfate adenylyltransferase subunit 2	0.07286	0.192928	0.148525	0.138104	0.0607085
FORMB_10470	membrane protein	0.137689	0.113106	0.162228	0.137674	0.0245614
FORMB_14530	phosphate-selective porin O and P	0.122152	0.146601	0.144119	0.137624	0.0134568
FORMB_23950	hypothetical protein	0.116995	0.125899	0.163355	0.135416	0.0246018
FORMB_15990	sulfate adenylyltransferase subunit 1	0.0906502	0.17648	0.136785	0.134638	0.042955
FORMB_23900	carbamoyl phosphate synthase large subunit	0.162653	0.126362	0.111255	0.133424	0.0264166
FORMB_10400	cell division trigger factor	0.118303	0.178932	0.10134	0.132858	0.0407923
FORMB_08190	seryl-tRNA synthetase	0.146763	0.181332	0.0583453	0.128813	0.0634276
FORMB_19530	hypothetical protein	0.11654	0.167509	0.101458	0.128502	0.0346124
FORMB_09390	peptidase, M16 family	0.105145	0.1114	0.163554	0.1267	0.0320694
FORMB_07010	50S ribosomal protein L17	0.165714	0.126832	0.073986	0.122177	0.0460407
FORMB_07040	30S ribosomal protein S11	0.244161	0	0.118692	0.120951	0.122096
FORMB_03700	50S ribosomal protein L28	0.238285	0.121954	0	0.12008	0.119154
FORMB_24650	heat-shock protein	0.0930154	0.0675635	0.197883	0.119487	0.0690749
FORMB_19280	UDP-glucose 4-epimerase	0.0438365	0.16942	0.14413	0.119129	0.06642
FORMB_01700	peptidyl-prolyl cis-trans isomerase	0.0577435	0.115467	0.170513	0.114575	0.0563899
FORMB_07210	30S ribosomal protein S3	0.122489	0.132662	0.087958	0.11437	0.0234321
FORMB_07250	50S ribosomal protein L23	0.282381	0.0404415	0.0199095	0.114244	0.145972
FORMB_07630	peptidase, M3 family	0.137733	0.0950354	0.108787	0.113852	0.0217949
FORMB_21620	enoyl-[acyl-carrier-protein] reductase	0.123356	0.138814	0.0775809	0.11325	0.031843
FORMB_20230	membrane protein	0.0788684	0.117745	0.14053	0.112381	0.0311788
FORMB_02010	peptidylprolyl isomerase	0.0301753	0.123486	0.178524	0.110728	0.0749925
FORMB_13180	ATP F0F1 synthase subunit B	0.162149	0.162206	0.00669785	0.110351	0.0897663
FORMB_21450	50S ribosomal protein L7/L12	0.16758	0.140642	0.0202036	0.109475	0.0784758
FORMB_20010	hypothetical protein	0.0427886	0.0576835	0.226605	0.109026	0.102098
FORMB_09950	electron transfer flavoprotein, alpha subunit	0.0272886	0.0830595	0.213894	0.108081	0.0957856
FORMB_15410	glucose-6-phosphate isomerase	0.0851609	0.14747	0.0915636	0.108065	0.0342755
FORMB_09660	S-adenosylmethionine tRNA ribosyltransferase	0.112608	0.0899967	0.120828	0.107811	0.0159654
FORMB_00430	GTP-binding and nucleic acid-binding protein YchF	0.0808761	0.159639	0.0807734	0.107096	0.0455033
FORMB_14690	transporter	0.111858	0.131961	0.0760678	0.106629	0.0283111
FORMB_15050	cytochrome C oxidase polypeptide II	0.0908706	0.197574	0.0311332	0.106526	0.0843178
FORMB_24190	30S ribosomal protein S6	0.219457	0.0821393	0.01417	0.105255	0.104577
FORMB_19670	30S ribosomal protein S16	0.170547	0.0709484	0.0710188	0.104171	0.057483
FORMB_18340	malate dehydrogenase	0.0831532	0.129149	0.10002	0.104107	0.0232685
FORMB_24790	3-methyl-2-oxobutanoate hydroxymethyltransferase	0.186261	0.124477	0	0.103579	0.0948726
FORMB_01430	phenylalanyl-tRNA synthetase beta chain	0.103553	0.0890249	0.117614	0.103397	0.0142949
FORMB_04170	isocitrate dehydrogenase	0.117612	0.0832268	0.105938	0.102259	0.0174854
FORMB_02070	ABC transporter, ATP-binding protein	0.0390841	0.0181744	0.245711	0.10099	0.125768
FORMB_16030	ferredoxin-NADP reductase	0.0703333	0.093491	0.136141	0.0999884	0.0333815
FORMB_00730	thiol-disulfide oxidoreductase ResA	0.089284	0.124264	0.0861337	0.099894	0.021164
FORMB_21750	glycoside hydrolase, GH109 family	0.102217	0.156679	0.0356028	0.0981659	0.0606394
FORMB_12750	phosphoglycerate kinase	0.0889706	0.0929183	0.112565	0.0981511	0.0126375
FORMB_08210	peptidase, M43 family	0.0822179	0.105602	0.104849	0.0975563	0.0132888
FORMB_18330	hypothetical protein	0.0883536	0.0514683	0.147661	0.0958276	0.0485298
FORMB_11700	hypothetical protein	0.217752	0	0.0668283	0.0948603	0.11155
FORMB_11080	uridylate kinase	0.123288	0.0983239	0.0620261	0.0945459	0.030805
FORMB_08890	tryptophan 2,3-dioxygenase	0.120815	0.14543	0.0144602	0.0935682	0.0696063
FORMB_09360	50S ribosomal protein L27	0.174861	0	0.0999769	0.0916127	0.0877301
FORMB_16450	gliding motility protein GldN	0.100532	0.106625	0.0656586	0.0909386	0.0221041
FORMB_13190	ATP synthase subunit delta	0.269492	0	0	0.0898308	0.155592
FORMB_09240	histidine kinase	0.0442919	0.155765	0.0680302	0.0893623	0.0587183
FORMB_12730	chaperone protein Skp	0.139398	0.117359	0.0107939	0.0891838	0.0687761
FORMB_16200	IMP cyclohydrolase	0.0802444	0.118408	0.0673863	0.0886797	0.0265362
FORMB_19840	palmitoyl-CoA hydrolase	0.0866054	0.11734	0.0591341	0.0876931	0.0291182
FORMB_21430	50S ribosomal protein L1	0.0879863	0.0885037	0.0853825	0.0872908	0.00167281
FORMB_21420	50S ribosomal protein L11	0.175845	0.0450891	0.0406539	0.0871961	0.0768045
FORMB_26000	transcriptional regulator, TACO1-like (DUF28)	0.109106	0.126729	0.0246881	0.0868412	0.0545425
FORMB_10380	ATP-dependent Clp protease, ATP-binding subunit ClpX	0.0714106	0.129754	0.0589785	0.0867142	0.0377879
FORMB_25000	hypothetical protein	0.0384779	0.0431939	0.177445	0.0863723	0.0789066
FORMB_14990	cytochrome C	0.0854155	0.117816	0.0551689	0.0861335	0.0313298
FORMB_24570	oxidoreductase	0.0974715	0.120384	0.0397187	0.085858	0.0415677
FORMB_11750	superoxide dismutase	0.133669	0.0952092	0.0280668	0.0856483	0.0534463
FORMB_24150	nicotinate-nucleotide pyrophosphorylase	0.0733252	0.0880597	0.0953249	0.0855699	0.0112092
FORMB_16120	NAD synthetase	0.120599	0.0982273	0.0366228	0.0851498	0.0434888
FORMB_13470	recombinase RecA	0.0616218	0.163313	0.0287874	0.0845741	0.0701385
FORMB_21920	Clp protease ClpC	0.0776687	0.0750991	0.0996657	0.0841445	0.013503
FORMB_00470	phosphoserine aminotransferase	0.0874967	0.133621	0.0288974	0.0833384	0.0524855
FORMB_12410	protease	0.102128	0.128119	0.0183294	0.0828589	0.0573753
FORMB_09380	peptidase, M16 family	0.0617981	0.0967987	0.0889989	0.0825319	0.0183746
FORMB_06360	fructose-bisphosphate aldolase class II	0.0624298	0.101142	0.0820344	0.0818689	0.0193569
FORMB_04620	transketolase, C-terminal section	0.0996506	0.116362	0.029045	0.0816858	0.0463477
FORMB_10880	transporter	0.0803228	0.111477	0.0522704	0.0813569	0.0296171
FORMB_08830	cytochrome oxidase subunit II	0.0582723	0.146086	0.035988	0.0801155	0.0582086
FORMB_02170	preprotein translocase subunit SecA	0.0957038	0.0908075	0.0491884	0.0785666	0.0255597
FORMB_00760	phosphoglucosamine mutase	0.0603731	0.0810646	0.077377	0.0729382	0.0110368
FORMB_03740	diapophytoene dehydrogenase	0.0581989	0.101715	0.0559898	0.071968	0.0257855
FORMB_20240	tetratricopeptide repeat protein	0.053826	0.0773579	0.0836816	0.0716218	0.0157326
FORMB_05380	magnesium chelatase	0.0690699	0.129252	0.0143551	0.0708922	0.0574699
FORMB_11960	phosphoenolpyruvate carboxylase	0.0596288	0.0673318	0.0845133	0.0704913	0.0127396
FORMB_12850	UDP-N-acetylglucosamine 4,6-dehydratase	0.0725123	0.0973264	0.0412184	0.0703524	0.0281163
FORMB_06970	citrate synthase, type II	0.0608628	0.0497823	0.100186	0.0702771	0.0264879
FORMB_01990	inner membrane protein translocase component YidC, long form	0.066122	0.0523583	0.0918641	0.0701148	0.0200533
FORMB_09640	aldo/keto reductase family protein	0.069726	0.101722	0.038739	0.0700622	0.0314927
FORMB_00560	aspartate carbamoyltransferase	0.0865761	0.0825511	0.0409388	0.070022	0.025267
FORMB_21010	2-dehydro-3-deoxyphosphogluconate aldolase	0.0867328	0.0950097	0.0276156	0.069786	0.0367544
FORMB_20470	lipoprotein	0.102966	0.0330784	0.0715768	0.069207	0.0350039
FORMB_19440	uroporphyrinogen-III synthase HemD	0.0841325	0.0790954	0.0435771	0.068935	0.0221045
FORMB_11770	sugar kinase	0.0589971	0.0698094	0.0764917	0.0684327	0.00882819
FORMB_21600	hypothetical protein	0.087624	0.0756461	0.0419932	0.0684211	0.0236578
FORMB_10510	membrane protein	0.0783543	0.0999069	0.0259265	0.0680626	0.0380489
FORMB_07750	LemA family protein	0.178343	0.0147193	0.0110268	0.0680296	0.0955518
FORMB_01250	dihydrolipoamide dehydrogenase	0.0461566	0.0771455	0.0805588	0.0679536	0.0189538
FORMB_18460	prolyl-tRNA synthetase	0.0591244	0.110287	0.0315646	0.066992	0.0399465
FORMB_06220	delta-1-pyrroline-5-carboxylate dehydrogenase	0.0484405	0.0955052	0.0560971	0.0666809	0.0252544
FORMB_26020	aminomethyltransferase	0.0781927	0.0626862	0.0587746	0.0665511	0.0102698
FORMB_21290	acyl-CoA dehydrogenase	0.0768216	0.0695326	0.051112	0.0658221	0.0132504
FORMB_04630	hypothetical protein	0.0457717	0.0369241	0.114603	0.0657664	0.0425248
FORMB_00010	DNA polymerase III beta subunit	0.0721206	0.0590818	0.0633085	0.064837	0.00665241
FORMB_03250	TonB-dependent receptor	0.0521758	0.0473794	0.091966	0.0638404	0.0244753
FORMB_13700	porphobilinogen deaminase	0.139467	0.0300731	0.0211742	0.0635714	0.0658778
FORMB_07940	fructose-1,6-bisphosphatase type I	0.0374588	0.10611	0.0464225	0.0633306	0.0373186
FORMB_06990	carbamoyl phosphate synthase small subunit	0.0598344	0.0719459	0.0575566	0.0631123	0.0077344
FORMB_08650	hypothetical protein	0.062322	0.0548725	0.0717646	0.0629864	0.00846562
FORMB_05460	carbonic anhydrase	0.0924621	0.0582169	0.0363636	0.0623475	0.0282764
FORMB_20520	glutamate-1-semialdehyde aminotransferase	0.0473485	0.0659997	0.0712871	0.0615451	0.0125757
FORMB_07600	adenylate kinase	0.0721598	0.0460711	0.0652508	0.0611606	0.0135168
FORMB_25670	TonB-dependent receptor	0.0398891	0.0538114	0.0893959	0.0610321	0.0255311
FORMB_21900	thioredoxin	0.0370921	0.0825897	0.0629383	0.0608733	0.022819
FORMB_09230	conserved hypothetical protein (DUF3127)	0.181296	0	0	0.0604318	0.104671
FORMB_05760	aspartate aminotransferase	0.0471355	0.080775	0.0517628	0.0598911	0.0182334
FORMB_09860	TonB-dependent receptor	0.0828643	0.0649186	0.0314364	0.0597397	0.0261021
FORMB_17090	hypothetical protein	0.0459617	0.0537187	0.0793194	0.0596666	0.0174561
FORMB_14770	2-oxoglutarate dehydrogenase E1 component	0.0510642	0.0496999	0.0782355	0.0596665	0.0160957
FORMB_00940	cytidylate kinase	0.057337	0.0423033	0.0774683	0.0590362	0.017644
FORMB_13100	flavodoxin reductase	0.0402623	0.06701	0.0697847	0.059019	0.016303
FORMB_14680	RND transporter	0.0690699	0.059708	0.0476185	0.0587988	0.0107546
FORMB_23530	peptidase, M3 family	0.0628362	0.0501581	0.0611301	0.0580415	0.00688027
FORMB_21110	TonB-dependent receptor	0.0384744	0.0633214	0.0704876	0.0574278	0.0168006
FORMB_13890	glycogen synthase	0.0428674	0.0948295	0.0326742	0.0567904	0.0333348
FORMB_04610	transketolase	0.0712539	0.0802923	0.0182403	0.0565955	0.0335226
FORMB_08940	acetylornithine deacetylase	0.0423557	0.0679431	0.0587048	0.0563345	0.0129574
FORMB_18320	DNA gyrase subunit B	0.0479856	0.0498897	0.0706218	0.0561657	0.0125555
FORMB_14780	2-oxoglutarate dehydrogenase E2 component	0.040631	0.0720746	0.0540797	0.0555951	0.0157765
FORMB_00280	hydroxymyristoyl-ACP dehydratase	0.0375881	0.0586745	0.0631475	0.0531367	0.0136499
FORMB_00410	DNA topoisomerase IV subunit A	0.0240802	0.107082	0.0282036	0.053122	0.0467764
FORMB_04540	replicative DNA helicase	0.0280094	0.0470126	0.0824475	0.0524898	0.0276293
FORMB_11280	nicotinate-nucleotide adenylyltransferase	0.052499	0.00189711	0.101758	0.0520514	0.0499321
FORMB_25940	hypothetical protein	0.0493895	0.0532895	0.051707	0.051462	0.00196151
FORMB_25710	2',3'-cyclic-nucleotide 2'-phosphodiesterase	0.0306517	0.0565354	0.0668605	0.0513492	0.0186532
FORMB_00270	acyl-carrier-protein]--UDP-N- acetylglucosamine O-acyltransferase	0.0521709	0.0665016	0.0349788	0.0512171	0.0157831
FORMB_04130	HtrA peptidase, S1C family	0.0240072	0.0602305	0.0687224	0.0509867	0.0237476
FORMB_23350	nicotinate-nucleotide adenylyltransferase	0.0252603	0.0226604	0.10332	0.0504134	0.0458365
FORMB_15740	iron-sulfur cluster assembly protein SufB	0.0309828	0.0540437	0.0638558	0.0496274	0.0168756
FORMB_21410	transcription antitermination protein NusG	0.0690111	0.0593489	0.0188729	0.0490776	0.0266005
FORMB_25030	ornithine aminotransferase	0.046756	0.0530025	0.0471973	0.0489852	0.00348602
FORMB_20560	transcriptional regulator, CheY-like superfamily	0.0719786	0.0460132	0.0288974	0.0489631	0.0216916
FORMB_13870	glucosamine-fructose-6-phosphate aminotransferase	0.0693588	0.0565869	0.020636	0.0488606	0.0252636
FORMB_12900	glutamate-1-semialdehyde aminotransferase	0.0352538	0.0614468	0.0468319	0.0478441	0.0131258
FORMB_06370	acetyl-CoA carboxylase carboxyl transferase subunit beta	0.0556036	0.0631978	0.0247246	0.047842	0.0203772
FORMB_15970	phosphoadenylylsulfate reductase	0.0511621	0.0631753	0.0288958	0.0477444	0.0173934
FORMB_16360	lipoprotein	0.0795589	0.0117449	0.0518658	0.0477232	0.0340962
FORMB_15110	NADP-dependent malic enzyme	0.0595847	0.0364672	0.045521	0.047191	0.0116489
FORMB_10990	cytochrome oxidase subunit III	0.0561324	0.0588309	0.0263182	0.0470938	0.0180428
FORMB_26380	TonB-dependent receptor	0.0345198	0.0395567	0.0665117	0.0468627	0.0172019
FORMB_21180	cystathionine beta-synthase	0.0133356	0.0746486	0.0519662	0.0466501	0.0310003
FORMB_15430	hypothetical protein	0.0609656	0	0.0783267	0.0464308	0.0411365
FORMB_09070	phosphoenolpyruvate carboxykinase	0.0431049	0.0702984	0.0253824	0.0462619	0.0226238
FORMB_22450	phosphoheptose isomerase	0.0811112	0.0332341	0.023527	0.0459574	0.0308285
FORMB_21570	outer membrane assembly lipoprotein YfiO	0.0571706	0.0688312	0.0113734	0.0457917	0.030372
FORMB_00310	chemotaxis protein CheY	0.0432082	0.0509837	0.0426059	0.0455993	0.00467278
FORMB_10480	chaperone protein Skp	0.0248578	0.0256836	0.0843255	0.0449556	0.0340978
FORMB_25830	3,4-dihydroxy-2-butanone 4-phosphate synthase	0.0683598	0.0386506	0.0276698	0.0448934	0.0210511
FORMB_19500	tyrosyl-tRNA synthetase	0	0.062367	0.0694896	0.0439522	0.03823
FORMB_09100	saccharopine dehydrogenase	0.0325179	0.060737	0.0385297	0.0439282	0.0148639
FORMB_17490	lysyl-tRNA synthetase	0.0396859	0.0597434	0.0321114	0.0438469	0.0142782
FORMB_13030	dTDP-glucose 4,6-dehydratase	0.015828	0.112301	0.00155398	0.0432277	0.0602436
FORMB_15030	cytochrome C	0.104337	0.020381	0.00477837	0.0431654	0.0535474
FORMB_21940	hypothetical protein	0.0475277	0.0646226	0.01726	0.0431368	0.0239846
FORMB_24980	ABC transporter, ATP-binding protein	0.0231978	0.0353706	0.0696291	0.0427325	0.0240752
FORMB_14950	translation initiation factor IF-2	0.0421466	0.0445878	0.0414631	0.0427325	0.00164268
FORMB_13730	ferrochelatase	0.0649957	0.0477784	0.0143325	0.0423689	0.0257611
FORMB_02020	ATP-dependent DNA helicase RecQ	0.0369584	0.0353114	0.0545304	0.0422667	0.0106525
FORMB_07470	peptidase, S8 family	0.0348336	0.0464186	0.044588	0.0419467	0.00622775
FORMB_22430	ABC transporter, substrate-binding protein	0.0465361	0.0577317	0.0213593	0.0418757	0.0186287
FORMB_00240	succinyl-CoA ligase [ADP-forming] subunit alpha	0.0362194	0.0414249	0.0445322	0.0407255	0.00420026
FORMB_15790	regulator	0.0278366	0.0420491	0.0522055	0.040697	0.0122406
FORMB_18410	GTP cyclohydrolase I	0.0317599	0.040486	0.0495318	0.0405926	0.00888644
FORMB_18190	signal recognition particle, subunit Ffh SRP54	0.0346236	0.0439455	0.0432079	0.0405923	0.00518225
FORMB_00960	Lon-A peptidase, S16 family	0.0107916	0.0449507	0.064945	0.0402291	0.0273837
FORMB_02000	CTP synthase	0.0412647	0.0511356	0.0282004	0.0402002	0.0115046
FORMB_12480	ribonuclease R	0.0279859	0.0345057	0.0579483	0.0401466	0.0157576
FORMB_06720	aspartyl-tRNA amidotransferase subunit B	0.0573028	0.0582079	0.0040831	0.0398646	0.030991
FORMB_10960	cytochrome oxidase biogenesis protein Sco1/SenC/PrrC, copper metallochaperone-like protein	0.0543892	0	0.0648806	0.0397566	0.0348275
FORMB_11310	ribosome-binding factor A	0.0657057	0.0482481	0.00416396	0.0393726	0.0317164
FORMB_05730	valyl-tRNA synthetase	0.0411011	0.0265382	0.0493569	0.0389987	0.0115537
FORMB_25820	glutamine--scyllo-inositol aminotransferase	0.0382365	0.0395921	0.0380216	0.0386167	0.000851517
FORMB_24010	peptidase, S41A family	0.027198	0.0443664	0.0436528	0.0384057	0.00971272
FORMB_21020	GTP-binding protein TypA/BipA	0.0325708	0.0364787	0.0458822	0.0383106	0.00684212
FORMB_10020	pleiotropic regulatory protein	0.0405615	0.0408753	0.0332537	0.0382302	0.00431258
FORMB_20170	endothelin-converting protein	0.0400977	0.0415806	0.0318367	0.0378383	0.0052502
FORMB_10420	pyridoxamine 5'-phosphate oxidase	0.0552216	0.0334889	0.0247219	0.0378108	0.0157025
FORMB_06880	alkaline phosphatase	0.0409517	0.0373134	0.0349423	0.0377358	0.00302693
FORMB_14430	ribonucleotide reductase of class Ia (aerobic), alpha subunit	0.0416109	0.0278427	0.043333	0.0375955	0.00848998
FORMB_07720	alanyl-tRNA synthetase	0.0312658	0.03257	0.0484099	0.0374152	0.00954395
FORMB_24500	UDP-N-acetylglucosamine 1-carboxyvinyltransferase	0.0293281	0.0348545	0.0470604	0.037081	0.00907341
FORMB_13020	glycosyltransferase, GT1 family	0.0286548	0.0376197	0.0434274	0.0365673	0.00744231
FORMB_21960	acetyl-CoA acetyltransferase	0.0438512	0.0313177	0.0345034	0.0365574	0.00651432
FORMB_20670	glutamine synthetase	0.0364011	0.0282095	0.0450607	0.0365571	0.00842669
FORMB_24890	1,4-dihydroxy-6-naphthoate synthase	0.049032	0.0587768	0.00165646	0.0364884	0.0305563
FORMB_02750	hypothetical protein	0.0242295	0.0345739	0.0502508	0.0363514	0.0131014
FORMB_13120	conserved hypothetical protein (DUF583)	0.0134678	0	0.0949493	0.036139	0.0513744
FORMB_10570	acetyl-CoA carboxylase	0.0284438	0.040847	0.0374995	0.0355967	0.0064168
FORMB_12600	elongation factor 4	0.0292997	0.0412376	0.0362252	0.0355875	0.00599442
FORMB_24590	GTP cyclohydrolase I, type 1	0.0372958	0.018881	0.0503147	0.0354971	0.0157938
FORMB_03150	hypothetical protein	0.0248539	0.0349298	0.0463983	0.035394	0.0107797
FORMB_18500	transcription termination factor Rho	0.0313985	0.0330899	0.0415205	0.0353363	0.00542201
FORMB_20680	phosphoribosylformylglycinamidine cyclo-ligase	0.0403974	0.0491594	0.0161772	0.0352447	0.0170842
FORMB_10970	hypothetical protein	0.0473255	0.0549903	0.00310361	0.0351398	0.0280076
FORMB_19950	methionyl-tRNA synthetase	0.0296239	0.0290287	0.0466569	0.0351032	0.0100103
FORMB_23810	50S ribosomal protein L31	0.0832609	0	0.0215954	0.0349521	0.0432076
FORMB_23780	phosphoglucomutase	0.0350041	0.0408566	0.0289022	0.034921	0.00597763
FORMB_06740	cell division protein FtsA	0.0229872	0.0459141	0.0357916	0.0348976	0.0114895
FORMB_12950	N-acetylneuraminate synthase	0.0196495	0.077049	0.00649986	0.0343995	0.0375162
FORMB_19590	septum site-determining protein MinD	0.0309123	0.0422582	0.0300113	0.0343939	0.00682556
FORMB_06790	UDP-N-acetylmuramoylalanine--D-glutamate ligase	0	0.102056	0	0.0340188	0.0589222
FORMB_00180	hypothetical protein	0.0192945	0.0289933	0.0535828	0.0339569	0.0176748
FORMB_06250	hypothetical protein	0.0305881	0.0327875	0.0384798	0.0339518	0.00407265
FORMB_04470	threonyl-tRNA synthetase	0.0371802	0.0292809	0.0352256	0.0338956	0.00411416
FORMB_18090	pyruvate dehydrogenase E1 component alpha subunit	0.0243618	0.0622267	0.0142531	0.0336139	0.0252897
FORMB_10490	chaperone protein Skp	0.0668908	0.0145192	0.0191873	0.0335324	0.0289833
FORMB_13640	beta-lactamase	0.0296567	0.0433175	0.0270318	0.0333353	0.00874384
FORMB_03460	phage tail fiber	0.0359619	0.0469122	0.0158993	0.0329244	0.015728
FORMB_05040	peptidylprolyl isomerase	0.02746	0.0485435	0.022764	0.0329225	0.0137304
FORMB_00330	alanine dehydrogenase	0.0216768	0.0347303	0.0418666	0.0327579	0.0102384
FORMB_15310	molecular chaperone DnaK	0.0520338	0.0453368	0	0.0324569	0.0283072
FORMB_17000	phage portal protein	0.00357298	0.0932272	0	0.0322667	0.0528235
FORMB_00720	tRNA modification GTPase MnmE	0.0348194	0.0398308	0.0213759	0.0320087	0.00954311
FORMB_12470	conserved hypothetical protein (DUF2807)	0.0385019	0.0357239	0.0205969	0.0316075	0.00963616
FORMB_09910	inorganic pyrophosphatase	0.0284491	0.0520018	0.0142199	0.0315569	0.0190817
FORMB_10170	cell envelope biogenesis protein OmpA	0.00662787	0.0410381	0.0468957	0.0315206	0.0217557
FORMB_05090	TonB-dependent receptor	0.0229999	0.0243998	0.0467106	0.0313701	0.0133037
FORMB_24060	adenylosuccinate lyase	0.0241414	0.0456264	0.0242052	0.0313243	0.012386
FORMB_20690	peptide chain release factor 1	0.0189037	0.0232189	0.0514162	0.0311796	0.0176577
FORMB_01110	GlcNAc-PI de-N-acetylase	0.0329405	0.0318814	0.0286136	0.0311452	0.00225548
FORMB_05210	lipid-binding protein	0.0453589	0.0259513	0.0221234	0.0311445	0.0124579
FORMB_18400	cysteinyl-tRNA synthetase	0.0253583	0.0414583	0.0263745	0.0310637	0.00901633
FORMB_04370	alpha-2-macroglobulin family protein	0.0401438	0.0359716	0.0161488	0.0307547	0.01282
FORMB_25020	RNA methyltransferase	0.0328196	0.041253	0.0181512	0.0307413	0.0116903
FORMB_03770	glycoside hydrolase, GH74 family	0.0512454	0.0326015	0.00810954	0.0306521	0.0216339
FORMB_23340	thiol peroxidase	0.0705291	0.00988065	0.0112082	0.0305393	0.0346386
FORMB_09460	succinate dehydrogenase iron-sulfur subunit	0.0325664	0.0425195	0.0163634	0.0304831	0.0132019
FORMB_06380	hypothetical protein	0	0.0911357	0	0.0303786	0.0526172
FORMB_06650	hypothetical protein	0.0415159	0.0495796	0	0.0303651	0.0266043
FORMB_11260	protein YicC (DUF1732)	0.0430853	0.0428818	0.0048265	0.0302645	0.0220302
FORMB_15010	molybdopterin oxidoreductase	0.0343023	0.0562027	0	0.0301683	0.0283285
FORMB_13080	conserved hypothetical protein (DUF4254)	0.0462702	0.0414351	0.00274492	0.0301501	0.0238564
FORMB_20830	chaperone protein DnaJ	0.0212004	0.0414249	0.0271257	0.029917	0.0103972
FORMB_03540	preprotein translocase subunit YajC	0.0448575	0.035675	0.00883496	0.0297891	0.0187186
FORMB_12920	benzil reductase	0.0336202	0.0340031	0.0212713	0.0296315	0.0072427
FORMB_10450	hypothetical protein	0.0321394	0.0297012	0.0269556	0.0295987	0.00259342
FORMB_15860	ribonuclease G	0.0115247	0.0302559	0.0461408	0.0293071	0.0173275
FORMB_09920	membrane protein (DUF4480)	0.0242863	0.0249378	0.0382062	0.0291434	0.0078553
FORMB_21680	transcriptional regulatory protein RprY	0.0275329	0.0348796	0.024826	0.0290795	0.00520216
FORMB_06730	cell division protein FtsZ	0.0192304	0.0308273	0.0371003	0.0290527	0.00906619
FORMB_09340	adenosylhomocysteinase	0.0205564	0.0396346	0.0266224	0.0289378	0.00974755
FORMB_10360	conserved hypothetical protein (DUF2797)	0.0347132	0.0263452	0.0256722	0.0289102	0.00503681
FORMB_20000	hypothetical protein	0.0334258	0.0524182	0	0.0286147	0.0265382
FORMB_19460	dolichyl-phosphate beta-D-mannosyltransferase	0.00435338	0.0308955	0.0505711	0.0286067	0.0231937
FORMB_16370	transcriptional regulator, Fis family	0.0170052	0.0357657	0.0330455	0.0286055	0.0101378
FORMB_25050	glyceraldehyde-3-phosphate dehydrogenase	0.0223026	0.0378333	0.024775	0.0283037	0.00834501
FORMB_23670	acetyl-CoA acetyltransferase	0.0219383	0.0302958	0.0326619	0.0282987	0.00563384
FORMB_20090	transcriptional regulator, LacI family	0.0358277	0.047891	0.0011177	0.0282788	0.0242832
FORMB_25860	cell division protein FtsK	0.0396609	0.032153	0.0127374	0.0281838	0.0138937
FORMB_12430	glutaminyl-tRNA synthetase	0.0267108	0.0263664	0.0313908	0.028156	0.0028067
FORMB_13360	peptidase, M23 family	0.0242702	0.0312031	0.0279708	0.0278147	0.00346911
FORMB_01680	exopolyphosphatase	0.0370078	0.0453034	0	0.0274371	0.0241205
FORMB_14220	2-amino-3-ketobutyrate CoA ligase	0.0322545	0.0367098	0.013195	0.0273864	0.0124904
FORMB_23970	hypothetical protein	0.0279325	0.0227878	0.0314257	0.027382	0.00434518
FORMB_15070	ATP-dependent DNA helicase RuvB	0.0289119	0.0527258	0	0.0272126	0.0264039
FORMB_14660	aspartyl-tRNA synthetase	0.019033	0.0253059	0.0368433	0.0270607	0.00903388
FORMB_23960	hypothetical protein	0.0364569	0.0234069	0.0212901	0.0270513	0.008214
FORMB_22840	dehydrogenase	0.0208708	0.0195792	0.0400224	0.0268241	0.0114483
FORMB_05160	UTP--glucose-1-phosphate uridylyltransferase	0	0.0802409	0	0.026747	0.0463271
FORMB_15940	aspartate kinase	0.0274664	0.0346756	0.0180761	0.0267393	0.00832359
FORMB_26050	aspartate kinase	0.0170914	0.0256733	0.0373777	0.0267142	0.0101831
FORMB_05070	peptidylprolyl isomerase	0.0223923	0.0261084	0.0316188	0.0267065	0.00464228
FORMB_07400	SusD-like protein	0.0352939	0.0445196	0	0.0266045	0.0234974
FORMB_06900	phosphonate ABC transporter ATP-binding protein	0.0321722	0.0277744	0.0194325	0.0264597	0.0064708
FORMB_26670	peptidase, M42 family	0.0294726	0.0328576	0.0170094	0.0264465	0.0083462
FORMB_13330	deoxyuridine 5'-triphosphate nucleotidohydrolase	0.069065	0	0.00922719	0.0260974	0.0374959
FORMB_16190	rod shape-determining protein MreB	0.0277562	0.0389286	0.0113289	0.0260046	0.013883
FORMB_16610	TonB-dependent receptor	0.0221993	0.022549	0.0327156	0.0258213	0.00597316
FORMB_12890	hypothetical protein	0.0345717	0.0351505	0.0072489	0.025657	0.0159445
FORMB_09940	electron transfer flavoprotein, beta subunit	0.0385445	0.0340256	0.00439489	0.025655	0.0185499
FORMB_21560	4-hydroxy-tetrahydrodipicolinate synthase	0.0395468	0.0305139	0.00683468	0.0256318	0.0168937
FORMB_24340	histidyl-tRNA synthetase	0.0243099	0.032097	0.0201333	0.0255134	0.00607198
FORMB_22540	catalase/peroxidase HPI	0.0121182	0.0456721	0.0184758	0.025422	0.0178228
FORMB_01120	cystathionine gamma-lyase	0.021168	0.0286644	0.0261996	0.025344	0.00382073
FORMB_14420	ribonucleotide reductase of class Ia (aerobic), beta subunit	0.0122294	0.0465441	0.0166408	0.0251381	0.0186689
FORMB_07160	50S ribosomal protein L24	0.042342	0.0127945	0.0200152	0.0250506	0.0154039
FORMB_22830	oxidoreductase	0.0102075	0.0547014	0.00991076	0.0249399	0.0257746
FORMB_21890	general stress protein (DUF2847)	0.0401036	0.0187111	0.0153815	0.0247321	0.0134158
FORMB_26550	helicase	0.0166252	0.0220046	0.0353538	0.0246612	0.00964277
FORMB_03630	GMP synthase [glutamine-hydrolyzing]	0.01564	0.0314573	0.0262677	0.024455	0.00806296
FORMB_00100	ABC transporter, ATP-binding protein	0.0169122	0.0315596	0.0246173	0.024363	0.00732703
FORMB_15800	thiamine-monophosphate kinase	0.0200667	0.0242428	0.0278989	0.0240695	0.00391894
FORMB_15640	GTPase HflX	0.0187823	0.0436624	0.00970204	0.0240489	0.0175821
FORMB_11810	3-oxoacyl-[acyl-carrier protein] synthase	0.0199154	0.0306735	0.0214827	0.0240239	0.00581182
FORMB_03810	TonB-dependent receptor	0.0229804	0.0182033	0.0304464	0.0238767	0.00617058
FORMB_09210	polyphosphate kinase	0.0343205	0.0364041	0	0.0235748	0.020443
FORMB_05930	3-oxoacyl-[acyl-carrier protein] reductase	0.0334782	0.0257963	0.011264	0.0235128	0.0112818
FORMB_00800	ATP-dependent DNA helicase UvrD/PcrA	0.0213007	0.0176808	0.0312733	0.0234183	0.00703931
FORMB_10840	16S rRNA methyltransferase	0.0126975	0.0142444	0.0429697	0.0233039	0.0170487
FORMB_02850	TonB-dependent receptor	0.0698778	0	0	0.0232926	0.040344
FORMB_05030	ATPase, AAA family	0.0367375	0.0199479	0.0125415	0.0230757	0.0123975
FORMB_06140	Na(+)-translocating NADH-quinone reductase subunit F	0.0175865	0.0252756	0.0263439	0.0230687	0.00477767
FORMB_15710	Fe-S cluster assembly protein SufD	0.00886278	0.0307733	0.0292955	0.0229772	0.0122457
FORMB_22060	restriction endonuclease or methylase	0.0220196	0.0407948	0.0057959	0.0228701	0.017515
FORMB_15600	cell envelope biogenesis protein OmpA	0.0303535	0.0235935	0.0143223	0.0227564	0.0080483
FORMB_08590	ribosomal large subunit pseudouridine synthase B	0.016734	0.0227736	0.028481	0.0226629	0.00587432
FORMB_02350	peptide deformylase	0.0676988	0	0	0.0225663	0.0390859
FORMB_02100	hypothetical protein	0.00901556	0.0404242	0.0182542	0.0225647	0.0161419
FORMB_02720	alanine dehydrogenase	0.0162746	0.0384827	0.0117941	0.0221838	0.0142919
FORMB_15130	protein SprA	0.0168226	0.0386841	0.0101308	0.0218791	0.0149332
FORMB_10850	hypothetical protein	0.0155396	0.00952028	0.0404339	0.0218313	0.0163891
FORMB_21000	membrane protein	0.00429051	0.0257351	0.0354332	0.0218196	0.0159363
FORMB_10590	3-oxoacyl-[acyl-carrier protein] synthase	0.0137136	0.0308576	0.0208131	0.0217947	0.00861404
FORMB_18000	biopolymer transport protein ExbD/TolR	0.0648194	0	0	0.0216065	0.0374235
FORMB_12860	pyridoxal-5'-phosphate-dependent protein	0.0220206	0.0291741	0.0135685	0.0215877	0.00781181
FORMB_09670	3-phosphoshikimate 1-carboxyvinyltransferase	0.026461	0.0306401	0.00758693	0.0215627	0.0122824
FORMB_04180	collagen-binding protein	0.0139178	0.0185972	0.0307383	0.0210844	0.00868174
FORMB_12390	aspartate-semialdehyde dehydrogenase	0.00354879	0.0181242	0.0403824	0.0206851	0.0185499
FORMB_06010	2,3-bisphosphoglycerate-independent phosphoglycerate mutase	0.0163256	0.0283253	0.0167342	0.0204617	0.00681316
FORMB_11840	pyruvate kinase	0.0190649	0.0257679	0.0157222	0.020185	0.00511568
FORMB_06590	UDP-glucose 6-dehydrogenase	0.0247001	0.0292854	0.00650684	0.0201641	0.0120477
FORMB_12810	hypothetical protein	0.0153697	0.0277905	0.0173287	0.020163	0.00667789
FORMB_12250	aerotolerance protein BatD	0.0208351	0.00489463	0.0334431	0.0197243	0.0143066
FORMB_09470	hypothetical protein	0.0171237	0.0146575	0.0268199	0.0195337	0.00642935
FORMB_01830	rRNA methyltransferase	0.0269923	0	0.0304502	0.0191475	0.0166721
FORMB_16480	ABC transporter, ATP-binding protein	0.0234113	0.0135706	0.0204015	0.0191278	0.00504247
FORMB_02490	translation factor Sua5	0.0305651	0.0263761	0	0.0189804	0.0165704
FORMB_06420	ribulose-phosphate 3-epimerase	0.034722	0.0221224	0	0.0189481	0.0175773
FORMB_13110	TPR domain protein	0.0238735	0.0194736	0.0132653	0.0188708	0.00532974
FORMB_04550	acetyl-CoA carboxylase subunit alpha	0.00707495	0.0234036	0.0259426	0.0188071	0.0102393
FORMB_11210	hypothetical protein	0.0559415	0	0	0.0186472	0.0322978
FORMB_02030	D-arabinose 5-phosphate isomerase	0.0323284	0.0173668	0.00603789	0.0185777	0.013187
FORMB_18180	short-chain dehydrogenase	0.0180801	0.0172998	0.0197722	0.018384	0.00126388
FORMB_13880	conserved hypothetical protein (DUF4270)	0.00648096	0.00815794	0.0405117	0.0183835	0.0191819
FORMB_11790	phosphoribosylglycinamide formyltransferase	0.0210921	0.0340379	0	0.0183767	0.0171806
FORMB_15490	endonuclease	0.0179278	0.0220458	0.0144238	0.0181325	0.00381514
FORMB_05180	rhodanese	0.0320508	0.0170122	0.00516174	0.0180749	0.013476
FORMB_10660	DNA-binding protein	0	0	0.0538919	0.017964	0.0311145
FORMB_00350	proline dehydrogenase	0.0213722	0.0281998	0.00431623	0.0179628	0.0123014
FORMB_00670	homogentisate 1,2-dioxygenase	0.0142013	0.0221501	0.0173485	0.0179	0.00400296
FORMB_11170	TonB-dependent receptor	0.0122186	0.0140346	0.0273575	0.0178702	0.00826623
FORMB_05510	hypothetical protein	0.0534245	0	0	0.0178082	0.0308446
FORMB_18250	hypothetical protein	0.0273097	0.013393	0.0122502	0.0176509	0.00838419
FORMB_23620	superoxide dismutase	0.0271608	0.0233412	0.00232035	0.0176075	0.0133761
FORMB_12340	hypothetical protein	0.0224133	0.0300898	0	0.017501	0.0156348
FORMB_07660	3-oxoacyl-[acyl-carrier protein] synthase	0.00486912	0.0341563	0.0134381	0.0174878	0.0150577
FORMB_00420	DNA topoisomerase IV subunit B	0.0138727	0.022002	0.0162695	0.0173814	0.00417716
FORMB_24880	transcriptional regulator, GntR family	0.0173568	0.0347206	0	0.0173592	0.0173603
FORMB_13490	hypothetical protein	0.00930742	0.018213	0.0241644	0.0172283	0.0074773
FORMB_10650	DNA-binding protein	0.022687	0.0287635	0	0.0171502	0.0151601
FORMB_09110	transcriptional regulator, AsnC family	0.0287366	0.0168893	0.00528697	0.0169709	0.011725
FORMB_00680	4-hydroxyphenylpyruvate dioxygenase	0.0150005	0.0176287	0.0181609	0.01693	0.00169208
FORMB_03730	DNA polymerase III epsilon subunit	0.0235151	0.0215644	0.00570469	0.0169281	0.00976855
FORMB_26750	phosphate starvation protein PhoH	0.00996016	0.0265395	0.0140707	0.0168568	0.00863369
FORMB_15730	hypothetical protein	0.0183039	0.0133647	0.0188064	0.016825	0.00300721
FORMB_15880	3-isopropylmalate dehydrogenase	0.0106291	0.0284656	0.0110526	0.0167157	0.0101779
FORMB_26740	phosphoribosylaminoimidazole-succinocarboxamide synthase	0.0168662	0.0258239	0.00686794	0.0165193	0.00948275
FORMB_16090	hypothetical protein	0.0120046	0.0155733	0.0219291	0.0165023	0.00502707
FORMB_00850	transketolase	0.014951	0.0172657	0.0165163	0.0162444	0.00118107
FORMB_20820	heat shock protein GrpE	0.0180811	0.0191969	0.011309	0.0161957	0.00426858
FORMB_05220	anthranilate synthase, aminase component	0.017231	0.0244552	0.00687706	0.0161877	0.00883536
FORMB_14370	CMP deaminase	0.0483695	0	0	0.0161232	0.0279261
FORMB_18230	alpha/beta hydrolase	0.0259547	0.0219564	0	0.0159704	0.0139745
FORMB_08860	cytochrome C	0.0478391	0	0	0.0159464	0.0276199
FORMB_25880	pyridoxamine 5'-phosphate oxidase	0.0202866	0.0266901	0	0.0156589	0.0139339
FORMB_04480	translation initiation factor IF-3	0.013882	0.0194241	0.0135234	0.0156098	0.0033081
FORMB_07610	phosphoribosylaminoimidazole carboxylase ATPase subunit	0.0160273	0.017063	0.0137015	0.0155973	0.0017215
FORMB_01160	cytochrome C biogenesis protein	0.0174685	0.0232177	0.00550294	0.0153964	0.00903732
FORMB_26190	ATP phosphoribosyltransferase	0.0309539	0.00825382	0.00690979	0.0153725	0.0135106
FORMB_13410	tryptophanyl-tRNA synthetase	0.0142121	0.0314091	0	0.015207	0.0157282
FORMB_01940	chromosome segregation protein	0.0179572	0.0118086	0.0157684	0.0151781	0.00311649
FORMB_05670	ribosome-associated protein IOJAP	0.0451699	0	0	0.0150566	0.0260788
FORMB_10410	alpha/beta hydrolase	0.0193577	0.0253986	0	0.0149187	0.0132684
FORMB_05150	endonuclease I	0.0216137	0.0191712	0.00357965	0.0147882	0.00978338
FORMB_06920	mannose-1-phosphate guanylyltransferase	0.0122186	0.0172773	0.014824	0.0147733	0.00252974
FORMB_22990	TonB-dependent receptor	0.00866005	0.0117932	0.0235157	0.0146563	0.00783077
FORMB_09140	leucyl-tRNA synthetase	0.0200339	0.00801958	0.0158762	0.0146432	0.00610134
FORMB_01230	DEAD/DEAH box helicase	0.0111986	0.0113324	0.0210712	0.0145341	0.0056617
FORMB_16130	gliding motility protein GldB	0.0123057	0.0309013	0	0.0144024	0.015557
FORMB_01500	chromosome partitioning protein ParA	0.0223834	0.0206165	0	0.0143333	0.0124444
FORMB_12210	hypothetical protein	0.0180943	0.0104225	0.0144586	0.0143251	0.00383764
FORMB_02480	glycosyltransferase	0.00476021	0.0381731	0	0.0143111	0.0208017
FORMB_04650	phosphoribosyltransferase	0.0291656	0	0.013686	0.0142838	0.014592
FORMB_09620	exodeoxyribonuclease III	0.0194326	0.0232563	0	0.0142296	0.0124706
FORMB_03920	isopentenyl-diphosphate delta-isomerase	0.0189953	0.0236707	0	0.014222	0.0125365
FORMB_23690	3-hydroxyacyl-CoA dehydrogenase	0.0107961	0.0110467	0.0205775	0.0141401	0.00557639
FORMB_03560	antitermination protein NusB	0.00653287	0.0335256	0.00182108	0.0139599	0.0171074
FORMB_00370	transcriptional regulator, AsnC family	0.0201784	0.0174337	0.00401125	0.0138744	0.00865131
FORMB_09830	S-adenosylmethionine synthase	0.00495756	0.00958399	0.0267818	0.0137744	0.0114997
FORMB_22890	fumarate hydratase class II	0.00928685	0.0188784	0.013151	0.0137721	0.00482583
FORMB_15260	biopolymer transporter ExbD	0.0277112	0.0119013	0.00132798	0.0136468	0.0132779
FORMB_24120	DEAD-box ATP-dependent RNA helicase CshA	0.0136112	0.0142476	0.0130577	0.0136388	0.000595439
FORMB_01450	uridine kinase	0.0143815	0.0165411	0.00968863	0.0135371	0.00350342
FORMB_03640	conserved hypothetical protein (DUF2317)	0.00158604	0.00245292	0.035643	0.0132273	0.0194174
FORMB_14580	deoxyguanosinetriphosphate triphosphohydrolase	0.0133395	0.0158564	0.0104516	0.0132158	0.00270451
FORMB_04120	diaminopimelate epimerase	0.0293169	0.0041883	0.00544928	0.0129848	0.014158
FORMB_15020	ABC-type Fe3+ transport system protein	0.0157252	0.0170675	0.00610549	0.0129661	0.00597922
FORMB_18570	conserved hypothetical protein (DUF1599)	0.0306517	0.00611604	0.0020958	0.0129545	0.0154575
FORMB_13670	delta-aminolevulinic acid dehydratase	0.0193949	0.0109727	0.0081428	0.0128368	0.00585308
FORMB_20360	peptidase, S9 family	0.00951749	0.00601623	0.022962	0.0128319	0.00894588
FORMB_04500	50S ribosomal protein L20	0.0336569	0.00481516	0	0.012824	0.0182018
FORMB_15300	isoleucyl-tRNA synthetase	0.010112	0.0168867	0.0114383	0.0128123	0.00359027
FORMB_12880	hypothetical protein	0.0278194	0.0101535	0	0.0126576	0.0140777
FORMB_10910	ABC transporter, ATP-binding protein	0.0135554	0.0241772	0	0.0125775	0.0121182
FORMB_05600	D-alanine--D-alanine ligase	0.00806999	0.0196577	0.0099832	0.0125703	0.00621197
FORMB_07070	preprotein translocase subunit SecY	0	0.0376963	0	0.0125654	0.021764
FORMB_10920	peptide ABC transporter ATP-binding protein	0.015286	0.0107816	0.011609	0.0125588	0.00239772
FORMB_25960	3-deoxy-manno-octulosonate cytidylyltransferase	0.0109288	0.0267165	0	0.0125484	0.0134317
FORMB_06860	2-hydroxy-6-oxo-6-phenylhexa-2,4-dienoate hydrolase	0.0159201	0.0158229	0.00580288	0.0125153	0.00581334
FORMB_05710	phosphatidylserine decarboxylase	0.0230279	0.0113125	0.0031944	0.0125116	0.00997095
FORMB_03910	6-pyruvoyl tetrahydrobiopterin synthase	0.0342019	0	0.00327853	0.0124935	0.0188714
FORMB_13950	DNA repair protein RadA	0.00283747	0.0271045	0.00747908	0.0124737	0.0128815
FORMB_02120	ABC transporter, ATPase	0.0090518	0.00670422	0.0215213	0.0124258	0.00796396
FORMB_12940	ATP-grasp enzyme-like protein	0.00896806	0.0184891	0.00963122	0.0123628	0.00531586
FORMB_25980	alcohol dehydrogenase	0.00959486	0.0107636	0.0164273	0.0122619	0.00365434
FORMB_11110	asparaginyl-tRNA synthetase	0.00607012	0.0163538	0.0142794	0.0122345	0.0054383
FORMB_20440	stationary phase survival protein SurE	0.0180199	0.0184994	0	0.0121731	0.0105449
FORMB_13010	UDP-galactose 4-epimerase	0.00602654	0.0238116	0.00651381	0.0121173	0.0101305
FORMB_05580	ribosomal large subunit pseudouridine synthase D	0.0110213	0.0139561	0.0112752	0.0120842	0.00162605
FORMB_24520	deoxyribodipyrimidine photolyase	0.00865222	0.0195476	0.00798828	0.0120627	0.00649064
FORMB_24770	aldehyde dehydrogenase	0.0078888	0.0130822	0.0150462	0.0120057	0.00369811
FORMB_13040	glycosyltransferase	0.0118778	0.0181525	0.00560489	0.0118784	0.0062738
FORMB_03140	TonB-dependent receptor	0.0110399	0.0103414	0.0139371	0.0117728	0.00190659
FORMB_23150	8-amino-7-oxononanoate synthase	0.0129144	0.0223489	0	0.0117544	0.0112195
FORMB_18120	peptidase, C25 family	0.0152448	0.0124612	0.00744421	0.0117167	0.00395324
FORMB_05990	alpha-aspartyl dipeptidase peptidase E	0.0170855	0.0180296	0	0.011705	0.0101478
FORMB_07650	glycine dehydrogenase	0.0140853	0.00840505	0.0122421	0.0115775	0.00289784
FORMB_17480	glutaminyl-tRNA synthetase	0.0116329	0.00911035	0.0137134	0.0114855	0.00230504
FORMB_09200	polyphosphate kinase	0.0125858	0.0154195	0.0060572	0.0113542	0.00480111
FORMB_14160	hypothetical protein	0.0164857	0.00576757	0.0117935	0.0113489	0.00537287
FORMB_00710	flavin reductase	0.014003	0.0198154	0	0.0112728	0.0101859
FORMB_00290	UDP-3-O-(3-hydroxymyristoyl) glucosamine N-acyltransferase	0.00450225	0.0163461	0.0123022	0.0110502	0.00602038
FORMB_21090	phosphonate ABC transporter ATP-binding protein	0.0184753	0.0146627	0	0.011046	0.00975419
FORMB_10150	hypothetical protein	0.0155489	0.0173918	0	0.0109803	0.00955372
FORMB_17880	hypothetical protein	0	0.015525	0.0170888	0.0108713	0.00944722
FORMB_13690	uroporphyrinogen decarboxylase HemE	0.0100767	0.018121	0.00438792	0.0108619	0.00690011
FORMB_16020	siroheme synthase	0.0145059	0.0179974	0	0.0108344	0.00954392
FORMB_00360	3-dehydroquinate synthase	0.00835155	0.0199048	0.00411701	0.0107911	0.00817173
FORMB_12560	peptidase, S8 family	0.00921731	0.00818947	0.0146303	0.010679	0.00346029
FORMB_19610	ferredoxin-NADP reductase	0.0104636	0.0102989	0.0112141	0.0106589	0.00048782
FORMB_20420	lipid-A-disaccharide synthase	0.0221768	0.00964255	0	0.0106064	0.0111198
FORMB_23750	RNA methyltransferase	0.00659751	0.0194209	0.00558718	0.0105352	0.00771179
FORMB_01820	amidohydrolase	0.00861255	0.010835	0.0121198	0.0105224	0.00177438
FORMB_05230	anthranilate synthase, amidotransferase component	0.0182441	0.0132469	0	0.010497	0.00942781
FORMB_12310	phenylalanyl-tRNA synthetase subunit alpha	0.0102314	0.0121722	0.00884623	0.0104166	0.00167072
FORMB_12770	hypothetical protein	0.00620772	0.0246675	0	0.0102917	0.0128309
FORMB_10830	osmotically inducible protein OsmC	0.00999689	0.0104495	0.00968595	0.0100441	0.000383974
FORMB_15120	holliday junction DNA helicase RuvA	0.0190742	0.00678016	0.00416627	0.0100069	0.00796053
FORMB_08310	hypothetical protein	0.0133997	0.016599	0	0.00999958	0.00880639
FORMB_10120	transcriptional regulator, LytTR family	0.0147919	0.00945206	0.00572561	0.00998985	0.00455699
FORMB_22410	organic solvent tolerance protein OstA	0.0096071	0.00993728	0.0103105	0.00995163	0.000351918
FORMB_09800	prephenate dehydratase	0.00921438	0.0126073	0.00734494	0.00972219	0.00266766
FORMB_21730	conserved hypothetical protein (DUF1015)	0.00503101	0.0124148	0.0112345	0.0095601	0.00396646
FORMB_10000	malonyl CoA-acyl carrier protein transacylase	0.0202127	0.00830595	0	0.00950621	0.0101596
FORMB_12800	gh3 auxin-responsive promoter	0.00640457	0.0117501	0.0101823	0.00944564	0.00274783
FORMB_03530	peptidase T, M20 family	0.00579834	0.0102565	0.0121133	0.00938938	0.00324556
FORMB_12200	conserved hypothetical protein (DUF58)	0.0110536	0.0142128	0.00287279	0.00937975	0.0058524
FORMB_03820	3-oxoacyl-[acyl-carrier protein] synthase	0.00487514	0.0190155	0.00402295	0.00930452	0.00842071
FORMB_00510	peptide methionine sulfoxide reductase	0	0.0176673	0.0102306	0.00929928	0.00887038
FORMB_22780	recombination inhibitory protein MutS2	0.00795981	0.00663215	0.013194	0.00926197	0.00346931
FORMB_01370	polyphosphate glucokinase	0.00842109	0.0122121	0.00711261	0.00924861	0.00264856
FORMB_07930	GTPase Era	0.00232404	0.0214106	0.00380463	0.00917977	0.0106181
FORMB_06850	transcriptional regulator, MraZ family	0.027438	0	0	0.00914598	0.0158413
FORMB_18440	putative hemin receptor	0.00797352	0.00798161	0.011221	0.00905872	0.00187262
FORMB_26700	peptidase, S33 family	0.00381527	0.0183391	0.0050202	0.00905819	0.00806006
FORMB_08840	hypothetical protein	0.0268616	0	0	0.00895386	0.0155085
FORMB_20350	hydroxymethylglutaryl-CoA reductase	0.0077086	0.0112134	0.00771731	0.00887977	0.00202098
FORMB_07690	branched-chain amino acid aminotransferase	0.00504423	0.0173352	0.00414056	0.00884	0.00737093
FORMB_09520	hypothetical protein	0	0	0.02636	0.00878667	0.015219
FORMB_00980	peptidase, M48 family	0.00557015	0.0138184	0.00685453	0.00874768	0.00443805
FORMB_05590	serine/threonine protein kinase	0.019723	0.0064777	0	0.00873356	0.0100531
FORMB_13510	penicillin-binding protein 1A	0.00696379	0.00697	0.0120334	0.00865572	0.00292514
FORMB_14710	polyprenyl synthetase	0.00404498	0.020345	0.00127851	0.00855616	0.0103027
FORMB_20980	transcriptional regulator, Fis family	0.0115174	0.00939865	0.0044485	0.00845483	0.00362771
FORMB_26300	mechanosensitive ion channel protein MscS	0.0178818	0.00744492	0	0.00844223	0.00898251
FORMB_06810	UDP-N-acetylmuramoylalanyl-D-glutamate--2,6- diaminopimelate ligase	0.00559121	0.00826155	0.0113756	0.00840944	0.00289501
FORMB_08200	riboflavin biosynthesis protein RibF	0.0070108	0.0181911	0	0.00840063	0.00917485
FORMB_14520	phosphate:sodium symporter	0.00602164	0.0128312	0.006223	0.00835861	0.00387468
FORMB_03940	GTP pyrophosphokinase	0	0	0.0249913	0.00833042	0.0144287
FORMB_23820	glucose-1-phosphate thymidylyltransferase	0.0102344	0.00660898	0.00801403	0.0082858	0.00182792
FORMB_04150	tRNA (guanine-N(1)-)-methyltransferase	0.0248309	0	0	0.00827696	0.0143361
FORMB_24110	membrane protein (DUF4480)	0.0102089	0.0109463	0.0036641	0.00827312	0.00400852
FORMB_07590	GTP-binding protein Obg	0.00733497	0.0085936	0.00863322	0.00818726	0.000738374
FORMB_02500	tRNA nucleotidyltransferase	0.00758079	0.00948424	0.00732187	0.00812897	0.00118082
FORMB_06820	cell division protein FtsI	0.0032777	0.00870686	0.0123328	0.00810578	0.00455737
FORMB_09650	50S rRNA methyltransferase	0.00239034	0.0110017	0.0108857	0.00809257	0.00493861
FORMB_05250	indole-3-glycerol phosphate synthase	0.0138899	0.00752793	0.00283753	0.00808511	0.0055472
FORMB_23220	excinuclease ABC subunit A	0.0126319	0.0047974	0.0065782	0.00800249	0.00410685
FORMB_05270	tryptophan synthase subunit beta	0.00451317	0.0104997	0.00894335	0.00798541	0.00310611
FORMB_15350	excinuclease ABC subunit C	0	0	0.0239477	0.00798255	0.0138262
FORMB_26370	biosynthetic arginine decarboxylase	0	0.0088626	0.014875	0.00791253	0.00748287
FORMB_25270	hypothetical protein	0.0150147	0.00865409	0	0.00788959	0.00753648
FORMB_24450	methionyl-tRNA formyltransferase	0	0.023654	0	0.00788466	0.0136566
FORMB_03120	hypothetical protein	0	0.0236437	0	0.00788122	0.0136507
FORMB_21740	3-hydroxybutyryl-CoA dehydrogenase	0.0120849	0.00967923	0.00174086	0.007835	0.00541301
FORMB_05860	NGG1p interacting factor 3 protein, NIF3	0.00911007	0.012187	0.00206682	0.00778798	0.00518803
FORMB_01390	DNA polymerase III delta subunit	0.00426519	0.0190071	0	0.00775743	0.00997317
FORMB_00250	UDP-3-O-(3-hydroxymyristoyl) glucosamine N-acyltransferase	0.00391673	0.0122205	0.00705842	0.00773188	0.00419265
FORMB_26450	oxidoreductase	0.00929762	0.0138904	0	0.00772935	0.00707677
FORMB_03300	prolyl endopeptidase, S9 family	0.00693735	0.00397002	0.012109	0.00767214	0.00411896
FORMB_23510	hydrogen peroxide-inducible gene activator	0.0069158	0.0136697	0.00230559	0.00763037	0.00571566
FORMB_15210	hydrolase TatD	0.00353542	0.0114907	0.00785414	0.00762677	0.00398253
FORMB_14830	DNA polymerase I	0.00845341	0.0074166	0.00674722	0.00753908	0.000859663
FORMB_02150	cob(I)yrinic acid a c-diamide adenosyltransferase	0.0160548	0.00646483	0	0.00750653	0.00807792
FORMB_07500	ATPase, AAA family	0.00926334	0.0108105	0.00243903	0.00750431	0.00445435
FORMB_13940	esterase	0.00443683	0.0179993	0	0.00747872	0.0093773
FORMB_10550	nitrogen fixation protein NifU	0.00522639	0.00839218	0.00878024	0.00746627	0.00194947
FORMB_01540	signal peptidase I	0.00607991	0.00949775	0.00676814	0.0074486	0.00180767
FORMB_01090	peptidase, M28 family	0.00636295	0.0112571	0.00472348	0.00744786	0.00339926
FORMB_19560	tRNA (guanine46-N7-)-methyltransferase	0.00760087	0.00762446	0.00708793	0.00743775	0.000303183
FORMB_00790	hypothetical protein	0.0220157	0	0	0.00733856	0.0127108
FORMB_14030	zinc metalloprotease, M50B family	0.010111	0.00548532	0.00630187	0.00729939	0.0024689
FORMB_03210	D-alanine--D-alanine ligase	0.00130271	0.0171203	0.00344202	0.00728834	0.00858164
FORMB_23070	threonine aldolase	0.00751126	0.0109437	0.0033874	0.0072808	0.00378344
FORMB_15360	patatin	0.00370181	0.00453722	0.0135792	0.00727275	0.00547751
FORMB_24950	methylcrotonoyl-CoA carboxylase	0.00389289	0.00892566	0.00892779	0.00724878	0.00290629
FORMB_09790	aminotransferase	0.00686536	0.0132971	0.00149882	0.00722043	0.00590715
FORMB_04590	protein phosphatase	0.0133321	0.00654978	0.00164798	0.00717663	0.00586724
FORMB_06690	peptidase, M12B family	0.0109195	0	0.0105707	0.00716339	0.00620613
FORMB_12230	aerotolerance protein BatB	0.00371043	0.014561	0.00310839	0.0071266	0.0064454
FORMB_11190	ABC transporter, substrate-binding protein	0.00991805	0.00495126	0.00635499	0.00707477	0.00256043
FORMB_23830	ABC transporter, substrate-binding protein	0.0100277	0.00930084	0.00180106	0.00704321	0.00455436
FORMB_00830	hypothetical protein	0.0113778	0.00970625	0	0.00702802	0.00614356
FORMB_13380	hypothetical protein	0	0.00562497	0.0150859	0.00690361	0.00762378
FORMB_18840	phage protein	0	0	0.0206135	0.00687116	0.0119012
FORMB_07970	aspartate kinase	0.00445612	0.0130654	0.00294973	0.00682376	0.00545768
FORMB_02620	excinuclease ABC subunit B	0.00457683	0.00565644	0.0101817	0.006805	0.00297374
FORMB_12520	flagellar motor rotation protein MotB	0.00872469	0.0116027	0	0.0067758	0.00604189
FORMB_11400	hypothetical protein	0.0202318	0	0	0.00674392	0.0116808
FORMB_16330	heat shock protein 60 family co-chaperone GroES	0.0201245	0	0	0.00670818	0.0116189
FORMB_13760	nitrogen regulation protein NtrY	0.0053449	0.00718107	0.00759766	0.00670788	0.00119861
FORMB_25610	hypothetical protein	0	0.00751313	0.0123671	0.00662675	0.00623103
FORMB_23170	hypothetical protein	0.00760234	0.00900803	0.0032231	0.00661116	0.00301715
FORMB_22460	CoB--CoM heterodisulfide reductase	0.00839709	0.0113575	0	0.00658488	0.00589165
FORMB_15390	tryptophan 2,3-dioxygenase	0.0085582	0.0111638	0	0.00657401	0.00584042
FORMB_08220	peptidyl-tRNA hydrolase	0.00910567	0.0104881	0	0.00653127	0.00569832
FORMB_18640	metallo-beta-lactamase family protein	0.00376053	0.00382697	0.011565	0.00638415	0.00448684
FORMB_03670	signal recognition particle receptor protein FtsY	0.00194772	0.0170546	0	0.00633412	0.00933518
FORMB_16380	(dimethylallyl)adenosine tRNA methylthiotransferase	0.0139785	0.00299167	0.00192099	0.00629706	0.00667384
FORMB_03710	damage-inducible protein CinA	0.00952532	0.00931499	0	0.00628011	0.00543975
FORMB_12220	aerotolerance protein BatA	0.00758128	0.011151	0	0.00624408	0.00569448
FORMB_25950	ATP-dependent endonuclease	0.00379867	0.007804	0.00704715	0.00621661	0.00212791
FORMB_03040	sulfatase	0.00324665	0.0106059	0.00476485	0.0062058	0.00388547
FORMB_06940	arginyl-tRNA synthetase	0.0116775	0.0036989	0.00311102	0.00616247	0.00478518
FORMB_04100	aminodeoxychorismate lyase	0.00380812	0.0146543	0	0.00615414	0.00760362
FORMB_01690	gliding motility protein GldI	0.0183734	0	0	0.00612447	0.0106079
FORMB_21250	potassium transporter TrkA	0.00814931	0.0102095	0	0.0061196	0.00539891
FORMB_20770	conserved hypothetical protein (DUF2166)	0.0183176	0	0	0.00610586	0.0105757
FORMB_01870	hypothetical protein	0.00492915	0.0052478	0.00788901	0.00602199	0.00162472
FORMB_13650	hypothetical protein	0.00855232	0.00565985	0.0038519	0.00602136	0.00237097
FORMB_23460	conserved hypothetical protein (DUF2807)	0.00602947	0.00624404	0.00571381	0.00599577	0.000266717
FORMB_23770	antibiotic ABC transporter ATP-binding protein	0.00484841	0.00842693	0.00462545	0.00596693	0.00213334
FORMB_23650	acyl-CoA dehydrogenase	0.00382022	0.00348403	0.0105552	0.00595314	0.00398902
FORMB_08160	dimethyladenosine transferase	0.00707593	0.0104669	0	0.00584761	0.00534047
FORMB_04190	conserved hypothetical protein (DUF4249)	0	0	0.0174038	0.00580127	0.0100481
FORMB_00820	excinuclease ABC subunit A	0.00788537	0.00541319	0.00395009	0.00574955	0.00198909
FORMB_03580	DNA-binding protein (DUF3276)	0.0169793	0	0	0.00565976	0.009803
FORMB_10080	SusD-like protein	0.00319945	0.00758713	0.00602447	0.00560368	0.0022239
FORMB_26620	DNA methylase	0.00300254	0.0047622	0.00899701	0.00558725	0.00308122
FORMB_10440	inorganic polyphosphate kinase	0.00833784	0.00839476	0	0.00557753	0.00483037
FORMB_26480	DEAD/DEAH box helicase	0.0127234	0	0.00399489	0.00557278	0.00650683
FORMB_23030	ATP-dependent dethiobiotin synthetase BioD	0.00626256	0.00941023	0.00103459	0.00556913	0.00423066
FORMB_10430	acetoin utilization protein AcuB	0.0165072	0	0	0.00550241	0.00953046
FORMB_03170	hemolysin D	0.00402858	0.00693718	0.00552923	0.00549833	0.00145455
FORMB_01300	outer membrane assembly protein	0.00377972	0.00506337	0.00753971	0.00546093	0.00191126
FORMB_09900	deoxyadenosine kinase	0.0137405	0.00259282	0	0.00544445	0.00730064
FORMB_12550	peptidase, M1 family	0.00474543	0.00239249	0.00918158	0.00543983	0.0034474
FORMB_04980	phytoene dehydrogenase	0.00518183	0.00368546	0.00743455	0.00543395	0.00188722
FORMB_08080	ATP-dependent DNA helicase	0.00572832	0.00665596	0.00383945	0.00540791	0.00143533
FORMB_21540	5'-nucleotidase	0.00957233	0.00647513	0	0.00534915	0.00488449
FORMB_08500	purine nucleoside phosphorylase	0.00811259	0.00336936	0.00453746	0.0053398	0.00247131
FORMB_20180	glycoside hydrolase	0.00970847	0.00627029	0	0.00532625	0.0049226
FORMB_05690	lactate utilization protein B/C	0.00478739	0.00829308	0.00283195	0.00530414	0.00276699
FORMB_02340	hypothetical protein	0.0157394	0	0	0.00524647	0.00908715
FORMB_01610	riboflavin synthase subunit beta	0.0156738	0	0	0.0052246	0.00904927
FORMB_10800	conserved hypothetical protein (DUF2490)	0.0101874	0.00537367	0	0.00518702	0.00509625
FORMB_04520	conserved hypothetical protein (DUF4197)	0.00959976	0.0058605	0	0.00515342	0.00483878
FORMB_17520	ribonuclease HII	0.00304074	0.0029104	0.00948903	0.00514672	0.00376111
FORMB_23880	membrane protein	0.0110664	0.00355624	0.000807144	0.00514325	0.00531054
FORMB_08240	ribose-phosphate pyrophosphokinase	0.00524059	0.00900224	0.000993706	0.00507885	0.00400672
FORMB_18310	asparagine synthetase B	0.00378667	0.00796424	0.00348382	0.00507824	0.00250393
FORMB_06200	hypothetical protein	0.00459754	0.00415027	0.00643923	0.00506235	0.00121321
FORMB_21870	SsrA-binding protein	0.0151136	0	0	0.00503786	0.00872584
FORMB_02530	hypothetical protein	0.00165048	0.0132636	0	0.00497138	0.00722858
FORMB_00460	acyl-CoA reductase	0.00235788	0.0125242	0	0.00496071	0.00665546
FORMB_22470	ABC transporter, ATPase	0.0125246	0	0.00235608	0.00496024	0.00665604
FORMB_00060	hypothetical protein	0.00678016	0.00458291	0.00329205	0.00488504	0.00176357
FORMB_11780	ribonuclease H	0.00334997	0.00625749	0.00502379	0.00487708	0.0014593
FORMB_05770	UDP-N-acetylenolpyruvoylglucosamine reductase	0.00159049	0.00457641	0.00840572	0.00485754	0.0034163
FORMB_01810	amidohydrolase	0.00670132	0.00475538	0.00302989	0.00482886	0.00183682
FORMB_07380	TonB-dependent receptor	0.00377649	0	0.0107043	0.00482694	0.00542893
FORMB_15440	endonuclease I	0.0144104	0	0	0.00480347	0.00831985
FORMB_03480	ribonuclease Z	0.00863312	0.00577497	0	0.0048027	0.00439792
FORMB_03760	recombinase RecR	0.0142929	0	0	0.00476429	0.008252
FORMB_24180	transcriptional regulator, LytTR family	0.0059144	0.00836837	0	0.00476092	0.00430178
FORMB_25010	hypothetical protein	0.00632573	0	0.00772	0.00468191	0.00411415
FORMB_03090	soul heme-binding protein	0.00731196	0.00653369	0	0.00461521	0.00401579
FORMB_06960	cytochrome C biogenesis protein CcmF	0.00343606	0.0103704	0	0.00460214	0.00528261
FORMB_21610	DNA repair protein RecN	0.00399038	0.00765342	0.00213384	0.00459255	0.00280863
FORMB_05520	hypothetical protein	0	0.0137553	0	0.0045851	0.00794163
FORMB_14860	phosphoesterase	0.00117837	0.00906659	0.00334936	0.00453144	0.0040748
FORMB_26230	imidazole glycerol phosphate synthase	0	0.00733423	0.0062568	0.00453034	0.00396021
FORMB_21650	hypothetical protein	0.0031848	0.00613419	0.00415972	0.0044929	0.00150266
FORMB_24460	ATP-dependent DNA helicase RecQ	0.00353537	0.00633806	0.00343225	0.00443523	0.00164871
FORMB_03190	hypothetical protein	0.00378472	0.00536183	0.00411551	0.00442069	0.00083167
FORMB_14670	RND multidrug efflux transporter	0.00392246	0.00742304	0.001905	0.00441683	0.00279204
FORMB_15690	hypothetical protein	0.00453667	0	0.00862356	0.00438674	0.00431374
FORMB_01950	nucleoside triphosphate pyrophosphohydrolase MazG	0.00585368	0.00728854	0	0.00438074	0.00386107
FORMB_20480	urocanate hydratase	0.00258528	0.0064925	0.00401522	0.00436434	0.00197687
FORMB_07800	hypothetical protein	0.0130746	0	0	0.00435818	0.0075486
FORMB_21170	ABC transporter, permease protein	0	0	0.0130604	0.00435345	0.0075404
FORMB_06950	amidinotransferase	0.0030547	0.00993342	0	0.00432937	0.00508791
FORMB_02110	membrane protein (DUF4105)	0	0.00776796	0.00515332	0.00430709	0.00395252
FORMB_23730	long-chain-fatty-acid-CoA ligase	0.0021954	0.00646419	0.00419631	0.0042853	0.00213578
FORMB_15920	hypothetical protein	0.00402285	0.00477037	0.00389246	0.00422856	0.000473729
FORMB_01600	DNA mismatch repair protein MutL	0.00577778	0.00423084	0.00266176	0.00422346	0.00155802
FORMB_00700	fumarylacetoacetase	0.00245836	0.00236591	0.00782677	0.00421701	0.00312648
FORMB_11090	ribosome recycling factor	0.00669104	0.00588617	0	0.0041924	0.00365296
FORMB_10900	ABC transporter, permease protein	0.00251438	0.00768559	0.00233274	0.00417757	0.00303939
FORMB_13770	enoyl-CoA hydratase	0.00554665	0.00453149	0.00243334	0.00417049	0.00158773
FORMB_23470	phage-shock protein	0.00586641	0.001331	0.00531348	0.0041703	0.0024744
FORMB_15770	hypothetical protein	0.00742801	0	0.00485188	0.0040933	0.00377166
FORMB_12710	tRNA uridine 5-carboxymethylaminomethyl modification enzyme GidA	0.00526753	0.00266895	0.00433099	0.00408915	0.00131606
FORMB_04990	phytoene synthase	0.00768069	0.00457397	0	0.00408488	0.00386363
FORMB_16050	methionine synthase	0.00256281	0.00319026	0.00649182	0.00408163	0.00211073
FORMB_04030	riboflavin biosynthesis protein RibD	0	0.00784197	0.00428098	0.00404098	0.00392649
FORMB_10620	4-hydroxythreonine-4-phosphate dehydrogenase	0.0045661	0.00626843	0.00127561	0.00403671	0.00253816
FORMB_22810	purine nucleoside phosphorylase	0.00363091	0.00832332	0	0.00398474	0.00417293
FORMB_11290	tRNA dihydrouridine synthase B	0	0.0089263	0.00264105	0.00385578	0.00458546
FORMB_11220	arsenate reductase	0.0115404	0	0	0.00384679	0.00666284
FORMB_20140	single-stranded DNA-binding protein	0.0114449	0	0	0.00381496	0.00660771
FORMB_22620	chorismate synthase	0.000506137	0.00828085	0.00254409	0.00377703	0.00403133
FORMB_05050	peptidylprolyl isomerase	0.00225005	0.00901769	0	0.00375591	0.00469365
FORMB_23430	peptidase, S10 family	0.00294354	0.00341794	0.00490312	0.00375487	0.00102232
FORMB_18620	ribosomal protein L11 methyltransferase	0.00633895	0.00490017	0	0.00374637	0.00332325
FORMB_23740	phosphoribosylformylglycinamidine synthase	0.00316825	0.00628522	0.00157163	0.00367504	0.00239731
FORMB_10760	6-pyruvoyl tetrahydropterin synthase	0.0110223	0	0	0.0036741	0.00636372
FORMB_18200	methylenetetrahydrofolate dehydrogenase	0	0.0109412	0	0.00364706	0.00631689
FORMB_14170	hypothetical protein	0.0108798	0	0	0.0036266	0.00628145
FORMB_25910	DNA polymerase III subunits gamma and tau	0.00523325	0.00556416	0	0.00359913	0.00312133
FORMB_24330	histidyl-tRNA synthetase	0.010705	0	0	0.00356832	0.00618052
FORMB_20960	ABC transporter, ATP-binding protein	0.00364261	0.0070189	0	0.00355384	0.00351029
FORMB_05900	kynurenine 3-monooxygenase	0.00225401	0.00379048	0.0045711	0.00353853	0.00117891
FORMB_24420	aminotransferase class IV	0.0105419	0	0	0.00351397	0.00608637
FORMB_09420	aminopeptidase P, M24 family	0.00317452	0.00383733	0.00347185	0.00349457	0.000331986
FORMB_21550	hypothetical protein	0.0104621	0	0	0.00348736	0.00604029
FORMB_01640	DNA recombination and repair protein RecF	0.00799457	0.00173494	0.000712871	0.00348079	0.00394231
FORMB_14630	1-deoxy-D-xylulose-5-phosphate synthase	0.00356734	0.00194569	0.00477617	0.00342974	0.00142025
FORMB_13520	succinyl-CoA:3-ketoacid coenzyme A transferase subunit A	0.0063081	0.00397987	0	0.00342932	0.00318989
FORMB_02660	signal transduction protein	0.00148854	0.00462172	0.00415419	0.00342148	0.00169022
FORMB_01050	3-dehydroquinate dehydratase	0.0102408	0	0	0.00341358	0.0059125
FORMB_23230	RNA polymerase subunit sigma-24	0.0102334	0	0	0.00341114	0.00590826
FORMB_07570	peptidoglycan synthetase	0.00408411	0.00602962	0	0.00337124	0.00307737
FORMB_24040	conserved hypothetical protein (DUF4252)	0.0100968	0	0	0.0033656	0.00582938
FORMB_19780	conserved hypothetical protein (DUF58)	0.00203762	0.00567954	0.00234132	0.00335283	0.0020207
FORMB_21070	glycosyltransferase, GT2 family	0.00475267	0.00528989	0	0.00334752	0.00291145
FORMB_05110	glycosyltransferase, GT2 family	0.00212067	0.00475312	0.00311155	0.00332845	0.00132956
FORMB_26200	histidinol dehydrogenase	0.00517938	0.00480229	0	0.00332722	0.00288762
FORMB_07350	hypothetical protein	0	0.00561319	0.00435691	0.00332337	0.00294587
FORMB_09980	thymidylate synthase	0.00376111	0.00287835	0.00332323	0.0033209	0.000441387
FORMB_12930	hypothetical protein	0.00991511	0	0	0.00330504	0.00572449
FORMB_15400	peptidase, M23 family	0.00366753	0.00187651	0.00434059	0.00329488	0.00127361
FORMB_04580	queuine tRNA-ribosyltransferase	0.00817674	0.00170263	0	0.00329312	0.00431416
FORMB_26580	cold shock protein CspA	0	0	0.00986194	0.00328731	0.00569379
FORMB_06840	16S rRNA methyltransferase	0.00293761	0.00691723	0	0.00328495	0.00347167
FORMB_26760	conserved hypothetical protein (DUF62)	0.00338606	0.00366042	0.00278334	0.00327661	0.000448668
FORMB_05910	2-aminomuconate deaminase	0.00981718	0	0	0.00327239	0.00566795
FORMB_12740	DNA polymerase III delta prime subunit	0.00974274	0	0	0.00324758	0.00562498
FORMB_09290	ribosylnicotinamide kinase	0.00133693	0.00696163	0.00130228	0.00320028	0.00325747
FORMB_03990	NAD-dependent DNA ligase LigA	0.00471183	0.002903	0.00194207	0.00318563	0.00140635
FORMB_22360	N-acetyl-gamma-glutamyl-phosphate reductase	0.0018653	0.00621746	0.00145021	0.00317766	0.00264072
FORMB_00260	translation elongation factor P	0	0.00951191	0	0.00317064	0.0054917
FORMB_09960	conserved hypothetical protein (DUF151 / bifunctional nuclease domain / UVR domain)	0.00744074	0.00202761	0	0.00315612	0.0038466
FORMB_04840	hypothetical protein	0	0	0.00946113	0.00315371	0.00546238
FORMB_07510	hypothetical protein	0.00375656	0.00563366	0	0.00313007	0.0028686
FORMB_05830	NAD-dependent glyceraldehyde-3-phosphate dehydrogenase	0	0.00643401	0.00294163	0.00312521	0.00322093
FORMB_13530	succinyl-CoA:3-ketoacid-coenzyme A transferase subunit B	0.00936667	0	0	0.00312222	0.00540785
FORMB_00570	protein PyrR	0.00629782	0.00135352	0.00166011	0.00310382	0.00277033
FORMB_20810	NAD-dependent epimerase	0.00576651	0	0.00353404	0.00310018	0.00290764
FORMB_04640	RNA-binding protein	0.00928832	0	0	0.00309611	0.00536261
FORMB_09180	tRNA pseudouridine synthase B	0.00927069	0	0	0.00309023	0.00535244
FORMB_23590	conserved hypothetical protein (DUF1684)	0	0.00911936	0	0.00303979	0.00526507
FORMB_01440	thioredoxin reductase	0	0.00911614	0	0.00303871	0.00526321
FORMB_09150	cell division protein FtsX	0.00638645	0.00272783	0	0.00303809	0.00320451
FORMB_08820	cytochrome oxidase subunit I	0.00385601	0.00504277	0	0.00296626	0.0026365
FORMB_24020	RNA polymerase sigma-70 factor	0.00165356	0.00343159	0.00376878	0.00295131	0.00113646
FORMB_21500	peptide chain release factor 3	0.0014951	0.00472326	0.00259807	0.00293881	0.00164083
FORMB_07480	23S rRNA (guanosine-2'-O-) -methyltransferase RlmB	0.00454294	0.00424275	0	0.00292856	0.00254065
FORMB_10820	recombinase RecJ	0.00410977	0.00466123	0	0.00292367	0.00254694
FORMB_05620	sulfate permease	0.00363678	0.005131	0	0.00292259	0.002639
FORMB_01650	hypothetical protein	0.00872077	0	0	0.00290692	0.00503494
FORMB_13340	TPR domain protein	0.00810035	0.000548713	0	0.00288302	0.00452666
FORMB_07700	enoyl-CoA hydratase	0.00861304	0	0	0.00287101	0.00497274
FORMB_26100	RHS repeat-associated core domain protein-containing protein	0.00138414	0.00694812	0	0.00277742	0.00367763
FORMB_06260	16S rRNA methyltransferase	0.00546193	0.00277416	0	0.00274536	0.00273108
FORMB_05370	von Willebrand factor A	0.00370113	0.00175502	0.00267152	0.00270922	0.000973603
FORMB_20450	peptidase, S41 family	0.00204889	0.00171422	0.00435513	0.00270608	0.00143789
FORMB_03450	laminin G	0.00481731	0.00158236	0.00171285	0.00270417	0.00183119
FORMB_16060	5,10-methylenetetrahydrofolate reductase	0.00229005	0.00427518	0.0015125	0.00269258	0.00142465
FORMB_22880	imidazolonepropionase	0.0057719	0.00230188	0	0.00269126	0.00290558
FORMB_19470	dihydroorotase	0.00372071	0.00112732	0.00313125	0.00265976	0.00135946
FORMB_20510	N-acetylmuramidase	0.00564556	0	0.0022632	0.00263625	0.00284121
FORMB_01980	tRNA (5-methylaminomethyl-2-thiouridylate)-methyltransferase	0.00220318	0.00560335	0	0.00260218	0.0028229
FORMB_23130	DNA binding protein	0.00777422	0	0	0.00259141	0.00448845
FORMB_14210	L-threonine 3-dehydrogenase	0.00268229	0.00501858	0	0.00256696	0.00251128
FORMB_21080	glycosyltransferase	0.00766649	0	0	0.0025555	0.00442625
FORMB_06300	Trk system potassium uptake protein TrkA	0.00363771	0.00401893	0	0.00255221	0.00221849
FORMB_03490	2-nitropropane dioxygenase	0	0.00513885	0.0024232	0.00252068	0.00257081
FORMB_10350	7,8-dihydro-6-hydroxymethylpterin-pyrophosphokin ase	0.00268689	0.00400303	0.000855595	0.00251517	0.00158073
FORMB_04450	hypothetical protein	0.00492671	0.00255543	0	0.00249405	0.00246393
FORMB_10680	hypothetical protein	0.00533021	0.00210451	0	0.00247824	0.00268468
FORMB_06580	UDP-glucuronate 4-epimerase	0	0.00741274	0	0.00247091	0.00427975
FORMB_00840	aminopeptidase, M1 family	0.00303545	0.0043636	0	0.00246635	0.00223677
FORMB_24530	cell division inhibitor	0.00733399	0	0	0.00244466	0.00423428
FORMB_24260	hypothetical protein	0.00206098	0.00523564	0	0.00243221	0.00263749
FORMB_07730	peptidase, M23 family	0.000850531	0.00632892	0	0.00239315	0.0034349
FORMB_20730	conserved hypothetical protein (DUF1684)	0.00632818	0.000851059	0	0.00239308	0.00343436
FORMB_01530	dihydrodipicolinate reductase	0.00277631	0.00261199	0.00176109	0.00238313	0.000544932
FORMB_21950	PgpA peptidase, C40 family	0	0.0071386	0	0.00237953	0.00412147
FORMB_01760	hypothetical protein	0.00711804	0	0	0.00237268	0.0041096
FORMB_11820	ribonuclease III	0.00214952	0.00348571	0.00141378	0.00234967	0.00105037
FORMB_06350	membrane protein	0.002772	0.00201378	0.00216496	0.00231691	0.000401302
FORMB_14880	conserved hypothetical protein (DUF2723)	0.00354408	0.00340218	0	0.00231542	0.00200647
FORMB_11720	hypothetical protein	0.00240048	0.00234969	0.00217757	0.00230925	0.00011683
FORMB_15340	ribosomal protein S6 glutaminyl transferase	0.00372096	0.00318827	0	0.00230308	0.00201223
FORMB_21530	5'-nucleotidase	0.00684774	0	0	0.00228258	0.00395354
FORMB_04290	hypothetical protein	0.0033179	0.00349381	0	0.00227057	0.00196834
FORMB_02420	glycosyltransferase, GT2 family	0.00329724	0.00206822	0.00137654	0.00224733	0.000972794
FORMB_21270	alanine glycine permease	0	0	0.00668068	0.00222689	0.00385709
FORMB_03660	ribosomal protein S12 methylthiotransferase	0.00213105	0.0026907	0.00182204	0.0022146	0.000440312
FORMB_11940	nitrogen regulatory protein P-II	0.00659898	0	0	0.00219966	0.00380992
FORMB_23870	murein transglycosylase	0.00334944	0.00324014	0	0.00219652	0.00190303
FORMB_07980	hemolysin-like protein	0.0015069	0.00324136	0.00181625	0.00218817	0.000925111
FORMB_16100	DNA primase	0.00289457	0.00261103	0.00105246	0.00218602	0.000991876
FORMB_06330	RNA methyltransferase	0.00643542	0	0	0.00214514	0.00371549
FORMB_13680	coproporphyrinogen III oxidase	0.0049933	0.00138473	0	0.00212601	0.00257787
FORMB_08710	transcriptional regulator, LytR family	0	0.00636599	0	0.002122	0.0036754
FORMB_25660	cysteine desulfurase NifS	0.00318098	0.00317418	0	0.00211839	0.00183458
FORMB_26540	23S rRNA methyltransferase	0.00344037	0.00289643	0	0.00211227	0.00184938
FORMB_26560	DEAD/DEAH box helicase	0	0.00620208	0	0.00206736	0.00358077
FORMB_14700	transcriptional regulator, TetR family	0.0060897	0	0	0.0020299	0.00351589
FORMB_06560	glucose-1-phosphate thymidylyltransferase	0.00607012	0	0	0.00202337	0.00350458
FORMB_06040	heme oxygenase	0.00606326	0	0	0.00202109	0.00350063
FORMB_10040	glycoside hydrolase, GH3 family	0.00160411	0.00174356	0.00269642	0.00201469	0.000594493
FORMB_09870	ribonuclease Z	0	0.00602492	0	0.00200831	0.00347849
FORMB_19760	DNA polymerase III alpha subunit	0.00112877	0.00316079	0.00169944	0.00199633	0.00104804
FORMB_18580	DoxX family protein	0.00260737	0.00254977	0.000820022	0.00199239	0.00101571
FORMB_16180	rod shape-determining protein MreC	0.00129942	0.00464205	0	0.00198049	0.0023948
FORMB_21710	DNA polymerase III epsilon subunit	0	0	0.00589677	0.00196559	0.0034045
FORMB_25430	hypothetical protein	0.00460611	0.00126928	0	0.00195847	0.00237914
FORMB_16080	polyprenyl synthetase	0.00074334	0.00447113	0.000612749	0.00194241	0.00219091
FORMB_09410	heavy metal transporter	0	0.00573572	0	0.00191191	0.00331152
FORMB_18140	UDP-N-acetylmuramoyl-tripeptide--D-alanyl-D- alanine ligase	0.00302389	0.00267789	0	0.0019006	0.00165503
FORMB_03570	ABC transporter	0.00136994	0.00432846	0	0.00189947	0.00221228
FORMB_23160	GTP cyclohydrolase	0.00259949	0.00309155	0	0.00189701	0.00166118
FORMB_17510	octanoyltransferase	0.00301449	0.00266341	0	0.00189263	0.00164844
FORMB_01070	hypothetical protein	0.00566662	0	0	0.00188887	0.00327162
FORMB_13050	phosphoribosylamine--glycine ligase	0.000560492	0.00247544	0.00252268	0.00185287	0.00111948
FORMB_02460	glycosyltransferase, GT2 family	0	0.0028972	0.0026426	0.0018466	0.00160426
FORMB_26240	1-(5-phosphoribosyl)-5-[(5- phosphoribosylamino)methylideneamino] imidazole-4-carboxamide isomerase	0.00288154	0.00264475	0	0.0018421	0.00159969
FORMB_24960	putative pirin family protein	0	0	0.00547128	0.00182376	0.00315885
FORMB_06110	thiamine biosynthesis protein	0	0.00359086	0.00184056	0.00181047	0.00179562
FORMB_21590	phosphopantothenoylcysteine decarboxylase	0.00542031	0	0	0.00180677	0.00312942
FORMB_06770	UDP-N-acetylglucosamine--N-acetylmuramyl- (pentapeptide) pyrophosphoryl-undecaprenol N-acetylglucosamine transferase	0.0028359	0.00254925	0	0.00179505	0.00156115
FORMB_21910	histidine ammonia-lyase	0.00210402	0.00326588	0	0.00178997	0.00165543
FORMB_26600	DEAD/DEAH box helicase	0	0.00133917	0.00398566	0.00177494	0.00202825
FORMB_01140	ATPase	0.0020195	0.00329065	0	0.00177005	0.00165945
FORMB_03620	peptidoglycan-binding protein LysM	0.00206059	0.00323898	0	0.00176652	0.00163939
FORMB_01200	hydrolase	0.00162741	0.00365199	0	0.0017598	0.00182959
FORMB_10870	peptidase, M22 family	0.00307002	0.00220407	0	0.00175803	0.00158287
FORMB_26710	acetyl-CoA synthetase	0	0	0.0052676	0.00175587	0.00304125
FORMB_02790	TonB-dependent receptor	0	0	0.00526272	0.00175424	0.00303843
FORMB_09720	GTPase RsgA	0.00168902	0.00355347	0	0.0017475	0.00177746
FORMB_11740	helicase UvrD	0	0.00391558	0.00128028	0.00173195	0.00199648
FORMB_18020	tetrahydrofolate synthase	0	0	0.00519496	0.00173165	0.00299931
FORMB_18370	filamentation induced by cAMP protein Fic	0	0.00516652	0	0.00172217	0.00298289
FORMB_03180	ABC transporter, ATP-binding protein	0.000363326	0.000979442	0.00378284	0.00170854	0.00182262
FORMB_20600	transcriptional regulator, LytR family	0.00306175	0.00194608	0	0.00166927	0.00154953
FORMB_07740	transcriptional regulator, MerR family	0.00497078	0	0	0.00165693	0.00286988
FORMB_07550	hypothetical protein	0.00247746	0.00246566	0	0.0016477	0.00142697
FORMB_04600	sulfatase	0.00489194	0	0	0.00163065	0.00282436
FORMB_22600	beta-hexosaminidase	0.00158574	0.00200058	0.00122019	0.00160217	0.000390458
FORMB_22340	16S rRNA methyltransferase	0	0.00479965	0	0.00159988	0.00277108
FORMB_24910	metal-dependent hydrolase, beta-lactamase-like	0	0.00478723	0	0.00159574	0.00276391
FORMB_23560	glycerol acyltransferase	0.00170033	0.0023237	0.000730416	0.00158481	0.000802897
FORMB_24300	hypothetical protein	0.002029	0.00270099	0	0.00157667	0.00140616
FORMB_24140	50S rRNA methyltransferase	0.0046779	0	0	0.0015593	0.00270079
FORMB_17630	cystathionine beta-synthase	0.0012529	0.00164935	0.00177483	0.00155903	0.000272432
FORMB_11920	conserved hypothetical protein (DUF1597)	0	0.00460061	0	0.00153354	0.00265616
FORMB_12840	dTDP-4-dehydrorhamnose reductase	0.00148374	0.00305918	0	0.00151431	0.00152982
FORMB_06270	fatty acid desaturase	0	0.00440684	0	0.00146895	0.00254429
FORMB_10210	cell filamentation protein Fic	0.00150803	0.0019816	0.000915475	0.00146837	0.000534168
FORMB_08990	dihydrodipicolinate synthase	0.00374437	0.000633207	0	0.00145919	0.00200418
FORMB_02390	lipopolysaccharide kinase	0.00251932	0.00183307	0	0.0014508	0.00130244
FORMB_10090	TonB-dependent receptor	0.00434819	0	0	0.0014494	0.00251043
FORMB_23080	prolyl oligopeptidase, S9A family	0.00122582	0.00311645	0	0.00144743	0.00157
FORMB_09610	hypothetical protein	0.00201519	0.00229956	0	0.00143825	0.00125365
FORMB_08980	aldehyde dehydrogenase	0.00429893	0	0	0.00143298	0.00248199
FORMB_05850	tetraacyldisaccharide 4'-kinase	0	0	0.00426698	0.00142233	0.00246354
FORMB_05240	anthranilate phosphoribosyltransferase	0	0.00417312	0	0.00139104	0.00240935
FORMB_13970	molecular chaperone DnaJ	0	0.00258954	0.00157812	0.00138922	0.00130506
FORMB_01930	shikimate dehydrogenase	0	0.00416218	0	0.00138739	0.00240303
FORMB_08620	diphosphomevalonate decarboxylase	0	0.00410812	0	0.00136937	0.00237182
FORMB_16040	5-methyltetrahydrofolate-homocysteine methyltransferase	0	0.00293279	0.00114163	0.00135814	0.00147833
FORMB_18540	ABC transporter, ATP-binding protein	0.00150862	0.00253355	0	0.00134739	0.00127445
FORMB_18220	ribosomal large subunit pseudouridine synthase F	0.00158653	0.00244384	0	0.00134346	0.00123992
FORMB_26090	hypothetical protein	0.00212155	0.000832654	0.00100218	0.0013188	0.000700356
FORMB_03720	2-hydroxyhepta-2,4-diene-1,7-dioate isomerase	0.00389107	0	0	0.00129702	0.00224651
FORMB_23200	glycosyltransferase, GT1 family	0	0.0038863	0	0.00129543	0.00224376
FORMB_03100	hypothetical protein	0.00387707	0	0	0.00129236	0.00223843
FORMB_02300	protein kinase	0	0.00386024	0	0.00128675	0.00222871
FORMB_12590	universal stress protein UspA	0.00115046	0.00267667	0	0.00127571	0.00134272
FORMB_24640	ABC transporter	0.00140495	0	0.00242149	0.00127548	0.00121592
FORMB_20990	peptidase, M28 family	0	0.00204544	0.00176179	0.00126908	0.00110816
FORMB_12790	peptidase, M23 family	0	0.00378353	0	0.00126118	0.00218442
FORMB_11860	ketol-acid reductoisomerase	0.00109875	0.00267339	0	0.00125738	0.00134373
FORMB_11600	hypothetical protein	0	0	0.0037434	0.0012478	0.00216126
FORMB_08630	hypothetical protein	0.00161439	0.0021206	0	0.001245	0.00110751
FORMB_01880	acetylornithine aminotransferase	0.00371929	0	0	0.00123976	0.00214734
FORMB_10110	transcriptional regulator, LuxR family	0.00179332	0.0010066	0.000888862	0.00122959	0.000491737
FORMB_24170	primosomal protein N'	0.0021718	0.00146241	0	0.0012114	0.00110744
FORMB_22630	sodium/glutamate symport protein	0.00363237	0	0	0.00121079	0.00209715
FORMB_23840	2-methylthioadenine synthetase	0	0	0.00357552	0.00119184	0.00206432
FORMB_24620	deoxyribodipyrimidine photolyase	0.00261907	0.000909426	0	0.00117617	0.00132975
FORMB_10630	riboflavin synthase subunit alpha	0	0.00227041	0.00124272	0.00117104	0.0011369
FORMB_11100	transporter (MMPL domain)	0.00102657	0.00248194	0	0.0011695	0.00124713
FORMB_24860	2-succinyl-5-enolpyruvyl-6-hydroxy-3- cyclohexene-1-carboxylate synthase	0.00348733	0	0	0.00116244	0.00201341
FORMB_21860	membrane protein (DUF4480)	0	0	0.0034748	0.00115827	0.00200618
FORMB_18560	dihydropteroate synthase	0	0.00343854	0	0.00114618	0.00198524
FORMB_01210	tRNA(Ile)-lysidine synthetase	0	0.00338744	0	0.00112915	0.00195574
FORMB_00380	peptidase, M14 family	0.00337402	0	0	0.00112467	0.00194799
FORMB_15820	gliding motility protein GldE	0	0.00333268	0	0.00111089	0.00192412
FORMB_12330	glycerol-3-phosphate dehydrogenase	0.00139883	0.00189936	0	0.0010994	0.000984447
FORMB_16410	arginase	0.00325924	0	0	0.00108641	0.00188172
FORMB_24700	PKD domain protein	0	0.00325571	0	0.00108524	0.00187969
FORMB_22610	N-acetyl-alpha-D-glucosaminyl L-malate synthase	0.00108416	0.000986006	0.00117506	0.00108174	9.45514e-05
FORMB_01720	amino acid permease	0	0	0.00321811	0.0010727	0.00185798
FORMB_26210	histidinol phosphate aminotransferase	0	0.00319683	0	0.00106561	0.00184569
FORMB_26400	hypothetical protein	0.00196344	0.00121208	0	0.0010585	0.000990685
FORMB_20890	methyltransferase type 11	0.00317535	0	0	0.00105845	0.00183329
FORMB_05950	2-amino-3-carboxymuconate-6-semialdehyde decarboxylase	0	0.00309322	0	0.00103107	0.00178587
FORMB_14180	formyltetrahydrofolate deformylase	0.00307389	0	0	0.00102463	0.00177471
FORMB_00660	transcriptional regulator, AsnC family	0.00306366	0	0	0.00102122	0.0017688
FORMB_05610	phosphopantetheine adenylyltransferase	0.00302693	0	0	0.00100898	0.0017476
FORMB_19540	transcriptional regulator, PhoP family	0.00301307	0	0	0.00100436	0.0017396
FORMB_25120	hypothetical protein	0.00297909	0	0	0.000993029	0.00171998
FORMB_12360	alanine racemase	0.00294525	0	0	0.00098175	0.00170044
FORMB_10610	DNA-binding protein (DUF177)	0.00290049	0	0	0.000966831	0.0016746
FORMB_25240	hypothetical protein	0	0.00125892	0.00164074	0.000966555	0.000858555
FORMB_21690	tRNA dimethylallyltransferase	0	0.00286117	0	0.000953722	0.0016519
FORMB_04200	N-acetylmuramic acid-6-phosphate etherase	0	0.00281721	0	0.000939071	0.00162652
FORMB_06910	membrane protein (DUF389)	0	0.00158764	0.00122346	0.000937032	0.000831671
FORMB_12720	methyltransferase	0	0.0027463	0	0.000915433	0.00158558
FORMB_12910	hypothetical protein	0	0.00269147	0	0.000897157	0.00155392
FORMB_08100	filamentation induced by cAMP protein Fic	0	0.00265814	0	0.000886045	0.00153468
FORMB_10340	RNA methyltransferase	0.00262661	0	0	0.000875538	0.00151648
FORMB_22530	hypothetical protein	0	0	0.0025296	0.000843201	0.00146047
FORMB_26030	threonine synthase	0.00249303	0	0	0.000831009	0.00143935
FORMB_08570	glycosyltransferase, GT2 family	0	0.00245646	0	0.000818818	0.00141824
FORMB_04570	membrane protein	0.00244191	0	0	0.000813968	0.00140983
FORMB_01570	endonuclease	0	0.00243496	0	0.000811654	0.00140583
FORMB_12630	hypothetical protein	0.00241159	0	0	0.000803865	0.00139233
FORMB_00130	short-chain dehydrogenase	0.000844557	0.0015664	0	0.000803652	0.000784
FORMB_03520	dihydroorotate dehydrogenase	0	0.00233592	0	0.000778641	0.00134865
FORMB_26250	imidazole glycerol phosphate synthase	0.00224647	0	0	0.000748824	0.001297
FORMB_19220	hypothetical protein	0.00224265	0	0	0.000747551	0.0012948
FORMB_19810	addiction module protein	0.00103059	0.00116072	0	0.000730437	0.000635914
FORMB_07710	hypothetical protein	0.00213957	0	0	0.000713191	0.00123528
FORMB_16110	ligand-binding protein SH3	0.00209717	0	0	0.000699056	0.0012108
FORMB_01580	peptidase, S54 family	0.000826733	0.00126729	0	0.000698007	0.000643377
FORMB_02890	alpha-1,2-mannosidase	0	0	0.00208335	0.000694449	0.00120282
FORMB_26630	methyltransferase	0.00201417	0	0	0.000671389	0.00116288
FORMB_22350	tRNA threonylcarbamoyladenosine modification protein TsaD	0.00200143	0	0	0.000667145	0.00115553
FORMB_06660	hypothetical protein	0	0.00199563	0	0.00066521	0.00115218
FORMB_26010	dTDP-4-dehydrorhamnose reductase	0.00197489	0	0	0.000658298	0.00114021
FORMB_15760	cytochrome C peroxidase	0.00196902	0	0	0.000656339	0.00113681
FORMB_23760	oxidoreductase	0	0.00116986	0.000789116	0.000652992	0.000596691
FORMB_08950	peptidase, M28 family	0	0.00194891	0	0.000649636	0.0011252
FORMB_24510	protein PhnA	0.0019246	0	0	0.000641534	0.00111117
FORMB_24710	hypothetical protein	0.00190957	0	0	0.000636523	0.00110249
FORMB_19870	transcription-repair coupling factor	0.00106736	0.000812641	0	0.000626668	0.000557454
FORMB_16460	FAD-dependent oxidoreductase	0	0.00183198	0	0.00061066	0.00105769
FORMB_09050	crossover junction endodeoxyribonuclease RuvC	0	0.00182921	0	0.000609738	0.0010561
FORMB_20700	orotidine 5'-phosphate decarboxylase	0.000645158	0.000728983	0.000434462	0.000602868	0.000151747
FORMB_17960	acyl-CoA dehydrogenase	0.00077654	0	0.0010252	0.000600581	0.000534772
FORMB_17390	FAD-dependent dehydrogenase	0	0	0.00172627	0.000575423	0.000996661
FORMB_22160	alcohol dehydrogenase	0	0.0016868	0	0.000562267	0.000973876
FORMB_13710	glutamyl-tRNA reductase	0	0	0.00166714	0.000555713	0.000962523
FORMB_05920	2-hydroxymuconic semialdehyde dehydrogenase	0.00166365	0	0	0.00055455	0.000960509
FORMB_26260	phosphoribosyl-ATP pyrophosphatase	0.00165092	0	0	0.000550306	0.000953159
FORMB_15810	gliding motility protein GldD	0.00151464	0	0	0.00050488	0.000874478
FORMB_00520	lipoprotein ABC transporter ATP-binding protein	0.00149877	0	0	0.000499592	0.000865318
FORMB_19910	ATP-dependent DNA helicase	0.00147517	0	0	0.000491724	0.000851691
FORMB_24090	glutamate synthase [NADPH] large chain	0.00146298	0	0	0.00048766	0.000844651
FORMB_24670	glycoside hydrolase, GH2 family	0.000812336	0	0.000643118	0.000485152	0.000428588
FORMB_03280	transcriptional regulator, AraC family	0	0.00144838	0	0.000482792	0.000836221
FORMB_08420	hypothetical protein	0.00144163	0	0	0.000480543	0.000832325
FORMB_14380	peptidase, S41 family	0.00141479	0	0	0.000471598	0.000816832
FORMB_21640	glycosyltransferase, GT2 family	0	0.00138943	0	0.000463143	0.000802188
FORMB_05890	kynureninase	0.00138566	0	0	0.000461886	0.00080001
FORMB_15220	L-asparaginase	0	0.00129773	0	0.000432576	0.000749244
FORMB_01900	tetratricopeptide repeat protein	0	0.00127038	0	0.000423459	0.000733453
FORMB_08180	hypothetical protein	0.00127009	0	0	0.000423364	0.000733288
FORMB_23630	glycoside hydrolase, GH74 family	0.000690405	0.000281033	0.000294495	0.000421978	0.000232562
FORMB_17300	hypothetical protein	0	0	0.00115542	0.000385141	0.000667084
FORMB_12280	sulfate permease	0	0.00109283	0	0.000364277	0.000630946
FORMB_10460	UDP pyrophosphate synthase	0	0.00108015	0	0.000360051	0.000623627
FORMB_17380	restriction endonuclease subunit M	0.00102657	0	0	0.000342191	0.000592692
FORMB_10560	FAD-dependent oxidoreductase	0.00102417	0	0	0.000341391	0.000591307
FORMB_23700	transcriptional regulator, MarR family	0	0	0.000985711	0.00032857	0.0005691
FORMB_03970	patatin	0	0.000978669	0	0.000326223	0.000565035
FORMB_03750	glycosyltransferase, GT2 family	0.000510005	0	0.000465201	0.000325069	0.000282408
FORMB_13500	gliding motility protein GldH	0	0	0.000950727	0.000316909	0.000548903
FORMB_14790	hypothetical protein	0.000914778	0	0	0.000304926	0.000528147
FORMB_11020	hydrolase	0.000895142	0	0	0.000298381	0.00051681
FORMB_20220	pantothenate kinase type III	0	0.000812834	0	0.000270945	0.00046929
FORMB_01840	GTP pyrophosphokinase	0	0.000811354	0	0.000270451	0.000468435
FORMB_11690	hypothetical protein	0	0.000806978	0	0.000268993	0.000465909
FORMB_23540	peptidyl-prolyl cis-trans isomerase	0.000799849	0	0	0.000266616	0.000461793
FORMB_05820	lipoyl synthase	0.00079696	0	0	0.000265653	0.000460125
FORMB_00780	ATP-dependent DNA helicase RecG	0	0	0.000794106	0.000264702	0.000458477
FORMB_04970	transcriptional regulator, MerR family	0	0	0.000765615	0.000255205	0.000442028
FORMB_26470	deoxyribodipyrimidine photolyase	0.000750391	0	0	0.00025013	0.000433239
FORMB_00630	hypothetical protein	0	0.000738764	0	0.000246255	0.000426526
FORMB_22130	filamentation induced by cAMP protein Fic	0	0	0.000676546	0.000225515	0.000390604
FORMB_01170	conserved hypothetical protein (DUF2520)	0.000653238	0	0	0.000217746	0.000377147
FORMB_12260	aerotolerance protein BatE	0.000638303	0	0	0.000212768	0.000368524
FORMB_10240	filamentation induced by cAMP protein Fic	0.000614357	0	0	0.000204786	0.000354699
FORMB_23190	membrane protein	0	0.000589306	0	0.000196435	0.000340236
FORMB_05190	redoxin	0.000584927	0	0	0.000194976	0.000337708
FORMB_18260	7-carboxy-7-deazaguanine synthase	0.000548739	0	0	0.000182913	0.000316815
FORMB_00600	FAD-binding protein	0.000531552	0	0	0.000177184	0.000306891
FORMB_03390	pyrroline-5-carboxylate reductase	0.000508047	0	0	0.000169349	0.000293321
FORMB_05490	transcriptional regulator, TetR family	0.000409415	0	0	0.000136472	0.000236376
FORMB_12240	aerotolerance protein BatC	0.000402691	0	0	0.00013423	0.000232494
FORMB_12690	glutamyl-tRNA synthetase	0.000317359	0	0	0.000105786	0.000183227
FORMB_15100	gamma-glutamyltranspeptidase	0.000167051	0	0	5.56836e-05	9.64467e-05
FORMB_21670	two-component system sensor histidine kinase	0	0	8.98413e-05	2.99471e-05	5.18699e-05
