# Supplementary material for: Adaptive mechanisms that provide competitive advantages to marine bacteroidetes during microalgal blooms
Source: ISME J. 2018 Jul 30;12(12):2894–906. doi: 10.1038/s41396-018-0243-5 (PMC6246565; doi:10.1038/s41396-018-0243-5)
Supplement: Supplementary file 7 — SI Table S3 [file 41396_2018_243_MOESM7_ESM.xlsx]

## Sheet: upregulated proteins
Supplementary Table S3: List of laminarin-induced proteins of Formosa B and their predicted subcellular localizations. The prediction is based on in silico analyses according to Romine (2011) and subproteome analyses (Supplementary Tables S2A-C). IP: soluble intracellular proteome, MP: enriched membrane proteome, EP: enriched extracellular proteome. The following bioinformatic tools were used: Ge…
			Subproteome data (% riBAQ values)																					Bioinformatic analyses of protein sorting
locus tag	protein ID	annotation	IP glucose	MP glucose	EP glucose		IP laminarin	MP laminarin	EP laminarin		IP control	MP control	EP control	IP L/G	MP L/G	EP L/G	IP L/C	MP L/C	EP L/C	IP G/C	MP G/C	EP G/C		PSORTb	SignalP	TMHMM	LipoP (cleavages site)	PorSS	SecretomeP	BOMP
PULs
FORMB_10040	AOR28054	glycoside hydrolase, GH3 family	0.0144939	0.0477762	0.00265667		0.0309215	0.129481	0.052542		0.00232413	0.0614489	0.00201469	2.13341	2.71015	19.7774	13.3046	2.10713	26.0794	6.23629	0.777494	1.31865		CP or PP	no	0	yes (18-19)	no	0.520831	-
FORMB_10050	AOR28055	glycoside hydrolase, GH16 family	0	0	0		0	0	0		0	0	0	Lam only	Lam only	Lam only	Lam only	Lam only	Lam only	Glu only	Glu only	Glu only		EP	no	1	yes (39-40)	no	0.946724	-
FORMB_10060	AOR28056	PKD domain protein	0	0.0152461	0		0.0938635	0.498105	0.198201		0.00104426	0.0414057	0	Lam only	32.6709	Lam only	89.8852	12.0299	Lam only	0	0.368214	Glu only		unknown (not CP)	no	0	yes (19-20)	no	0.916806	1
FORMB_10070	AOR28057	PKD domain protein	0	0	0.00144805		0.0171945	0.0262929	0.0930342		0.0002665	0	0	Lam only	Lam only	64.2478	64.5196	Lam only	Lam only	0	Glu only	Glu only		unknown	no	0	no	no	0.943196	-
FORMB_10080	AOR28058	SusD-like protein	0	0	0		0.00680027	0.0233686	0.195493		0	0	0.00560368	Lam only	Lam only	Lam only	Lam only	Lam only	34.8866	Glu only	Glu only	0		OM	no	1	yes (23-24)	no	0.172792	1
FORMB_10090	AOR28059	TonB-dependent receptor	6.61738e-05	0.0138258	0		0.0318154	0.459338	0.217923		6.51532e-05	0.0100061	0.0014494	480.786	33.2233	Lam only	488.318	45.9058	150.354	1.01566	1.38174	0		OM	no	0	no	no	0.938165	5
FORMB_24670	AOR29484	hypothetical protein	0.00121774	0.00606043	0.0114909		0.181762	1.18631	0.665784		6.52438e-05	0.00449372	0.000485152	149.262	195.746	57.9399	2785.89	263.992	1372.32	18.6645	1.34864	23.6853		unknown (not CP)	yes	0	no	no	0.704635	1
FORMB_24680	AOR29485	hypothetical protein	0	0	0		0.866061	0.739123	1.25716		0	0.00487944	0	Lam only	Lam only	Lam only	Lam only	151.477	Lam only	Glu only	0	Glu only		unknown	no	0	no	no	0.905105	1
FORMB_24690	AOR29486	glycoside hydrolase, GH16 family	0	0	0		0.286505	0.389634	0.563372		0	0	0	Lam only	Lam only	Lam only	Lam only	Lam only	Lam only	Glu only	Glu only	Glu only		EP	yes	0	not clear	no	0.912191	-
FORMB_24700	AOR29487	PKD domain protein	0.00692965	0.016486	0.0122038		0.658107	1.17446	1.51801		0.00534761	0.0193247	0.00108524	94.9696	71.2399	124.388	123.066	60.7753	1398.78	1.29584	0.853108	11.2453		EP	yes	0	yes (22-23)	no	0.932606	1
FORMB_24710	AOR29488	glycoside hydrolase, GH149 family	0.0255432	0.00233451	0.00534353		0.179478	0.060223	0.14135		0	0	0.000636523	7.02644	25.7969	26.4525	Lam only	Lam only	222.065	Glu only	Glu only	8.39487		OM	no	0	no	no	0.266415	-
FORMB_24720	AOR29489	glycoside hydrolase, GH17 family	0.0361481	0.0219213	0.0095633		0.102814	0.106696	0.121132		0.000677663	0	0	2.84425	4.86721	12.6663	151.719	Lam only	Lam only	53.3423	Glu only	Glu only		CP	no	0	yes (19-20)	no	0.332376	-
FORMB_24730	AOR29490	glycoside hydrolase, GH30 family	0.0190311	0.0203869	0.00837534		0.0282346	0.0848864	0.0356235		0.00168126	0.00103833	0	1.4836	4.16378	4.25338	16.7938	81.7532	Lam only	11.3196	19.6344	Glu only		CP	no	0	no	no	0.1672	-
FORMB_24740	AOR29491	sugar transporter, MFS family	0.00382936	0.0251024	0		0.0068882	0.102828	0.000628042		0.000258155	0	0	1.79879	4.09635	Lam only	26.6824	Lam only	Lam only	14.8336	Glu only	Glu only		CM	no	12	no	no	0.849609	-
FORMB_24750	AOR29492	glycoside hydrolase, GH17 family	0	0.00100612	0		0.0203308	0.00796396	0.0164191		0.00508353	0	0	Lam only	7.9155	Lam only	3.99935	Lam only	Lam only	0	Glu only	Glu only		CP	no	0	no	no	0.086371	-
FORMB_13580	AOR28402	TonB-dependent receptor	0	0	0		0.0260551	0.448689	0.204821		0	0	0	Lam only	Lam only	Lam only	Lam only	Lam only	Lam only	Glu only	Glu only	Glu only		OM	yes	0	no	no	0.700152	5
FORMB_13590	AOR28403	SusD-like protein	0	0	0		0.00390995	0.00689802	0.145997		0	0	0	Lam only	Lam only	Lam only	Lam only	Lam only	Lam only	Glu only	Glu only	Glu only		CP	no	0	no	no	0.372222	-
FORMB_13600	AOR28404	hypothetical protein	0	0	0		0.0118445	0.344108	0.129635		0	0	0	Lam only	Lam only	Lam only	Lam only	Lam only	Lam only	Glu only	Glu only	Glu only		EP	no	0	yes (17-18)	no	0.924691	-
FORMB_13610	AOR28405	hypothetical protein	0	0	0		0	0.00125759	0		0	0	0	Lam only	Lam only	Lam only	Lam only	Lam only	Lam only	Glu only	Glu only	Glu only		unknown (not CP)	no	0	yes (19-20)	no	0.532104	1
clustered proteins
FORMB_11840	AOR28230	pyruvate kinase	0.120387	0.0121419	0.212484		0.199716	0.0288749	0.230008		0.0985505	0.000710609	0.020185	1.65895	2.37813	1.08247	2.02654	40.634	11.395	1.22158	17.0866	10.5268		CP	no	0	no	no	0.056202	-
FORMB_11850	AOR28231	threonine dehydratase	0	0.00116668	0		0.00307463	0.0026296	0.00565446		0	0	0	Lam only	2.25393	Lam only	Lam only	Lam only	Lam only		Glu only			CP	no	0	no	no	0.188358	-
FORMB_11860	AOR28232	ketol-acid reductoisomerase	0.60403	0.0172963	0.189014		0.556922	0.037158	0.247006		0.0336923	0	0.00125738	0.922011	2.14833	1.30681	16.5296	Lam only	196.445	17.9278	Glu only	150.324		CP	no	0	no	no	0.079857	-
FORMB_11870	AOR28233	acetolactate synthase small subunit	0.0226829	0.0110529	0		0.0782643	0.0488837	0.0506898		0	0	0	3.45036	4.4227	Lam only	Lam only	Lam only	Lam only	Glu only	Glu only			CP	no	0	no	no	0.115261	-
FORMB_11880	AOR28234	acetolactate synthase large subunit	0.00201111	0.00180249	0.0266044		0.0606967	0.0120591	0.0409054		0.000634335	0	0	30.1807	6.69024	1.53754	95.6856	Lam only	Lam only	3.17043	Glu only	Glu only		CP	no	0	no	no	0.079355	-
FORMB_11890	AOR28235	dihydroxy-acid dehydratase	0.024946	0	0.0606803		0.137588	0.0637495	0.103087		0.00812815	0	0	5.51543	Lam only	1.69885	16.9274	Lam only	Lam only	3.06909		Glu only		CP	no	0	no	no	0.15292	-
FORMB_11900	AOR28236	glutamate synthase [NADPH] small chain	0.145452	0.00249909	0.0371565		0.141267	0.0388882	0.1292		0	0	0	0.971223	15.561	3.47719	Lam only	Lam only	Lam only	Glu only	Glu only	Glu only		CP	no	0	no	no	0.212745	-
FORMB_11910	AOR28237	glutamate synthase [NADPH] large chain	0.254964	0.00628181	0.0412441		0.186162	0.0656226	0.136654		0	0	0	0.730151	10.4465	3.31331	Lam only	Lam only	Lam only	Glu only	Glu only	Glu only		CP	no	0	no	no	0.078254	-
FORMB_11920	AOR28238	porin (DUF1597)	9.22358	9.21357	11.9315		14.0075	17.8194	4.50873		0	0	0	1.51866	1.93404	0.377885	Lam only	Lam only	Lam only	Glu only	Glu only	Glu only		OM	yes	0	no	no	0.914501	5
FORMB_11930	AOR28239	ammonium transporter	0.332599	0.711425	1.92247		2.65414	1.53882	0.000263445		0	0	0	7.98	2.16302	0.000137035	Lam only	Lam only	Lam only	Glu only	Glu only	Glu only		CM	no	11	no	no	0.091224	-
FORMB_11940	AOR28240	nitrogen regulatory protein P-II	0.131119	0	0.206442		0.0866852	0.00657945	0.558205		0	0	0.00219966	0.66112	Lam only	2.70393	Lam only	Lam only	253.769	Glu only		93.852		CM	no	0	no	no	0.122608	-
FORMB_11950	AOR28241	ammonium transporter	0	0	0		0.00712251	0.00653268	0		0	0	0	Lam only	Lam only		Lam only	Lam only						CM	no	11	no	no	0.071395	-
FORMB_11960	AOR28242	phosphoenolpyruvate carboxylase	0.2041	0.0136403	0.0561405		0.357843	0.0819296	0.239005		0.0447108	0.00452874	0.0704913	1.75327	6.00642	4.25727	8.00351	18.0911	3.39057	4.5649	3.01195	0.796418		CP	no	0	no	no	0.179259	-
FORMB_20250	AOR29053	conserved hypothetical protein (DUF1239)	0	0	0		0.00440946	0.00224178	0.00170416		0	0	0	29.0309	9.2211	Lam only	Lam only	Lam only	Lam only	Glu only	Glu only			unknown	no	0	yes (23-24)	no	0.546974	-
FORMB_20270	AOR29055	hemolysin	0	0	0		0	0.00163847	0		0	0	0	Lam only	5.45977	Lam only	Lam only	Lam only	Lam only		Glu only			CM	no	4	no	no	0.338109	-
FORMB_20560	AOR29084	transcriptional regulator, CheY-like superfamily	0.0321476	0	0.00293932		0.144185	0.0102034	0.0376659		0.0475311	0	0.0489631	4.4851	Lam only	12.8145	3.03348	Lam only	0.769272	0.676348	Glu only	0.0600314		CP	no	0	no	no	0.179711	-
FORMB_20600	AOR29088	transcriptional regulator, LytR family	0.298081	0.00202547	0.0017033		0.113568	0.0115982	0.0394224		0.0139139	0.000790592	0.00166927	0.380998	5.7262	23.1447	8.16224	14.6703	23.6165	21.4233	2.56197	1.02038		CP	no	0	no	no	0.286988	-
FORMB_20660	AOR29094	glutamine synthetase	1.60661	0.0578689	1.88086		2.56299	0.141893	1.39341		0.00781318	0.00130269	0											CP	no	0	no	no	0.077595	-
FORMB_23370	AOR29355	hypothetical protein	0	0	0		0	0.00993292	0		0	0	0		Lam only			Lam only		Glu only	Glu only	Glu only		unknown	no	0	no	no	0.490269	-
FORMB_23390	AOR29357	membrane protein	0	0	0		0	0.00509678	0		0	0	0		Lam only		0	Lam only		0				CM	no	3	no	no	0.383468	-
FORMB_23460	AOR29364	conserved hypothetical protein (DUF2807)	0.0394877	0.0309406	0.0101684		0.110326	0.21736	0.123461		0.00493026	0.0102924	0.00599577	2.79393	7.02508	12.1417	22.3773	21.1186	20.5914	8.00925	3.00618	1.69592		unknown	YES	0	yes (19-20)	no	0.932773	-
FORMB_23470	AOR29365	phage-shock protein	0.0174022	0.121835	0.0166018		0.066219	0.509414	0.11731		0.00098173	0.00739369	0.0041703	3.80521	4.1812	7.06613	67.4513	68.8985	28.13	17.7261	16.4782	3.98096		CM	no	5	no	no	0.276582	-
FORMB_24020	AOR29420	RNA polymerase sigma-70 factor	0	0	0		0.00390641	0.00415676	0.00569053		0	0	0.00295131	Lam only	Lam only	Lam only	Lam only	Lam only	1.92814			0		CP	no	0	no	no	0.100011	-
FORMB_24050	AOR29423	conserved hypothetical protein (DUF4252)	0	0	0.000626656		0.00675516	0.00196676	0		0	0	0	25.3341	Lam only		Lam only	Lam only		Glu only		Glu only		unknown (not CP)	no	0	yes (18-19)	no	0.051085	-
FORMB_26230	AOR29639	imidazole glycerol phosphate synthase	0	0	0.00284001		0.0209463	0.0111984	0.0157762		0.00780418	0	0.00453034	Lam only	Lam only	5.55499	2.68398	Lam only	3.48234	0	Glu only	0.626885		CP	no	0	no	no	0.247724	-
FORMB_26250	AOR29641	imidazole glycerol phosphate synthase	0	0	0.0012014		0	0.00128449	0.00247003		0	0	0.000748824	Lam only	Lam only	2.05596	Lam only	Lam only	3.29854	Glu only	Glu only	1.60438		CP	no	0	no	no	0.055209	-
FORMB_00030	AOR27067	hypothetical protein	0	0	0		0	0.00121875	0		0	0	0		Lam only			Lam only						EP	YES	0	no	yes	0.94779	1
FORMB_00050	AOR27069	hypothetical protein	0.00208563	0	0		0.00385652	0.00959194	0.00229178		0	0	0	1.84909	5.82763	Lam only	Lam only	Lam only	Lam only	Glu only	Glu only			unknown	no	0	yes (25-26)	no	0.515659	-
FORMB_01140	AOR27176	ATPase	0	0	0.0020377		0.00218884	0.0117765	0.00347356		0.000472662	0	0.00177005	Lam only	Lam only	1.70464	4.63086	Lam only	1.9624	0	Glu only	1.15121		unknown (CP highest score)	no	0	no	no	0.127483	-
FORMB_01150	AOR27177	ABC transporter, ATP-binding protein	0	0	0		0	0.00194908	0.00189601		0	0	0		Lam only	Lam only		Lam only	Lam only					CP	no	0	no	no	0.052134	-
FORMB_01170	AOR27179	conserved hypothetical protein (DUF2520)	0	0.00660031	0		0	0.014934	0		0	0	0	1.33112	2.26262	Lam only	Lam only	Lam only	7.07982	Glu only	Glu only			CP	no	0	no	no	0.081371	-
FORMB_02650	AOR27327	succinylglutamate desuccinylase	0	0	0		0	0.00412002	0		0	0.000259275	0	Lam only	Lam only	Lam only	Lam only	15.8906	Lam only		0			CP	no	0	no	no	0.166535	-
FORMB_02690	AOR27331	glycosyltransferase, GT45 family	0	0	0		0	0.000643462	0		0	0	0		Lam only			Lam only						CP	no	0	no	no	0.219513	-
FORMB_03110	AOR27372	methyltransferase type 11	0	0	0		0	0.0121311	0		0	0	0	Lam only	Lam only	Lam only	Lam only	Lam only	Lam only	Glu only	Glu only	Glu only		CP	no	0	no	no	0.062649	-
FORMB_03140	AOR27375	TonB-dependent receptor	0	0.00407869	0.00328558		0.00894694	0.182214	0.0927939		0.00324834	0.125893	0.0117728	Lam only	44.6747	28.2428	2.75431	1.44738	7.88205	0	0.0323982	0.279082		OM	yes	0	no	no	0.80313	3
FORMB_03300	AOR27391	prolyl endopeptidase, S9 family	0.00212872	0	0.00281939		0.00530018	0.00249404	0.0183906		0	0.000920466	0.00767214	2.48984	8.89848	6.52289	Lam only	2.70954	2.39706	Glu only	0.304495	0.367484		unknown (most probable PP)	no	0	yes (17-18)	no	0.426277	-
FORMB_03310	AOR27392	prolyl endopeptidase, S9 family	0.00265581	0.00295385	0.00238332		0.0014398	0.0135331	0.00802461		0	0	0	0.542133	4.58151	3.36699	Lam only	Lam only	Lam only	Glu only	Glu only	Glu only		unknown (CP or PP most probable)	YES	0	yes (19-20)	no	0.3574	-
FORMB_03380	AOR27399	acetylornithine aminotransferase	0.00838362	0.0172548	0.0292993		0.0685815	0.0319509	0.0664905		0.00143578	0	0	8.18041	1.85171	2.26935	47.7661	Lam only	Lam only	5.83909	Glu only	Glu only		CP	no	0	no	no	0.083256	-
FORMB_03390	AOR27400	pyrroline-5-carboxylate reductase	0.0752741	0.0405803	0.0566572		0.100388	0.142372	0.0734755		0	0	0.000169349	1.33364	3.5084	1.29684	Lam only	Lam only	433.871	Glu only	Glu only	0.0314827		CM	no	0	no	no	0.066182	-
FORMB_03410	AOR27402	argininosuccinate synthase	0.00865565	0	0.0314827		0.0739298	0.00167403	0.118151		0	0	0	8.54122	Lam only	3.75288	Lam only	Lam only	Lam only	Glu only		Glu only		CP	no	0	yes (19-20)	no	0.14259	-
FORMB_04740	AOR27528	hypothetical protein	0	0	0		0	0.00860582	0		0	0	0		10.0091	Lam only		Lam only	Lam only		Glu only			unknown (not CP)	no	0	yes (15-16)	no	0.942667	1
FORMB_04750	AOR27529	hypothetical protein	0	0	0		0.0026594	0.00178682	0		0	0	0	1.62631	Lam only	Lam only	Lam only	Lam only	Lam only	Glu only				CP	no	0	no	no	0.843064	-
FORMB_04800	AOR27534	hypothetical protein	0	0	0		0	0.00784517	0		0	0	0		Lam only			Lam only						CP	no	0	no	no	0.20314	-
FORMB_05530	AOR27606	conserved hypothetical protein (DUF1772)	0	0.0121634	0		0.0293874	0.101702	0		0.00240055	0.0359944	0	Lam only	8.36127		12.242	2.82549		0	0.337925	Glu only		CM	no	4	no	no	0.325959	-
FORMB_05570	AOR27610	conserved hypothetical protein (DUF328)	0	0.0034634	0		0.0314646	0.0161232	0.00322932		0.000687935	0	0	6.0694	4.65531	Lam only	45.7377	Lam only	Lam only	7.53579	Glu only	Glu only		CP	no	0	no	no	0.368835	-
FORMB_05980	AOR27651	conserved hypothetical protein (DUF4480)	0	0	0		0	0.00296485	0		0	0	0											CP	no	0	no	no	0.049912	-
FORMB_06030	AOR27656	methionyl aminopeptidase 1, M24 family	0	0	0		0.00365766	0.00547548	0.0323164		0.00331295	0	0	2.89451	Lam only	Lam only	1.10405	Lam only	Lam only	0.381429	Glu only	Glu only		CP	no	0	no	no	0.048563	-
FORMB_06050	AOR27658	glycosyltransferase	0.0105957	0	0		0.00588653	0.0130628	0.00374949		0	0	0	0.555557	13.5754	Lam only	Lam only	Lam only	Lam only	Glu only	Glu only	Glu only		CP	no	0	no	no	0.056889	-
FORMB_08760	AOR27927	glycoside hydrolase, GH5 family	0	0	0		0	0.00163634	0.00359188		0	0	0	Lam only	Lam only	Lam only	Lam only	Lam only	Lam only	Glu only	Glu only	Glu only		CP	no	1	no	no	0.048143	-
FORMB_08770	AOR27928	hypothetical protein	0	0	0		0	0.000760489	0.00646741		0	0	0		Lam only	Lam only		Lam only	Lam only					unknown	YES	0	no	no	0.496578	-
FORMB_08780	AOR27929	membrane protein	0	0	0		0	0.000427188	0		0	0	0	Lam only	Lam only		Lam only	Lam only						CM	no	11	no	no	0.149657	-
FORMB_08790	AOR27930	transcriptional regulator, CheY-like superfamily	0.0667061	0.0180229	0.001476		0.0219574	0.0190591	0.0377196		1.63249e-05	0	0	0.329167	1.05749	25.5552	1345.03	Lam only	Lam only	4086.16	Glu only	Glu only		CP	no	0	no	no	0.102076	-
FORMB_09740	AOR28024	hypothetical protein	0	0	0		0	0.00303147	0.00151157		0	0	0		Lam only	Lam only		Lam only	Lam only					CP	no	0	yes (18-19)	no	0.041546	-
FORMB_09760	AOR28026	conserved hypothetical protein (DUF1814)	0	0.00231162	0		0	0.00132227	0.00119818		0	0	0		0.572009	Lam only		Lam only	Lam only		Glu only			CP	no	0	no	no	0.098704	-
FORMB_12390	AOR28284	aspartate-semialdehyde dehydrogenase	0.0150618	0.0306366	0.100087		0.169701	0.0606689	0.330377		0.0663268	0	0.0206851	11.267	1.98028	3.30092	2.55856	Lam only	15.9717	0.227084	Glu only	4.83857		CP	no	0	no	no	0.080088	-
FORMB_12400	AOR28285	ABC transporter, ATP-binding protein	0.00500364	0.00232478	0		0.00938444	0.0126039	0.0207467		0	0	0	1.87552	5.42155	Lam only	Lam only	Lam only	Lam only	Glu only	Glu only			CM	no	0	no	no	0.198854	-
FORMB_13320	AOR28376	polysaccharide biosynthesis protein	0		0		0	0.00190778	0		0	0	0		3.82074			Lam only			Glu only			CM	no	13	no	no	0.32739	-
FORMB_13380	AOR28382	hypothetical protein	0	0.00469025	0.00866714		0	0.00187944	0.0014163		0	0	0.00690361		0.400713	0.16341		Lam only	0.205153	Glu only	Glu only	1.25545		unknown	no	0	no	no	0.167353	-
FORMB_13400	AOR28384	DNA processing protein DprA	0	0	0		0.00256892	0	0.00137335		0	0	0	Lam only	Lam only	Lam only	Lam only	Lam only	Lam only					CP	no	0	no	no	0.076757	-
FORMB_14060	AOR28449	cation transporter	0	0	0		0	0.0011461	0		0	0	0	Lam only	Lam only		Lam only	Lam only						CM	no	14	no	no	0.166335	-
FORMB_14100	AOR28453	ATPase	0	0	0		0	0.00297354	0		0	0	0		85.4896	Lam only		Lam only	Lam only		Glu only			CM	no	8	no	no	0.068463	-
FORMB_15040	AOR28545	quinol-cytochrome C oxidoreductase	0	0.0405641	0		0.01133	0.107898	0		0	0	0	Lam only	2.65993		Lam only	Lam only			Glu only			CM	no	10	no	no	0.340611	-
FORMB_15060	AOR28547	cytochrome C oxidase polypeptide I	0.00475921	0.0355756	0		0.0135987	0.029638	0		0.00988304	0	0	2.85735	0.833098		1.37597	Lam only		0.481553	Glu only			CM	no	12	no	no	0.247133	-
single proteins
FORMB_11070	AOR28154	glycoside hydrolase, GH16 family	0	0	0		0.00210061	0.00133021	0.0051359		0.00145335	0	0	Lam only	Lam only	Lam only	1.44536	Lam only	Lam only	0	Glu only	Glu only		EP	yes	0	no	yes	0.930115	-
FORMB_05090	AOR27562	TonB-dependent receptor	0.000295374	0.00572473	0.00143798		0.0475676	0.769641	0.592152		0.00318683	0.0965063	0.0313701	161.042	134.441	411.793	14.9263	7.97504	18.8763	0.092686	0.0593198	0.0458393		OM	no	0	no	no	0.913835	3
FORMB_08090	AOR27861	peptidase, C39 family	0	0	0		0	0.00494901	0		0	0	0		94.8733			Lam only			Glu only			CM	no	6	no	no	0.070595	-
FORMB_04340	AOR27495	sulfatase	0.00473024	0.00719808	0		0.0111961	0.0425751	0.00203692		0.000791546	0.00466862	0	2.36692	5.91478	Lam only	14.1446	9.11941	Lam only	5.97596	1.5418	Glu only		CM	no	4	no	no	0.28742	3
FORMB_21400	AOR29163	preprotein translocase subunit SecE	0	0	0		0	0.0388294	0		0	0	0		Lam only			Lam only						CM	no	1	no	no	0.066827	-
FORMB_10920	AOR28139	peptide ABC transporter ATP-binding protein	0.106664	0	0		0.325048	0.0275185	0.0326624		0.0123929	0	0.0125588	3.04741	Lam only	Lam only	26.2285	Lam only	2.60075	8.60683	Glu only	0		CM	no	0	no	no	0.063013	-
FORMB_14790	AOR28521	hypothetical protein	0.000182677	0.00297502	0		0.00298791	0.0205236	0.012083		0	0	0	16.3563	6.89866	Lam only	Lam only	Lam only	Lam only	Glu only	Glu only	Glu only		CP	no	0	no	no	0.185421	-
FORMB_02170	AOR27279	preprotein translocase subunit SecA	0.0446082	0.00218817	0.039359		0.0339067	0.013016	0.0658857		0.0135368	0.00208194	0.0785666	0.760101	5.94835	1.67397	2.50478	6.25188	0.838598	3.29533	1.05103	0.500963		CP	no	0	no	no	0.06832	-
FORMB_02440	AOR27306	polysaccharide deacetylase, carbohydrate esterase CE4	0.00204184	0.00191808	0		0.0014594	0.00751638	0.00103871		0	0	0	0.71475	3.91871	Lam only	Lam only	Lam only	Lam only	Glu only	Glu only	Glu only		unknown	no	0	no	no	0.2169	-
FORMB_02000	AOR27262	CTP synthase	0.00236652	0	0.0459782		0.0558079	0.00837789	0.0794343		0.0162464	0	0.0402002	23.5823	Lam only	1.72765	3.4351	Lam only	1.97597	0.145664	Glu only	1.14373		CP	no	0	no	no	0.058751	-
FORMB_24930	AOR29510	peptidase, M79 family	0	0	0		0	0.00591768	0		0	0	0		Lam only			Lam only						CM	no	8	no	no	0.313408	-
FORMB_12840	AOR28328	dTDP-4-dehydrorhamnose reductase	0	0	0.00187107		0.00168847	0.00451722	0.00559583		0	0	0.00151431	Lam only	Lam only	2.99071	Lam only	Lam only	3.69531	Glu only	Glu only	1.2356		CP	no	0	no	no	0.078788	-
FORMB_04990	AOR27552	phytoene synthase	0	0	0		0	0.00387504	5.39331e-05		0	0	0.00408488	Lam only	Lam only	Lam only	Lam only	Lam only	0.0132031	Glu only	Glu only	0		CP	no	0	no	no	0.099005	-
FORMB_06150	AOR27668	Na(+)-translocating NADH-quinone reductase subunit E	0	0	0		0	0.00375561	0		0	0	0	Lam only	Lam only	Lam only	Lam only	Lam only	Lam only					CM	no	6	no	no	0.372008	-
FORMB_04110	AOR27472	acetyltransferase	0	0	0		0	0.00333867	0.00138978		0	0	0		Lam only	Lam only		Lam only	Lam only					CP	no	0	no	no	0.092557	-
FORMB_21850	AOR29208	protein-L-isoaspartate O-methyltransferase	0	0	0		0.00125159	0.00274178	0.000272086		0	0	0	Lam only	Lam only	Lam only	Lam only	Lam only	Lam only					CP	no	0	no	no	0.059036	-
FORMB_00570	AOR27120	protein PyrR	0.00259466	0	0.00157642		0.010235	0.00248981	0.0190704		0.0252894	0	0.00310382	3.94465	Lam only	12.0972	0.404716	Lam only	6.14416	0.102599	Glu only	0.507898		CP	no	0	no	no	0.098976	-
FORMB_15890	AOR28629	3-isopropylmalate dehydratase small subunit	0	0	0		0.011015	0.00237402	0.00419445		0	0	0	Lam only	Lam only	Lam only	Lam only	Lam only	Lam only					CP	no	0	no	no	0.084513	-
FORMB_01400	AOR27202	restriction endonuclease subunit R	0	0	0		0	0.00183564	0		0	0	0		Lam only			Lam only						unknown	no	0	no	no	0.126614	-
FORMB_12500	AOR28294	cobalt transporter	0	0	0		0	0.0015507	0		0	0	0		Lam only			Lam only						CM	no	6	no	no	0.386322	-
FORMB_26030	AOR29619	threonine synthase	0.00125782	0	0.0101709		0.0466912	0.00153432	0.0268359		0.017687	0	0.000831009	37.1208	Lam only	2.63851	2.63986	Lam only	32.2932	0.0711154		12.2392		CP	no	0	no	no	0.779871	-
FORMB_10220	AOR28072	hypothetical protein	0.0569051	0	0		0.0143843	0.0014512	0.00205642		0.00160278	0	0	0.252778	Lam only	Lam only	8.97464	Lam only	Lam only	35.504				CP	no	0	no	no	0.058293	-
FORMB_07830	AOR27835	zeta toxin	0	0	0		0.0265666	0.00140603	0.00358448		0	0	0	Lam only	Lam only	Lam only	Lam only	Lam only	Lam only					CP	no	0	no	no	0.141224	-
FORMB_15450	AOR28585	hypothetical protein	0	0	0		0	0.00111062	0		0	0	0		Lam only			Lam only						CM	no	4	no	no	0.070848	-
FORMB_10150	AOR28065	hypothetical protein	0.0189965	0	0		0.0382891	0.000759984	0.0216961		0.0026809	0	0.0109803	2.01559	Lam only	Lam only	14.2822	Lam only	1.97592	7.08584	Glu only	0		EP	YES	0	no	yes	0.945124	-
FORMB_22390	AOR29257	N-acetylglucosamine kinase	0.0162711	0	0.00656358		0.0980261	0.00057971	0.0132012		0.0216949	0	0	6.02455	Lam only	2.01127	4.51839	Lam only	Lam only	0.749997		Glu only		CP	no	0	no	no	0.302382	-
FORMB_03840	AOR27445	alpha-ketoglutarate-dependent dioxygenase AlkB	0	0	0		0	0.000460442	0		0	0	0		Lam only			Lam only						unknown	no	0	no	no	0.457916	-
FORMB_09940	AOR28044	electron transfer flavoprotein, beta subunit	0.00204702	0	0.0064184		0.203771	0.000408294	0.0153666		0.00804462	0	0.025655	99.5449	Lam only	2.39415	25.33	Lam only	0.598972	0.254458		0.250181		CP	no	0	no	no	0.061586	-
FORMB_20400	AOR29068	thioredoxin	0	0	0		0	0.000381059	0.00221983		0.00581338	0	0		Lam only	Lam only	0	Lam only	Lam only	0				unknown	no	0	no	no	0.747077	-
FORMB_04510	AOR27507	2-oxoglutarate (2OG) and Fe(II)-dependent oxygenase superfamily protein	0	0	0		0	0.000375414	0		0	0	0		Lam only			Lam only						CP	no	0	no	no	0.502591	-
FORMB_13910	AOR28435	pantoate-beta-alanine ligase	0	0	0		0	0.000346038	0		0	0	0		Lam only			Lam only						CP	no	0	no	no	0.061121	-
FORMB_16490	AOR28689	hypothetical protein	0	0	0		0	0.000108475	0		0	0	0		Lam only			Lam only						CP	no	0	no	no	0.390602	-
FORMB_25050	AOR29522	glyceraldehyde-3-phosphate dehydrogenase	0.0446392	0.0010092	0.0798945		0.229549	0.0513889	0.164248		0.00587403	0.0011547	0.0283037	5.14232	50.9203	2.05581	39.0786	44.5043	5.80306	7.59942	0.873999	2.82276		CP	no	0	no	no	0.443238	-
FORMB_19690	AOR28999	hypothetical protein	0	0.00242815	0		0	0.0281772	0		0	0	0		11.6044			Lam only			Glu only			unknown	no	0	no	no	0.767001	-
FORMB_04620	AOR27518	transketolase, C-terminal section	0.0132715	0.00112843	0.0856995		0.262444	0.0127584	0.135379		0.484274	0.000959309	0.0816858	19.775	11.3063	1.57969	0.541932	13.2996	1.65731	0.0274049	1.17629	1.04914		CP	no	0	no	no	0.070066	-
FORMB_10330	AOR28081	DNA mismatch repair protein MutS	0.0419319	8.61208e-05	0.0101941		0.0135306	0.000927432	0.0155572		0	0	0	0.322681	10.769	1.52609	Lam only	Lam only	Lam only	Glu only	Glu only	Glu only		CP	no	0	no	no	0.203119	-
FORMB_11770	AOR28223	sugar kinase	0.00165346	0.0129896	0.032595		0.13675	0.111959	0.0966608		0.0194313	0.0551458	0.0684327	82.7055	8.61907	2.96551	7.03764	2.03023	1.41249	0.0850927	0.235551	0.476307		CP	no	0	no	no	0.045929	-
FORMB_20860	AOR29114	hypothetical protein	0	0.000451385	0		0.000760075	0.00367586	0.00152145		0	0	0	Lam only	8.1435	Lam only	Lam only	Lam only	Lam only		Glu only			CP	no	0	no	no	0.093001	-
FORMB_24450	AOR29462	methionyl-tRNA formyltransferase	0.0277058	0.00042519	0		0.0468785	0.00327108	0.0142319		0.000613536	0	0.00788466	1.69201	7.69324	Lam only	76.4071	Lam only	1.80501	45.1577	Glu only	0		CP	no	0	no	no	0.062674	-
FORMB_26160	AOR29632	3-oxoacyl-[acyl-carrier protein]	0.0207839	0.00433533	0.0404949		0.044884	0.0331145	0.0886077		0.0100643	0.00777756	0.164541	2.15955	7.63828	2.18812	4.4597	4.25769	0.538514	2.0651	0.557415	0.246109		CP	no	0	no	no	0.260382	-
FORMB_10860	AOR28133	mechanosensitive ion channel protein MscS	0.00270521	0.00323487	0		0.0143388	0.0236051	0.000909144		0	0	0	5.30043	7.29707	Lam only	Lam only	Lam only	Lam only	Glu only	Glu only			CM	no	3	no	no	0.074027	-
FORMB_18310	AOR28863	asparagine synthetase B	0.000266212	0.0088753	0.0792154		0.0630779	0.0615692	0.195453		0.00245609	0.000935668	0.00507824	236.946	6.93714	2.46737	25.6822	65.8024	38.4884	0.108388	9.48552	15.599		CP	no	0	no	no	0.154836	-
FORMB_00740	AOR27137	peptidase, S54 family	0	0	0		0	0.0154723	0		0	0	0		5.79686			Lam only			Glu only			CM	no	7	no	no	0.302741	-
FORMB_21070	AOR29135	glycosyltransferase, GT2 family	0	0.000631588	0		0	0.00349425	0.00307011		0	0.000872811	0.00334752	Lam only	5.53249	Lam only	Lam only	4.00345	0.917128		0.723625	0		CM	no	0	no	no	0.113119	-
FORMB_02550	AOR27317	excinuclease ABC subunit B	0.00271878	0.00657636	0		0.0193167	0.0349713	0.00260251		0.000478784	0.0053409	0	7.10492	5.31772	Lam only	40.3454	6.54782	Lam only	5.67852	1.23132			CM	no	6	no	no	0.404385	-
FORMB_18970	AOR28927	hypothetical protein	0	0.000258584	0		0	0.00130605	0		0	0	0		5.05077			Lam only			Glu only			unknown	no	0	no	no	0.605369	-
FORMB_18530	AOR28884	tRNA pseudouridine synthase A	0.000737606	0.000704835	0		0.013271	0.00318615	0.00172377		0	0	0	17.992	4.52042	Lam only	Lam only	Lam only	Lam only	Glu only	Glu only			CP	no	0	no	no	0.058996	-
FORMB_01780	AOR27240	putative protein (DUF3575)	0.0691177	0.094843	0.0413323		0.0590198	0.224064	0.180442		0	0	0	0.853903	2.36247	4.36563	Lam only	Lam only	Lam only	Glu only	Glu only	Glu only		unknown	yes	0	no	no	0.186769	-
FORMB_19350	AOR28965	cytochrome Cbb3 oxidase subunit I/III	0.00202505	0.0304023	0		0.000873268	0.0361681	0		0	0	0	0.431233	1.18965		Lam only	Lam only		Glu only	Glu only			CM	no	13	no	no	0.275542	-
FORMB_06440	AOR27697	polysaccharide export outer membrane protein	0.0331237	0.0286602	0.00353653		0.0161057	0.0290183	0.0139026		0	0	0	0.486229	1.0125	3.93114	Lam only	Lam only	Lam only	Glu only	Glu only	Glu only		unknown	no	1	no	no	0.052756	-
FORMB_11700	AOR28216	hypothetical protein	3.89495	0.0126531	0.718109		1.00477	0.0194672	0.45839		0.00173583	0	0.0948603	0.257966	1.53853	0.638329	578.838	Lam only	4.83227	2243.85	Glu only	7.57018		unknown	no	0	no	no	0.899939	-
FORMB_14590	AOR28501	glycoside hydrolase, GH74 family	0.0104145	0.00572643	0.0216973		0.0154713	0.00638217	0.0907855		0	0	0	1.48556	1.11451	4.18418	Lam only	Lam only	Lam only	Glu only	Glu only	Glu only		unknown (EP most probable, then OM)	no	0	no	yes	0.950332	1
FORMB_10790	AOR28126	hypothetical protein	0	0.00266009	0		0	0.00247432	0		0	0	0		0.930166			Lam only			Glu only			CM	no	4	no	no	0.400963	-
FORMB_26660	AOR29682	conserved hypothetical protein (DUF4294)	0.0127612	0.000692701	0		0.000835562	0.00180473	0		0	0	0	0.0654768	2.60535		Lam only	Lam only		Glu only	Glu only			CP	no	0	no	no	0.092119	-
FORMB_02080	AOR27270	membrane protein (DUF808)	0	0.00122413	0		0	0.00155852	0		0	0	0		1.27316			Lam only			Glu only			CM	no	5	no	no	0.365042	-
FORMB_14470	AOR28489	hypothetical protein	0	0.000378462	0		0	0.00151358	0		0	0	0		3.99928			Lam only			Glu only			unknown	no	0	yes (18-19)	no	0.045747	-
FORMB_22580	AOR29276	hypothetical protein	0.0015693	0	0		0	0.00120472	0.000184269		0	0	0	0	Lam only	Lam only		Lam only	Lam only	Glu only				unknown	yes	0	yes (16-17)	no	0.842923	-
FORMB_01310	AOR27193	hypothetical protein	0	0.000985629	0		0	0.0010864	0.000936345		0	0	0		1.10224	Lam only		Lam only	Lam only		Glu only			CP	no	0	yes (18-19)	no	0.306028	-
FORMB_23800	AOR29398	conserved hypothetical protein (DUF4199)	0	0.0026784	0		0	0.00107268	0.000628305		0	0	0		0.400494	Lam only		Lam only	Lam only		Glu only			CM	no	4	no	no	0.099877	-
FORMB_12620	AOR28306	conserved hypothetical protein (DUF1814)	0	0.000983259	0		0.00302143	0.00101678	0.00210587		0	0	0	Lam only	1.03409	Lam only	Lam only	Lam only	Lam only		Glu only			CP	no	0	no	no	0.054594	-
FORMB_06890	AOR27741	ABC transporter, permease protein	0	0.0112159	0		0	0.0145851	0		0	0.000166242	0		1.3004			87.7343			67.4672			CM	no	6	no	no	0.23524	-
FORMB_02790	AOR27340	TonB-dependent receptor	0.021105	0.196624	0.0241255		0.014633	0.197642	0.101137		0.000214173	0.00284313	0.00175424	0.69334	1.00518	4.19213	68.3231	69.5155	57.6531	98.5419	69.1576	13.7527		OM	yes	0	no	no	0.459463	4
FORMB_01580	AOR27220	peptidase, S54 family	0	0.000406548	0		0	0.0126745	0		0	0.00106012	0.000698007		31.176			11.9558	0		0.383493	0		CM	no	5	no	no	0.102173	-
FORMB_07960	AOR27848	acetyltransferase, GNAT family	0	0	0.00441399		0.0060881	0.00290694	0.00815681		0	0	0	Lam only	Lam only	1.84795	Lam only	Lam only	Lam only			Glu only		CP	no	0	no	no	0.055903	-
FORMB_20460	AOR29074	oligopeptide transport system permease protein OppC	0	0.00567311	0		0	0.01242	0		0	0.00241146	0		CM	no	6	no	no	0.300998	-			CM	no	6	no	no	0.300998	-
FORMB_00960	AOR27159	Lon-A peptidase, S16 family	0.00212928	0.0124073	0.00832432		0.00221852	0.0208044	0.0182053		0.00829312	0.0016069	0.0402291											CP	no	0	no	no	0.142092	-
FORMB_26180	AOR29634	peptidase	0.528378	0.454888	0.356181		0.411974	0.852356	0.359978		0.0678401	0.251292	0.380939											CP	no	1	no	no	0.05342	-
