# Supplementary material for: Adaptive mechanisms that provide competitive advantages to marine bacteroidetes during microalgal blooms
Source: ISME J. 2018 Jul 30;12(12):2894–906. doi: 10.1038/s41396-018-0243-5 (PMC6246565; doi:10.1038/s41396-018-0243-5)
Supplement: Supplementary file 8 — SI Table S4 [file 41396_2018_243_MOESM8_ESM.xlsx]

## Sheet: peptidases
Supplementary Table S4: List of all peptidases of Formosa B detected in the proteome analyses. The prediction of putative peptidases was supported by in silico analyses based on MEROPS 11.0 (https://www.ebi.ac.uk/merops/submit_searches.shtml). Relative protein abundances of all proteins in the three investigated subproteomes are given in %riBAQ.
Peptidase family	locus tag	IP Glucose	IP Laminarin	IP Control	MP Glucose	MP Laminarin	MP Control	EP Glucose	EP Laminarin	EP Control
M1	FORMB_00840	0.00189494	0.000123825	0.000391537	0.00611536	0.00503777	0.00513188	0.001198	0.00279074	0.00246635
M1	FORMB_12550	0	0	0.000254095	0	0	0.00944009	0.00912319	0.00736354	0.00543983
M1	FORMB_19820	0.0600001	0.0232902	0.740274	0.00101926	0.00134363	0.191432	0.299688	0.206446	0.191639
M1	FORMB_23640	0	0	0.00129556	0	0	0	0.00117467	0	0
M3	FORMB_07630	0	0.0372994	0.450314	0.00453327	0.0130079	4.72496e-05	0.00541965	0.0143822	0.113852
M3	FORMB_23530	0.190187	0.070842	0.0195889	0.0198313	0.027399	0.0202163	0.0461929	0.0534832	0.0580415
M10	FORMB_07880	0	0	0	0	0	0	0	0	0
M12B	FORMB_06690	0.0238363	0.00992691	0.021841	0.00102854	0.00201843	0.00926091	0.038629	0.014942	0.00716339
M13	FORMB_20170	0.0257146	0.0153238	0.0055565	0.00315541	0.00708998	0.00591392	0.0206844	0.104199	0.0378383
M14	FORMB_00380	0.00141668	0.00996485	0.00977945	0.000184822	0	0	0.00228734	0.00717166	0.00112467
M16	FORMB_09380	0.024029	0.0121348	0.437715	0	0	0.076576	0.157829	0.126061	0.0825319
M16	FORMB_09390	0.0119898	0.00697288	0.347985	0.00125008	0.000142144	0.0906056	0.166395	0.183824	0.1267
M20	FORMB_01710	0.000364134	0.0256978	0.0618791	0.000750818	0.00716354	0.110541	0.0430617	0.0631265	0.460133
M20	FORMB_03530	0	0.00332457	0.026608	0	0	0	0.00208125	0.0116242	0.00938938
M22	FORMB_10870	0.000699454	0.0426885	0.0438939	0	0	0.000134801	0	0.00153538	0.00175803
M23	FORMB_02290	0	0	0	0	0	0	0	0	0
M23	FORMB_07730	0.00312412	0	0	0.00536647	0.000342058	0	0	0.0125555	0.00239315
M23	FORMB_12790	0.00211574	0	0.000942328	0.000652225	0.00204407	0.00177181	0	0	0.00126118
M23	FORMB_13360	0.00418927	0.00218361	0	0.00411602	0.0036545	0.00181831	0.00828718	0.0127186	0.0278147
M23	FORMB_15400	0.000888334	0	0	0.000427477	0	0.00247868	0.00126169	0.000774823	0.00329488
M23	FORMB_25680	0	0	0	0	0	0	0	0	0
M24	FORMB_06030	0.00126366	0.00365766	0.00331295	0	0.00547548	0	0	0.0323164	0
M24	FORMB_09420	0.00417753	0.0206795	0.00128806	0.00210525	0.00498217	7.90778e-05	0.0197082	0.036304	0.00349457
M28	FORMB_01090	0.0027544	0.00133708	0.501765	0	0	0.0109328	0.0189711	0.00682327	0.00744786
M28	FORMB_08950	0.000771982	0	0.00362803	0	0	0	0.0204113	0.00290633	0.000649636
M28	FORMB_18170	0.00183065	0	0	0.00146581	0.00210146	0	0	0.00421631	0
M28	FORMB_20990	0.00218491	0.000295567	0.0445918	0	0	0.0002955	0.00775874	0.00514886	0.00126908
M41	FORMB_19270	0	0	0	0	0	0	0	0.00247899	0
M42	FORMB_08210	0	0	0.0106746	0	0	0.0338822	0	0	0.0975563
M42	FORMB_26670	0.0204771	0.0347362	0.0257541	0.00145272	0.000983361	0.000769978	0.017551	0.045225	0.0264465
M48	FORMB_00980	0.00221208	0	0.000518429	0.000814039	0.000624004	0.00645986	0.00862104	0.00691133	0.00874768
M49	FORMB_20750	0.182549	0.0976873	0.313915	0.0746337	0.116938	0.356023	0.0832518	0.175352	0.229734
M50B	FORMB_14030	0.0287201	0.014679	0.00271292	0.0250717	0.0367636	0.0324129	0.00124409	0.0219618	0.00729939
M79	FORMB_24930	0	0	0	0	0.00591768	0	0	0	0
S1C	FORMB_04130	0	0.000153546	0.021363	0	0.000170351	0.00632469	0	0.00110897	0.0509867
S8A	FORMB_01970	0.0023408	0.000409298	0.000174798	0.00398441	0.00315016	0.00334601	0.00287177	0.00293634	0
S8	FORMB_02630	0	0	0.00353531	0	0	0.00289945	0	0	0
S8	FORMB_07470	0	0	0.00288796	0	0	0.00962865	0	0	0.0419467
S8	FORMB_12560	0	0	6.65965e-05	0	0	0.00730531	0.0095616	0.0157509	0.010679
S9A	FORMB_23080	0.0180693	0.012131	0.0326693	0.00513459	0.00458139	0.00274519	0.00917627	0.0221472	0.00144743
S9	FORMB_03300	0.00212872	0.00530018	0	0.000280277	0.00249404	0.000885791	0.00281939	0.0183906	0.00767214
S9	FORMB_03310	0.00265581	0.0014398	0	0.00295385	0.0135331	0	0.00238332	0.00802461	0
S9	FORMB_20360	0.052699	0.00731235	0.10011	0	0	0.0031192	0.00882998	0.0190359	0.0128319
S9	FORMB_21490	0	0	0	0	0	0	0	0	0
S10	FORMB_23430	0.0205788	0.0114944	0.0263834	0	0	0.00504821	0.0562383	0.0327182	0.00375487
S14	FORMB_25320	0	0	0	0	0	0	0	0	0
S16	FORMB_00960	0.00212928	0.00221852	0.00829312	0.0124073	0.0208044	0.0016069	0.00832432	0.0182053	0.0402291
S33	FORMB_26700	0.0572571	0.0324445	0.00969604	0.0377488	0.0459065	0.0259955	0.0150998	0.0325523	0.00905819
S41A	FORMB_17660	0	0	0	0	0	0	0	0	0
S41A	FORMB_24010	0.0342897	0.01579	0.0115951	0.145815	0.0819129	0.140121	0.0462672	0.072711	0.0384057
S41	FORMB_12530	0.000828415	0	0	0	0	0.000172698	0	0.000312377	0
S41	FORMB_14380	0	0	0	0	0	0	0.0011717	0.00149889	0.000471598
S41	FORMB_20450	0	0	0.000694048	0	0	0	0.00161723	0.0048235	0.00270608
S49	FORMB_18980	0	0	0	0	0	0	0	0	0
S54	FORMB_00740	0	0	0	0.00266908	0.0154723	0	0	0	0
S54	FORMB_01580	0	0	0	0.000406548	0.0126745	0.00106012	0	0	0.000698007
S54	FORMB_01590	0.000570781	0	0	0.00071867	0.000230194	0	0	0	0
S54	FORMB_07490	0	0	0	0	0	0	0	0	0
S66	FORMB_19940	0.00342788	0.00883793	0.0222305	0	0	8.72422e-05	0	0.00429757	0
C25	FORMB_18120	0.00288199	0.000681686	0.00944964	0.00129647	0.00149308	0.00561069	0.00459284	0.00650646	0.0117167
C39	FORMB_06070	0	0	0	0	0	0	0	0	0
C39	FORMB_08090	0	0	0	5.21644e-05	0.00494901	0	0	0	0
C40	FORMB_21950	0	0.028812	0.119435	0	0	0	0	0	0.00237953
A8	FORMB_10010	0	0	0	0	0	0	0	0	0
A8	FORMB_15320	0	0	0	0	0	0	0	0	0
A28	FORMB_15200	0.0378366	0.0107919	0.00379693	0	0	0	0	0.00178073	0
unknown	FORMB_05990	0.0026641	0.029636	0.0968031	0	0	0	0	0.00249887	0.011705
unknown	FORMB_06930	0	0	0	0	0	0	0	0	0
unknown	FORMB_01540	0.00810246	0.00323122	0	0.0267113	0.0288578	0.0119398	0.00441461	0.00520054	0.0074486
unknown	FORMB_15100	0.015455	0.000830619	0.000884785	0.00462327	0.00317753	0.00127724	0	0.00574615	5.56836e-05
unknown	FORMB_26180	0.528378	0.411974	0.0678401	0.454888	0.852356	0.251292	0.356181	0.359978	0.380939
sum (%riBAQ)		1.38969	1.01633	3.61439	0.853664	1.33479	1.44669	1.51038	1.79887	2.15062
