# Supplementary material for: Adaptive mechanisms that provide competitive advantages to marine bacteroidetes during microalgal blooms
Source: ISME J. 2018 Jul 30;12(12):2894–906. doi: 10.1038/s41396-018-0243-5 (PMC6246565; doi:10.1038/s41396-018-0243-5)
Supplement: Supplementary file 9 — SI Table S5 [file 41396_2018_243_MOESM9_ESM.xlsx]

## Sheet: Summary
	Supplementary Table S5: Percentage of metagenomic reads mapped to the Formosa strain A and B genomes at different nucleotide identities. Quality filtered reads from 44 metagenomes from phytoplankton blooms of four consecutive years were mapped to the respective genomes. Reads were quality filtered and adapters trimmed using bbduk.sh (v. bbmap-35.14) from the BBtools package (Bushnell, 2016). Read…
					Formosa A		Formosa B
	Date	Sequencing platform	Total number of reads	No. of quality filtered reads	Reads recruited by the genome (%)	Genome coverage (%)	Reads recruited by the genome (%)	Genome coverage (%)	Source of metagenome
	20090211	454 FLX Ti	2203446	1604288	0.00317898	0.5834	0.057845	10.2937	ENA: ERP001227
	20090331	454 FLX Ti	1666535	1140320	0.00692788	0.6866	0.119703	14.8577	ENA: ERP001227
	20090407	454 FLX Ti	2109239	1537921	0.0178163	1.4225	2.93695	91.4112	ENA: ERP001227
	20090414	454 FLX Ti	4588441	3236386	0.00658142	1.2435	0.516255	76.6006	ENA: ERP001227
	20090616	454 FLX Ti	1120072	817516	0.00464823	0.4176	0.00269108	0.2035	ENA: ERP001227
	20090901	454 FLX Ti	2714430	1728646	0.280161	52.6435	0.00161976	0.2496	ENA: ERP001227
	20100303	HiSeq2000	285509546	215734422	0.00163673	2.4767	0.00122002	1.0571	JGI CSP COGITO met01
	20100330	HiSeq2500	87007870	81716370	0.0193756	2.7028	0.0101424	3.991	JGI CSP COGITO mtgs 100330
	20100408	HiSeq2000	330603192	232384184	0.0363768	4.6928	0.0272041	60.7112	JGI CSP COGITO met02
	20100413	HiSeq2500	85204698	79754314	0.0140795	2.3292	0.0338352	63.2665	JGI CSP COGITO mtgs 100413
	20100420	HiSeq2500	83499192	78919256	0.0247722	3.1664	0.285312	98.0787	JGI CSP COGITO mtgs 100420
	20100423	HiSeq2500	79594912	75009358	0.0248942	3.5782	0.937474	99.5712	JGI CSP COGITO mtgs 100423
	20100430	HiSeq2500	72546152	68614694	0.0264579	4.2484	0.995991	99.4651	JGI CSP COGITO mtgs 100430
	20100504	HiSeq2000	274336674	224993942	0.032976	6.2749	0.367368	99.4305	JGI CSP COGITO met03
	20100511	HiSeq2500	75567206	71051770	0.0178264	5.1901	0.0426858	28.1071	JGI CSP COGITO mtgs 100511
	20100518	HiSeq2000	309971624	199665578	0.0390849	6.5846	0.108291	47.3348	JGI CSP COGITO met04
	20110321	HiSeq2500	84894030	79587610	0.00318643	2.7931	0.00264614	0.8764	JGI CSP COGITO mtgs 110321
	20110324	HiSeq2000	304742176	244800088	0.00345384	3.104	0.00304493	1.2345	JGI CSP COGITO met05
	20110328	HiSeq2500	75242542	69406062	0.00312076	2.0184	0.00271446	0.8269	JGI CSP COGITO mtgs 110328
	20110331	HiSeq2500	74047178	69292462	0.004367	2.7913	0.00358481	0.8079	JGI CSP COGITO mtgs 110331
	20110404	HiSeq2500	79429002	73995840	0.0049746	2.2631	0.0040705	0.7656	JGI CSP COGITO mtgs 110404
	20110407	HiSeq2500	88393908	82789928	0.00638242	2.4734	0.00543786	1.0203	JGI CSP COGITO mtgs 110407
	20110414	HiSeq2500	76260848	71086194	0.00407955	1.8631	0.00300902	0.8393	JGI CSP COGITO mtgs 110414
	20110421	HiSeq2500	81789256	76032310	0.00377077	2.4142	0.00245554	1.4867	JGI CSP COGITO mtgs 110421
	20110426	HiSeq2500	84364922	78545118	0.00605639	3.8141	0.00411101	4.5892	JGI CSP COGITO mtgs 110426
	20110428	HiSeq2000	295426382	235544646	0.00929887	10.9641	0.0107788	44.4961	JGI CSP COGITO met06
	20110506	HiSeq2500	80085580	74970646	0.0193849	12.5345	0.114225	85.9021	JGI CSP COGITO mtgs 110506
	20110509	HiSeq2500	90174260	84434414	0.021875	10.168	0.133838	90.498	JGI CSP COGITO mtgs 110509
	20110512	HiSeq2500	81683140	75835970	0.017377	8.8908	0.126721	88.4591	JGI CSP COGITO mtgs 110512
	20110516	HiSeq2500	88557186	83034602	0.023601	8.7281	0.981665	97.0061	JGI CSP COGITO mtgs 110516
	20110519	HiSeq2500	100457324	94028844	0.025942	9.1501	0.672906	96.6846	JGI CSP COGITO mtgs 110519
	20110523	HiSeq2500	227207716	207300790	0.020943	11.4068	0.295526	96.1873	JGI CSP COGITO mtgs 110523
	20110526	HiSeq2000	324219736	250091456	0.0154432	38.1077	0.0393944	67.5007	JGI CSP COGITO met07
	20110530	HiSeq2500	83974950	77770314	0.00903044	8.3168	0.0159302	12.762	JGI CSP COGITO mtgs 110530
	20120308	HiSeq2000	311415662	207556978	0.00225769	7.7636	0.00132205	1.1271	JGI CSP COGITO met08
	20120405	HiSeq2500	173626414	161992212	0.00326435	4.5944	0.00249086	1.2015	JGI CSP COGITO mtgs 120405
	20120412	HiSeq2500	175790324	164053740	0.00217855	2.8856	0.00143368	1.1925	JGI CSP COGITO mtgs 120412
	20120416	HiSeq2000	258751220	210093962	0.00252506	2.622	0.00159214	1.535	JGI CSP COGITO met09
	20120426	HiSeq2500	110390598	96979192	0.00846883	3.5913	0.0476535	63.9427	JGI CSP COGITO mtgs 120426
	20120503	HiSeq2500	105224208	94343038	0.0103304	4.9506	0.213902	94.0512	JGI CSP COGITO mtgs 120503
	20120510	HiSeq2000	272267348	222320174	0.00541471	6.4267	0.0724811	91.4354	JGI CSP COGITO met10
	20120524	HiSeq2500	113234474	101681308	0.0208593	46.9704	0.0378221	47.205	JGI CSP COGITO mtgs 120524
	20120531	HiSeq2500	102492998	91212794	0.011198	27.853	0.0092202	10.8841	JGI CSP COGITO mtgs 120531
	20120607	HiSeq2500	189120228	169486964	0.016852	57.7808	0.0218601	13.6204	JGI CSP COGITO mtgs 120607

## Sheet: Formosa_A
Date	Covered_percent	T number of quality filtered reads	Total N of mapped reads	%
20090211	0.5834	1604288	51	0.00317898
20090331	0.6866	1140320	79	0.00692788
20090407	1.4225	1537921	274	0.0178163
20090414	1.2435	3236386	213	0.00658142
20090616	0.4176	817516	38	0.00464823
20090901	52.6435	1728646	4843	0.280161
20100303	2.4767	215734422	3531	0.00163673
20100330	2.7028	81716370	15833	0.0193756
20100408	4.6928	232384184	84534	0.0363768
20100413	2.3292	79754314	11229	0.0140795
20100420	3.1664	78919256	19550	0.0247722
20100423	3.5782	75009358	18673	0.0248942
20100430	4.2484	68614694	18154	0.0264579
20100504	6.2749	224993942	74194	0.032976
20100511	5.1901	71051770	12666	0.0178264
20100518	6.5846	199665578	78039	0.0390849
20110321	2.7931	79587610	2536	0.00318643
20110324	3.104	244800088	8455	0.00345384
20110328	2.0184	69406062	2166	0.00312076
20110331	2.7913	69292462	3026	0.004367
20110404	2.2631	73995840	3681	0.0049746
20110407	2.4734	82789928	5284	0.00638242
20110414	1.8631	71086194	2900	0.00407955
20110421	2.4142	76032310	2867	0.00377077
20110426	3.8141	78545118	4757	0.00605639
20110428	10.9641	235544646	21903	0.00929887
20110506	12.5345	74970646	14533	0.0193849
20110509	10.168	84434414	18470	0.021875
20110512	8.8908	75835970	13178	0.017377
20110516	8.7281	83034602	19597	0.023601
20110519	9.1501	94028844	24393	0.025942
20110523	11.4068	207300790	43415	0.020943
20110526	38.1077	250091456	38622	0.0154432
20110530	8.3168	77770314	7023	0.00903044
20120308	7.7636	207556978	4686	0.00225769
20120405	4.5944	161992212	5288	0.00326435
20120412	2.8856	164053740	3574	0.00217855
20120416	2.622	210093962	5305	0.00252506
20120426	3.5913	96979192	8213	0.00846883
20120503	4.9506	94343038	9746	0.0103304
20120510	6.4267	222320174	12038	0.00541471
20120524	46.9704	101681308	21210	0.0208593
20120531	27.853	91212794	10214	0.011198
20120607	57.7808	169486964	28562	0.016852

## Sheet: Formosa_B
Date	T number of quality filtered reads	Covered_percent	Total N of mapped reads	%
20090211	1604288	10.2937	928	0.057845
20090331	1140320	14.8577	1365	0.119703
20090407	1537921	91.4112	45168	2.93695
20090414	3236386	76.6006	16708	0.516255
20090616	817516	0.2035	22	0.00269108
20090901	1728646	0.2496	28	0.00161976
20100303	215734422	1.0571	2632	0.00122002
20100330	81716370	3.991	8288	0.0101424
20100408	232384184	60.7112	63218	0.0272041
20100413	79754314	63.2665	26985	0.0338352
20100420	78919256	98.0787	225166	0.285312
20100423	75009358	99.5712	703193	0.937474
20100430	68614694	99.4651	683396	0.995991
20100504	224993942	99.4305	826555	0.367368
20100511	71051770	28.1071	30329	0.0426858
20100518	199665578	47.3348	216220	0.108291
20110321	79587610	0.8764	2106	0.00264614
20110324	244800088	1.2345	7454	0.00304493
20110328	69406062	0.8269	1884	0.00271446
20110331	69292462	0.8079	2484	0.00358481
20110404	73995840	0.7656	3012	0.0040705
20110407	82789928	1.0203	4502	0.00543786
20110414	71086194	0.8393	2139	0.00300902
20110421	76032310	1.4867	1867	0.00245554
20110426	78545118	4.5892	3229	0.00411101
20110428	235544646	44.4961	25389	0.0107788
20110506	74970646	85.9021	85635	0.114225
20110509	84434414	90.498	113005	0.133838
20110512	75835970	88.4591	96100	0.126721
20110516	83034602	97.0061	815122	0.981665
20110519	94028844	96.6846	632726	0.672906
20110523	207300790	96.1873	612627	0.295526
20110526	250091456	67.5007	98522	0.0393944
20110530	77770314	12.762	12389	0.0159302
20120308	207556978	1.1271	2744	0.00132205
20120405	161992212	1.2015	4035	0.00249086
20120412	164053740	1.1925	2352	0.00143368
20120416	210093962	1.535	3345	0.00159214
20120426	96979192	63.9427	46214	0.0476535
20120503	94343038	94.0512	201802	0.213902
20120510	222320174	91.4354	161140	0.0724811
20120524	101681308	47.205	38458	0.0378221
20120531	91212794	10.8841	8410	0.0092202
20120607	169486964	13.6204	37050	0.0218601
