# Supplementary material for: Adaptive mechanisms that provide competitive advantages to marine bacteroidetes during microalgal blooms
Source: ISME J. 2018 Jul 30;12(12):2894–906. doi: 10.1038/s41396-018-0243-5 (PMC6246565; doi:10.1038/s41396-018-0243-5)
Supplement: Supplementary file 10 — SI Table S6 [file 41396_2018_243_MOESM10_ESM.xlsx]

## Sheet: PUL 1-3
Supplementary Table S6: Identity and Bitscore values of the sequence comparison depicted in Figure 5 of the syntheny analysis with the laminarin PULs of Formosa sp. strain Hel1_33_131 (Formosa B) and partial PUL sequences in the metagenomes from the spring bloom at Helgoland in 2009 (Teeling et al. 2012).
PUL 1
Contig	Identity	Bitscore	E-value
62762	99.683	3386	0
33580	99.395	7038	0
60478	98.98	690	0
60478	100	710	0
59666	100	9822	0
24070	99.852	4845	0
PUL 2
Contig	Identity	Bitscore	E-value
60332	99.66	2626	0
43208	99.856	1243	0
11922	100	4046	0
29536	99.933	2695	0
62924	100	315	8.97e-85
44510	99.826	3099	0
61980	100	630	8.93e-180
39376	99.832	1068	0
63976	100	504	8.95e-142
63217	100	646	0
63659	88.187	926	0
42380	99.876	5820	0
58299	99.581	1278	0
37199	100	471	5.29e-132
32517	99.823	13151	0
PUL 3
Contig	Identity	Bitscore	e-value
60995	99.754	13109	0
46749	97.71	668	0
08399	99.917	8700	0
16086	99.886	11068	0
