# Supplementary material for: Adaptive mechanisms that provide competitive advantages to marine bacteroidetes during microalgal blooms
Source: ISME J. 2018 Jul 30;12(12):2894–906. doi: 10.1038/s41396-018-0243-5 (PMC6246565; doi:10.1038/s41396-018-0243-5)
Supplement: Supplementary file 11 — SI Table S7 [file 41396_2018_243_MOESM11_ESM.xlsx]

## Sheet: Tabelle1
Supplementary Table S7: Laminarin-specific, PUL-encoded genes of Formosa B as detected in the metagenomes of four consecutive annual spring blooms from 2009 until 2012. green: consecutive contigs; red: overlapping contigs; (): large gap (>300 nt); nd: not detectable
Locus_tag	protein_ID	annotation	07.04.2009	14.04.2009	04.05.2010	18.05.2010	26.05.2011	10.05.2012
PULs
FORMB_10040	AOR28054	glycoside hydrolase, GH3 family	2	3	5	7	1	3()
FORMB_10050	AOR28055	glycoside hydrolase, GH16 family	1	1	2	1()	nd	1
FORMB_10060	AOR28056	PKD domain protein	1	2	1	nd	nd	1
FORMB_10070	AOR28057	PKD domain protein	2	3	3	1()	nd	2 (1)
FORMB_10080	AOR28058	SusD-like protein	1	2()	2	nd	nd	1
FORMB_10090	AOR28059	TonB-dependent receptor	2	4()	2	1()	nd	2()
FORMB_24670	AOR29484	hypothetical protein	3 (1)	6()	5	3	3	2()
FORMB_24680	AOR29485	hypothetical protein	2	5	2	2	1	2()
FORMB_24690	AOR29486	glycoside hydrolase, GH16 family	1	1()	1	2	1	nd
FORMB_24700	AOR29487	PKD domain protein	4	3()	2	3()	2()	3 (1)
FORMB_24710	AOR29488	glycoside hydrolase, GH149 family	6 (1)	7()	6	5	3	3()
FORMB_24720	AOR29489	glycoside hydrolase, GH17 family	1	1	2	3	1	nd
FORMB_24730	AOR29490	glycoside hydrolase, GH30 family	4 (1)	2()	4	3	2	1()
FORMB_24740	AOR29491	sugar transporter, MFS family	1	2()	5	2	2	2()
FORMB_24750	AOR29492	glycoside hydrolase, GH17 family	1	1	3	nd	nd	1()
FORMB_13580	AOR28402	TonB-dependent receptor	3	2()	4	5	nd	nd
FORMB_13590	AOR28403	SusD-like protein	1	2()	1()	4	nd	nd
FORMB_13600	AOR28404	hypothetical protein	1	2	3	3()	nd	nd
FORMB_13610	AOR28405	hypothetical protein	2	1	3	3	nd	nd
		green: consecutive contigs
		red: overlapping contigs
		(): large gap (>300 nt)
		nd: not detectable
