# Supplementary material for: Adaptive mechanisms that provide competitive advantages to marine bacteroidetes during microalgal blooms
Source: ISME J. 2018 Jul 30;12(12):2894–906. doi: 10.1038/s41396-018-0243-5 (PMC6246565; doi:10.1038/s41396-018-0243-5)
Supplement: Supplementary file 12 — SI Table S8AB [file 41396_2018_243_MOESM12_ESM.xlsx]

## Sheet: Table S8A - MIMAS 2009
Supplementary Table S8A: Relative abundance of Formosa A and B proteins in metaproteome samples taken in 2009. Water samples taken at Kabeltonne Helgoland were filtered to enrich pelagic marine bacteria and their metagenome was sequenced (Teeling et al., 2012). All protein-coding genes were included in a metaproteome database, which - for this study - was supplemented with the sequenced genomes o…
source	protein ID	homolog (100% AA sequence identity)	protein function	molecular weight (kDa)	average NSAF%
Formosa A	CP017259.1_prot_FORMA_00260_26		phosphoserine aminotransferase	40	7.92816e-05
Formosa A	CP017259.1_prot_FORMA_00440_44		30S ribosomal protein S1	68	0.00033862
Formosa A	CP017259.1_prot_FORMA_00820_80		RNA polymerase sigma-70 factor	24	2.58183e-05
Formosa A	CP017259.1_prot_FORMA_02740_267		DNA gyrase subunit A	95	0.000142235
Formosa A	CP017259.1_prot_FORMA_02760_269		ATP-dependent Clp protease, ATP-binding subunit ClpC	95	4.64441e-05
Formosa A	CP017259.1_prot_FORMA_03240_317		50S ribosomal protein L19	14	0.000337051
Formosa A	CP017259.1_prot_FORMA_03310_324		DNA-directed RNA polymerase subunit beta prime	160	0.000242047
Formosa A	CP017259.1_prot_FORMA_03320_325		DNA-directed RNA polymerase subunit beta	136	0.000222029
Formosa A	CP017259.1_prot_FORMA_03330_326		50S ribosomal protein L7/L12	13	0.000350006
Formosa A	CP017259.1_prot_FORMA_04340_421	20090211_contig34665_0	TonB-dependent receptor	82	3.46578e-05
Formosa A	CP017259.1_prot_FORMA_04400_427	20090331_contig43957_0	cation transporter	137	3.01929e-06
Formosa A	CP017259.1_prot_FORMA_04610_448		transcriptional regulator, LacI family	36	2.58183e-05
Formosa A	CP017259.1_prot_FORMA_05500_534		signal recognition particle, subunit Ffh SRP54	48	7.46856e-05
Formosa A	CP017259.1_prot_FORMA_05900_567		transketolase, N-terminal section	31	1.33433e-05
Formosa A	CP017259.1_prot_FORMA_06700_645		3-oxoacyl-[acyl-carrier protein reductase	28	1.4773e-05
Formosa A	CP017259.1_prot_FORMA_06970_672		aspartate aminotransferase	42	6.76652e-05
Formosa A	CP017259.1_prot_FORMA_07040_679		fructose-bisphosphate aldolase class II	39	0.000286157
Formosa A	CP017259.1_prot_FORMA_07150_690		beta-glucosidase	87	7.12229e-05
Formosa A	CP017259.1_prot_FORMA_07580_732		carbamoyl phosphate synthase small subunit	41	2.35407e-05
Formosa A	CP017259.1_prot_FORMA_07600_734		DNA-directed RNA polymerase subunit alpha	37	0.000535904
Formosa A	CP017259.1_prot_FORMA_07680_742		30S ribosomal protein S5	18	0.000612805
Formosa A	CP017259.1_prot_FORMA_07790_753		30S ribosomal protein S3	27	0.000408536
Formosa A	CP017259.1_prot_FORMA_08980_870		polyphosphate kinase	34	2.4332e-05
Formosa A	CP017259.1_prot_FORMA_09030_875		transcription elongation factor GreA	17	5.67746e-05
Formosa A	CP017259.1_prot_FORMA_09360_908		2-keto-3-deoxy-D-arabino-heptulosonate-7- phosphate synthase I beta	41	0.000120905
Formosa A	CP017259.1_prot_FORMA_09490_920		inorganic pyrophosphatase	83	2.15958e-05
Formosa A	CP017259.1_prot_FORMA_09500_921		pyruvate dehydrogenase E1 component beta subunit	36	5.16366e-05
Formosa A	CP017259.1_prot_FORMA_10900_1057		50S ribosomal protein L13	17	0.000143843
Formosa A	CP017259.1_prot_FORMA_10930_1060		translation elongation factor Ts	35	0.00013278
Formosa A	CP017259.1_prot_FORMA_12860_1249		ATP synthase beta chain	54	0.000217035
Formosa A	CP017259.1_prot_FORMA_13260_1287		hypothetical protein	20	2.06822e-05
Formosa A	CP017259.1_prot_FORMA_13440_1304		phosphate:sodium symporter	83	8.30609e-06
Formosa A	CP017259.1_prot_FORMA_13720_1331		transcription termination factor NusA	47	8.50755e-05
Formosa A	CP017259.1_prot_FORMA_13900_1349		energy transducer TonB	27	1.02134e-05
Formosa A	CP017259.1_prot_FORMA_14760_1434		molecular chaperone GroEL	57	0.000147557
Formosa A	CP017259.1_prot_FORMA_15180_1475		glutaminyl-tRNA synthetase	94	1.76018e-05
Formosa A	CP017259.1_prot_FORMA_15400_1492		heat shock protein Hsp90	76	4.71698e-05
Formosa A	CP017259.1_prot_FORMA_15650_1517		transcription termination protein NusB	37	5.21712e-05
Formosa A	CP017259.1_prot_FORMA_15750_1527		glutamate synthase [NADPH large chain	167	0.000105747
Formosa A	CP017259.1_prot_FORMA_15930_1545		UDP-glucose 6-dehydrogenase	49	1.12556e-05
Formosa A	CP017259.1_prot_FORMA_16250_1577		N-acetylglucosamine kinase	33	2.81654e-05
Formosa A	CP017259.1_prot_FORMA_16980_1650		3-hydroxyacyl-CoA dehydrogenase	88	2.35025e-05
Formosa A	CP017259.1_prot_FORMA_17440_1696		transcriptional regulator, LytTR family	27	2.29496e-05
Formosa A	CP017259.1_prot_FORMA_17830_1734		chaperone protein DnaK	68	0.000311803
Formosa A	CP017259.1_prot_FORMA_18660_1816		aspartate kinase	89	6.96224e-05
Formosa B	CP017260.1_prot_FORMB_00240_23	20090407_contig07149_2	succinyl-CoA ligase [ADP-forming subunit alpha	30	0.000371784
Formosa B	CP017260.1_prot_FORMB_00260_25	20090407_contig07149_0	translation elongation factor P	16	1.72351e-05
Formosa B	CP017260.1_prot_FORMB_00270_26	20090407_contig60057_0	acyl-[acyl-carrier-protein--UDP-N- acetylglucosamine O-acyltransferase	29	9.50904e-06
Formosa B	CP017260.1_prot_FORMB_00360_35		3-dehydroquinate synthase	40	3.10232e-05
Formosa B	CP017260.1_prot_FORMB_00410_40	20090414_contig77175_0	DNA topoisomerase IV subunit A	101	2.86683e-05
Formosa B	CP017260.1_prot_FORMB_00420_41	20090407_contig25622_0	DNA topoisomerase IV subunit B	70	5.71222e-05
Formosa B	CP017260.1_prot_FORMB_00430_42	20090407_contig55031_0	GTP-binding and nucleic acid-binding protein YchF	40	7.74549e-05
Formosa B	CP017260.1_prot_FORMB_00470_46	20090407_contig36091_1	phosphoserine aminotransferase (PSAT)	39	0.0004257
Formosa B	CP017260.1_prot_FORMB_00480_47	20090407_contig03105_3	3-phosphoglycerate dehydrogenase	34	0.000301903
Formosa B	CP017260.1_prot_FORMB_00760_75	20090407_contig27278_2	phosphoglucosamine mutase	51	8.92172e-05
Formosa B	CP017260.1_prot_FORMB_00800_79	20090407_contig56699_1	ATP-dependent DNA helicase UvrD/PcrA	88	3.91708e-05
Formosa B	CP017260.1_prot_FORMB_00820_81	20090407_contig48025_0	excinuclease ABC subunit A	105	2.36053e-05
Formosa B	CP017260.1_prot_FORMB_00880_87	20090407_contig10394_3	thioredoxin	12	4.59604e-05
Formosa B	CP017260.1_prot_FORMB_00930_92	20090407_contig25597_0	30S ribosomal protein S1	68	0.000718058
Formosa B	CP017260.1_prot_FORMB_00960_95	20090407_contig34630_0	Lon-A peptidase, S16 family	91	0.000146881
Formosa B	CP017260.1_prot_FORMB_01040_103		dihydrolipoyl dehydrogenase	50	7.9971e-05
Formosa B	CP017260.1_prot_FORMB_01050_104		3-dehydroquinate dehydratase	15	2.75762e-05
Formosa B	CP017260.1_prot_FORMB_01060_105		hypothetical protein	17	0.000218793
Formosa B	CP017260.1_prot_FORMB_01080_107	20090407_contig23213_0	conserved hypothetical protein (DUF1597)	37	4.65368e-05
Formosa B	CP017260.1_prot_FORMB_01160_114		cytochrome C biogenesis protein	118	1.86957e-05
Formosa B	CP017260.1_prot_FORMB_01250_123		dihydrolipoamide dehydrogenase	50	7.44558e-05
Formosa B	CP017260.1_prot_FORMB_01420_140	20090407_contig55754_4	flagellar motor rotation protein MotB	31	0.000177778
Formosa B	CP017260.1_prot_FORMB_01430_141	20090407_contig61333_0	phenylalanyl-tRNA synthetase beta chain	90	5.83781e-05
Formosa B	CP017260.1_prot_FORMB_01540_152	20090407_contig40526_0	signal peptidase I	62	2.66867e-05
Formosa B	CP017260.1_prot_FORMB_01630_161	20090407_contig44873_0	TPR domain protein	28	0.000110709
Formosa B	CP017260.1_prot_FORMB_01700_168	20090407_contig57651_1	peptidyl-prolyl cis-trans isomerase	43	1.92392e-05
Formosa B	CP017260.1_prot_FORMB_01710_169	20090407_contig57651_0	aminoacyl-histidine dipeptidase, M20 family	53	1.30076e-05
Formosa B	CP017260.1_prot_FORMB_01860_184	20090407_contig51145_0	adenylosuccinate synthetase	47	9.27193e-05
Formosa B	CP017260.1_prot_FORMB_01940_192	20090407_contig17783_0	chromosome segregation protein	83	3.48856e-05
Formosa B	CP017260.1_prot_FORMB_01990_197	20090407_contig27333_4	inner membrane protein translocase component YidC, long form	72	0.000103815
Formosa B	CP017260.1_prot_FORMB_02000_198	20090407_contig16784_0	CTP synthase	60	6.28566e-05
Formosa B	CP017260.1_prot_FORMB_02010_199	20090407_contig01497_0	peptidylprolyl isomerase	33	3.54898e-05
Formosa B	CP017260.1_prot_FORMB_02020_200	20090407_contig35638_2	ATP-dependent DNA helicase RecQ	83	4.98365e-05
Formosa B	CP017260.1_prot_FORMB_02740_271	20090407_contig60136_0	conserved hypothetical protein (DUF1566)	109	5.05986e-06
Formosa B	CP017260.1_prot_FORMB_02850_282	20090407_contig65510_0	TonB-dependent receptor	120	8.04306e-06
Formosa B	CP017260.1_prot_FORMB_02960_293	20090407_contig64506_0	mannose-6-phosphate isomerase	37	3.72652e-05
Formosa B	CP017260.1_prot_FORMB_03390_336	20090407_contig05713_2	pyrroline-5-carboxylate reductase	29	4.33494e-05
Formosa B	CP017260.1_prot_FORMB_03400_337	20090407_contig55035_2	N-acetyl-gamma-glutamyl-phosphate reductase	36	9.5186e-05
Formosa B	CP017260.1_prot_FORMB_03450_342	20090407_contig54131_0	laminin G	313	1.76206e-06
Formosa B	CP017260.1_prot_FORMB_03540_351	20090407_contig60738_4	preprotein translocase subunit YajC	11	0.000100277
Formosa B	CP017260.1_prot_FORMB_03700_367	20090407_contig64015_0	50S ribosomal protein L28	9	0.000107241
Formosa B	CP017260.1_prot_FORMB_03740_371		diapophytoene dehydrogenase	48	2.01077e-05
Formosa B	CP017260.1_prot_FORMB_03770_374	20090414_contig79080_0	glycoside hydrolase, GH74 family	110	1.00277e-05
Formosa B	CP017260.1_prot_FORMB_03820_379	20090407_contig51395_1	3-oxoacyl-[acyl-carrier protein synthase	37	1.86326e-05
Formosa B	CP017260.1_prot_FORMB_03830_380	20090407_contig42377_0	chaperone protein HtpG	73	0.000152991
Formosa B	CP017260.1_prot_FORMB_03910_388		6-pyruvoyl tetrahydrobiopterin synthase	16	2.58527e-05
Formosa B	CP017260.1_prot_FORMB_03990_396	20090407_contig37481_0	NAD-dependent DNA ligase LigA	74	5.0241e-05
Formosa B	CP017260.1_prot_FORMB_04470_439	20090407_contig24709_0	threonyl-tRNA synthetase	73	8.49499e-05
Formosa B	CP017260.1_prot_FORMB_04500_442	20090407_contig24356_0	50S ribosomal protein L20	13	0.000304707
Formosa B	CP017260.1_prot_FORMB_04540_446	20090407_contig10598_0	replicative DNA helicase	57	0.000117233
Formosa B	CP017260.1_prot_FORMB_04550_447	20090407_contig10598_1	acetyl-CoA carboxylase subunit alpha	36	8.42606e-05
Formosa B	CP017260.1_prot_FORMB_04620_454	20090407_contig28461_0	transketolase, C-terminal section	34	0.000245654
Formosa B	CP017260.1_prot_FORMB_05040_493	20090407_contig28850_0	peptidylprolyl isomerase	53	8.18391e-05
Formosa B	CP017260.1_prot_FORMB_05070_496	20090407_contig14553_3	peptidylprolyl isomerase	73	2.07766e-05
Formosa B	CP017260.1_prot_FORMB_05090_498	20090407_contig61857_0	TonB-dependent receptor	82	4.24321e-05
Formosa B	CP017260.1_prot_FORMB_05380_527		magnesium chelatase	55	6.51351e-05
Formosa B	CP017260.1_prot_FORMB_05460_535		carbonic anhydrase	22	0.000109603
Formosa B	CP017260.1_prot_FORMB_05560_545		ATP-dependent RNA helicase RhlE	46	0.000110904
Formosa B	CP017260.1_prot_FORMB_05580_547		ribosomal large subunit pseudouridine synthase D	40	1.03411e-05
Formosa B	CP017260.1_prot_FORMB_05620_551	20090407_contig52417_0	sulfate permease	58	2.85271e-05
Formosa B	CP017260.1_prot_FORMB_05670_556		ribosome-associated protein IOJAP	14	6.89405e-05
Formosa B	CP017260.1_prot_FORMB_05680_557	20090414_contig102581_0	cell division protein FtsH	73	3.77756e-05
Formosa B	CP017260.1_prot_FORMB_05760_565		aspartate aminotransferase	44	1.40827e-05
Formosa B	CP017260.1_prot_FORMB_05870_576	20090407_contig63597_0	conserved hypothetical protein (DUF164)	30	0.000266945
Formosa B	CP017260.1_prot_FORMB_06010_590	20090407_contig65384_0	2,3-bisphosphoglycerate-independent phosphoglycerate mutase	56	3.3195e-05
Formosa B	CP017260.1_prot_FORMB_06190_608	20090407_contig54891_0	Na(+)-translocating NADH-quinone reductase subunit A	50	0.000151196
Formosa B	CP017260.1_prot_FORMB_06220_611		delta-1-pyrroline-5-carboxylate dehydrogenase	60	4.59604e-05
Formosa B	CP017260.1_prot_FORMB_06250_614	20090407_contig55551_1	hypothetical protein	68	6.58383e-06
Formosa B	CP017260.1_prot_FORMB_06310_620	20090407_contig46122_0	ubiE demethylmenaquinone methyltransferase	27	2.29496e-05
Formosa B	CP017260.1_prot_FORMB_06360_625	20090407_contig59821_0	fructose-bisphosphate aldolase class II	39	0.000395966
Formosa B	CP017260.1_prot_FORMB_06400_629	20090407_contig54460_3	polynucleotide phosphorylase	81	0.000386994
Formosa B	CP017260.1_prot_FORMB_06730_661	20090407_contig59845_0	cell division protein FtsZ	70	3.5408e-05
Formosa B	CP017260.1_prot_FORMB_06790_667	20090407_contig41998_0	UDP-N-acetylmuramoylalanine--D-glutamate ligase	49	1.89685e-05
Formosa B	CP017260.1_prot_FORMB_06860_674		2-hydroxy-6-oxo-6-phenylhexa-2,4-dienoate hydrolase	28	4.43189e-05
Formosa B	CP017260.1_prot_FORMB_07050_693	20090407_contig02746_4	30S ribosomal protein S13	14	0.000591604
Formosa B	CP017260.1_prot_FORMB_07100_698		30S ribosomal protein S5	18	0.000497904
Formosa B	CP017260.1_prot_FORMB_07120_700	20090407_contig56991_0	50S ribosomal protein L6	20	0.000511491
Formosa B	CP017260.1_prot_FORMB_07190_707	20090414_contig47440_5	50S ribosomal protein L29	7	7.87892e-05
Formosa B	CP017260.1_prot_FORMB_07260_714	20090331_contig58177_0	50S ribosomal protein L4	23	0.000397593
Formosa B	CP017260.1_prot_FORMB_07270_715	20090407_contig55147_1	50S ribosomal protein L3	22	0.000127593
Formosa B	CP017260.1_prot_FORMB_07320_720	20090407_contig25793_0	translation elongation factor G	78	0.000439458
Formosa B	CP017260.1_prot_FORMB_07360_724	20090414_contig61442_0	TonB-dependent receptor	118	2.29227e-05
Formosa B	CP017260.1_prot_FORMB_07380_726	20090407_contig13826_0	TonB-dependent receptor	112	0.000300148
Formosa B	CP017260.1_prot_FORMB_07430_731	20090407_contig32472_0	TonB-dependent receptor	110	0.000546932
Formosa B	CP017260.1_prot_FORMB_07440_732		SusD-like protein	53	0.000274901
Formosa B	CP017260.1_prot_FORMB_07480_736	20090407_contig32700_1	23S rRNA (guanosine-2'-O-) -methyltransferase RlmB	27	4.59604e-05
Formosa B	CP017260.1_prot_FORMB_07500_738	20090407_contig64869_0	ATPase, AAA family	47	2.63676e-05
Formosa B	CP017260.1_prot_FORMB_07600_748	20090407_contig61321_0	adenylate kinase	21	8.44654e-05
Formosa B	CP017260.1_prot_FORMB_07650_753	20090407_contig23449_5	glycine dehydrogenase	104	1.12612e-05
Formosa B	CP017260.1_prot_FORMB_07690_757	20090407_contig65180_3	branched-chain amino acid aminotransferase	39	2.0318e-05
Formosa B	CP017260.1_prot_FORMB_07720_760	20090407_contig29848_3	alanyl-tRNA synthetase	98	3.09529e-05
Formosa B	CP017260.1_prot_FORMB_07750_763	20090407_contig22273_0	LemA family protein	22	6.49953e-05
Formosa B	CP017260.1_prot_FORMB_08230_811	20090407_contig24218_1	50S ribosomal protein L25	23	0.000295752
Formosa B	CP017260.1_prot_FORMB_08240_812	20090407_contig53142_0	ribose-phosphate pyrophosphokinase	34	0.000337157
Formosa B	CP017260.1_prot_FORMB_09140_900	20090414_contig50275_2	leucyl-tRNA synthetase	106	1.30076e-05
Formosa B	CP017260.1_prot_FORMB_09280_914		TonB-dependent receptor	81	1.33975e-05
Formosa B	CP017260.1_prot_FORMB_09370_923		50S ribosomal protein L21	19	0.000551986
Formosa B	CP017260.1_prot_FORMB_09380_924	20090407_contig41745_1	peptidase, M16 family	50	3.92713e-05
Formosa B	CP017260.1_prot_FORMB_09390_925	20090407_contig41745_0	peptidase, M16 family	75	7.71694e-05
Formosa B	CP017260.1_prot_FORMB_09450_931	20090407_contig53806_1	succinate dehydrogenase flavoprotein subunit	74	3.54019e-05
Formosa B	CP017260.1_prot_FORMB_09460_932	20090414_contig65950_0	succinate dehydrogenase iron-sulfur subunit	27	7.66006e-05
Formosa B	CP017260.1_prot_FORMB_09490_935	20090407_contig57967_0	glycyl-tRNA synthetase subunit beta	59	4.81545e-05
Formosa B	CP017260.1_prot_FORMB_09660_952	20090407_contig42169_0	S-adenosylmethionine tRNA ribosyltransferase	40	0.000132182
Formosa B	CP017260.1_prot_FORMB_09670_953	20090407_contig42169_1	3-phosphoshikimate 1-carboxyvinyltransferase	45	1.53201e-05
Formosa B	CP017260.1_prot_FORMB_09910_977	20090407_contig63449_0	inorganic pyrophosphatase	79	0.000228638
Formosa B	CP017260.1_prot_FORMB_09930_979	20090407_contig49909_1	pyruvate dehydrogenase E1 component beta subunit	36	0.000240971
Formosa B	CP017260.1_prot_FORMB_10040_990	20090407_contig33580_2	glycoside hydrolase, GH3 family	84	1.80559e-05
Formosa B	CP017260.1_prot_FORMB_10070_993	20090407_contig60478_0	PKD domain protein	69	2.1981e-05
Formosa B	CP017260.1_prot_FORMB_10090_995	20090407_contig59666_2	TonB-dependent receptor	107	0.000153116
Formosa B	CP017260.1_prot_FORMB_10400_1024	20090414_contig72199_0	cell division trigger factor	50	7.72134e-05
Formosa B	CP017260.1_prot_FORMB_10680_1052	20090407_contig02612_0	hypothetical protein	29	0.000146073
Formosa B	CP017260.1_prot_FORMB_10890_1072	20090407_contig48646_0	RND transporter MFP subunit	41	3.36295e-05
Formosa B	CP017260.1_prot_FORMB_11030_1086	20090414_contig54864_1	50S ribosomal protein L13	17	0.000162213
Formosa B	CP017260.1_prot_FORMB_11040_1087	20090407_contig63614_0	30S ribosomal protein S9	14	0.00120881
Formosa B	CP017260.1_prot_FORMB_11060_1089	20090407_contig44989_2	translation elongation factor Ts	35	0.000495994
Formosa B	CP017260.1_prot_FORMB_11080_1091	20090407_contig61317_2	uridylate kinase	27	9.70274e-05
Formosa B	CP017260.1_prot_FORMB_11100_1093	20090407_contig47921_2	transporter (MMPL domain)	90	1.22561e-05
Formosa B	CP017260.1_prot_FORMB_11150_1098		TonB-dependent receptor	67	7.24988e-05
Formosa B	CP017260.1_prot_FORMB_11730_1155	20090407_contig64554_0	cell envelope biogenesis protein OmpA	51	0.000123948
Formosa B	CP017260.1_prot_FORMB_11760_1158	20090407_contig56241_5	amidophosphoribosyltransferase	72	5.93311e-05
Formosa B	CP017260.1_prot_FORMB_11840_1166	20090407_contig59885_2	pyruvate kinase	54	0.000208922
Formosa B	CP017260.1_prot_FORMB_11890_1171	20090407_contig60935_0	dihydroxy-acid dehydratase	59	7.58955e-05
Formosa B	CP017260.1_prot_FORMB_11900_1172	20090407_contig60935_1	glutamate synthase [NADPH small chain	54	0.000153201
Formosa B	CP017260.1_prot_FORMB_11910_1173	20090407_contig58365_1	glutamate synthase [NADPH large chain	167	0.000206372
Formosa B	CP017260.1_prot_FORMB_11920_1174	20090407_contig41905_0	conserved hypothetical protein (DUF1597)	35	2.36132e-05
Formosa B	CP017260.1_prot_FORMB_11940_1176	20090407_contig41905_2	nitrogen regulatory protein P-II	14	0.000246216
Formosa B	CP017260.1_prot_FORMB_11960_1178	20090407_contig41905_4	phosphoenolpyruvate carboxylase	95	0.000101177
Formosa B	CP017260.1_prot_FORMB_13200_1300	20090407_contig65209_0	ATP F0F1 synthase subunit alpha	56	0.000389654
Formosa B	CP017260.1_prot_FORMB_13220_1302		ATP F0F1 synthase subunit gamma	31	0.000183351
Formosa B	CP017260.1_prot_FORMB_13580_1338		TonB-dependent receptor	110	2.13089e-05
Formosa B	CP017260.1_prot_FORMB_13690_1349	20090407_contig61106_0	uroporphyrinogen decarboxylase HemE	38	2.58255e-05
Formosa B	CP017260.1_prot_FORMB_13800_1360		ATP synthase subunit delta	10	2.75762e-05
Formosa B	CP017260.1_prot_FORMB_13820_1362	20090407_contig17567_0	hypothetical protein	52	9.93541e-06
Formosa B	CP017260.1_prot_FORMB_13830_1363	20090407_contig65407_0	TonB-dependent receptor	100	0.000426947
Formosa B	CP017260.1_prot_FORMB_13880_1368	20090407_contig63762_0	conserved hypothetical protein (DUF4270)	61	2.48638e-05
Formosa B	CP017260.1_prot_FORMB_13890_1369	20090407_contig48176_0	glycogen synthase	28	0.00012916
Formosa B	CP017260.1_prot_FORMB_13950_1375	20090407_contig62785_1	DNA repair protein RadA	49	1.40695e-05
Formosa B	CP017260.1_prot_FORMB_14250_1403		hypothetical protein	30	2.0087e-05
Formosa B	CP017260.1_prot_FORMB_14270_1405	20090407_contig16005_3	hypothetical protein	34	0.000164119
Formosa B	CP017260.1_prot_FORMB_14520_1430	20090407_contig12323_1	phosphate:sodium symporter	84	5.84444e-05
Formosa B	CP017260.1_prot_FORMB_14530_1431	20090407_contig33303_0	phosphate-selective porin O and P	45	0.00011672
Formosa B	CP017260.1_prot_FORMB_14560_1434	20090407_contig54262_0	TonB-dependent receptor	105	0.000404354
Formosa B	CP017260.1_prot_FORMB_14580_1436	20090407_contig66010_0	deoxyguanosinetriphosphate triphosphohydrolase	50	1.65457e-05
Formosa B	CP017260.1_prot_FORMB_14660_1444	20090407_contig26723_0	aspartyl-tRNA synthetase	66	1.87769e-05
Formosa B	CP017260.1_prot_FORMB_14680_1446	20090407_contig64417_0	RND transporter	43	3.60255e-05
Formosa B	CP017260.1_prot_FORMB_14780_1456	20090407_contig57527_2	2-oxoglutarate dehydrogenase E2 component	43	1.28261e-05
Formosa B	CP017260.1_prot_FORMB_14830_1461	20090407_contig60540_0	DNA polymerase I	106	2.9902e-05
Formosa B	CP017260.1_prot_FORMB_14880_1466	20090407_contig42850_0	conserved hypothetical protein (DUF2723)	127	9.7581e-06
Formosa B	CP017260.1_prot_FORMB_14950_1472	20090407_contig60260_0	translation initiation factor IF-2	104	8.59564e-05
Formosa B	CP017260.1_prot_FORMB_15000_1477	20090407_contig62542_0	quinol-cytochrome C oxidoreductase	113	0.000148452
Formosa B	CP017260.1_prot_FORMB_15010_1478	20090407_contig31614_1	molybdopterin oxidoreductase	55	4.51247e-05
Formosa B	CP017260.1_prot_FORMB_15030_1480	20090407_contig45588_1	cytochrome C	20	8.96227e-05
Formosa B	CP017260.1_prot_FORMB_15050_1482	20090407_contig45589_0	cytochrome C oxidase polypeptide II	41	5.04443e-05
Formosa B	CP017260.1_prot_FORMB_15130_1490	20090407_contig61766_3	protein SprA	277	1.11848e-05
Formosa B	CP017260.1_prot_FORMB_15270_1503		biopolymer transporter ExbD	18	4.59604e-05
Formosa B	CP017260.1_prot_FORMB_15420_1518	20090407_contig37079_1	TonB-dependent receptor	95	0.000420093
Formosa B	CP017260.1_prot_FORMB_15500_1526		TonB-dependent receptor	103	8.03191e-06
Formosa B	CP017260.1_prot_FORMB_15600_1536	20090414_contig52534_0	cell envelope biogenesis protein OmpA	70	4.72735e-05
Formosa B	CP017260.1_prot_FORMB_15860_1562	20090407_contig57084_0	ribonuclease G	59	0.000146526
Formosa B	CP017260.1_prot_FORMB_15880_1564	20090407_contig56924_0	3-isopropylmalate dehydrogenase	41	0.000163813
Formosa B	CP017260.1_prot_FORMB_15900_1566	20090407_contig64004_0	3-isopropylmalate dehydratase large subunit	51	3.64494e-05
Formosa B	CP017260.1_prot_FORMB_15930_1569	20090407_contig30462_5	O-acetylhomoserine aminocarboxypropyltransferase	46	0.000630435
Formosa B	CP017260.1_prot_FORMB_15980_1574	20090407_contig58215_1	sulfate adenylyltransferase subunit 2	36	4.59604e-05
Formosa B	CP017260.1_prot_FORMB_15990_1575	20090407_contig58215_0	sulfate adenylyltransferase subunit 1	47	9.16148e-05
Formosa B	CP017260.1_prot_FORMB_16000_1576	20090414_contig86816_0	ferredoxin-sulfite reductase	78	7.77367e-05
Formosa B	CP017260.1_prot_FORMB_16030_1579	20090407_contig61314_4	ferredoxin-NADP reductase	38	0.000106078
Formosa B	CP017260.1_prot_FORMB_16100_1586	20090331_contig11478_0	DNA primase	76	3.0137e-05
Formosa B	CP017260.1_prot_FORMB_16200_1596	20090407_contig47262_0	IMP cyclohydrolase	56	0.000113475
Formosa B	CP017260.1_prot_FORMB_16420_1618	20090407_contig61703_0	gliding motility protein GldK	52	0.000140533
Formosa B	CP017260.1_prot_FORMB_16430_1619	20090414_contig87401_0	gliding motility protein GldL	22	0.000506978
Formosa B	CP017260.1_prot_FORMB_16440_1620		gliding motility protein GldM	55	7.52078e-05
Formosa B	CP017260.1_prot_FORMB_16450_1621	20090407_contig36051_0	gliding motility protein GldN	46	1.34704e-05
Formosa B	CP017260.1_prot_FORMB_17480_1723	20090407_contig52635_0	glutaminyl-tRNA synthetase	95	3.75219e-05
Formosa B	CP017260.1_prot_FORMB_18080_1777	20090407_contig28857_1	dihydrolipoamide acetyltransferase component of pyruvate dehydrogenase complex	56	0.000171002
Formosa B	CP017260.1_prot_FORMB_18110_1780	20090407_contig35913_1	hypothetical protein	47	0.000203023
Formosa B	CP017260.1_prot_FORMB_18130_1782	20090407_contig52423_1	gliding motility protein GldJ	63	3.93946e-05
Formosa B	CP017260.1_prot_FORMB_18220_1790	20090407_contig60209_5	ribosomal large subunit pseudouridine synthase F	28	1.4773e-05
Formosa B	CP017260.1_prot_FORMB_18250_1793		hypothetical protein	21	4.5921e-05
Formosa B	CP017260.1_prot_FORMB_18340_1802	20090407_contig63874_0	malate dehydrogenase	32	0.000126474
Formosa B	CP017260.1_prot_FORMB_18350_1803	20090407_contig41882_0	preprotein translocase subunit SecD	109	0.000260583
Formosa B	CP017260.1_prot_FORMB_18610_1828	20090407_contig43955_0	triosephosphate isomerase	27	0.000135867
Formosa B	CP017260.1_prot_FORMB_19280_1894		UDP-glucose 4-epimerase	38	1.81422e-05
Formosa B	CP017260.1_prot_FORMB_19440_1910	20090407_contig45566_0	uroporphyrinogen-III synthase HemD	29	8.55813e-05
Formosa B	CP017260.1_prot_FORMB_19530_1919		hypothetical protein	62	5.58452e-05
Formosa B	CP017260.1_prot_FORMB_19560_1922		tRNA (guanine46-N7-)-methyltransferase	29	2.13669e-05
Formosa B	CP017260.1_prot_FORMB_19610_1927	20090407_contig47397_0	ferredoxin-NADP reductase	38	4.35414e-05
Formosa B	CP017260.1_prot_FORMB_19670_1933	20090407_contig13129_1	30S ribosomal protein S16	22	0.000313877
Formosa B	CP017260.1_prot_FORMB_19760_1942	20090407_contig31106_2	DNA polymerase III alpha subunit	166	5.81426e-06
Formosa B	CP017260.1_prot_FORMB_19820_1947		peptidase, M1 family	84	8.38671e-05
Formosa B	CP017260.1_prot_FORMB_19950_1960	20090407_contig55206_0	methionyl-tRNA synthetase	74	4.47182e-05
Formosa B	CP017260.1_prot_FORMB_20170_1982	20090407_contig40469_0	endothelin-converting protein	77	1.20709e-05
Formosa B	CP017260.1_prot_FORMB_20180_1983		glycoside hydrolase	124	5.55972e-06
Formosa B	CP017260.1_prot_FORMB_20240_1988		tetratricopeptide repeat protein	52	9.81077e-05
Formosa B	CP017260.1_prot_FORMB_20280_1992	20090407_contig61408_0	peptidyl-prolyl cis-trans isomerase	78	0.000389275
Formosa B	CP017260.1_prot_FORMB_20660_2030	20090407_contig49323_0	glutamine synthetase	38	0.000235271
Formosa B	CP017260.1_prot_FORMB_20670_2031	20090407_contig40405_0	glutamine synthetase	81	5.35491e-05
Formosa B	CP017260.1_prot_FORMB_20750_2039	20090414_contig02449_1	dipeptidyl-peptidase III, M49 family	77	8.94903e-05
Formosa B	CP017260.1_prot_FORMB_20780_2042	20090407_contig33577_0	branched-chain amino acid aminotransferase	39	7.77791e-05
Formosa B	CP017260.1_prot_FORMB_21290_2093	20090407_contig62870_2	acyl-CoA dehydrogenase	41	2.26697e-05
Formosa B	CP017260.1_prot_FORMB_21460_2105	20090407_contig27011_5	DNA-directed RNA polymerase beta subunit	142	0.000451101
Formosa B	CP017260.1_prot_FORMB_21470_2106	20090407_contig58741_0	DNA-directed RNA polymerase beta prime subunit	160	0.000511177
Formosa B	CP017260.1_prot_FORMB_21570_2116	20090407_contig64619_1	outer membrane assembly lipoprotein YfiO	32	4.62807e-05
Formosa B	CP017260.1_prot_FORMB_21620_2121	20090407_contig04847_1	enoyl-[acyl-carrier-protein reductase	30	0.00031253
Formosa B	CP017260.1_prot_FORMB_21630_2122	20090407_contig53256_0	glycoside hydrolase	165	2.20313e-05
Formosa B	CP017260.1_prot_FORMB_21680_2127	20090407_contig54709_1	transcriptional regulatory protein RprY	27	0.000199162
Formosa B	CP017260.1_prot_FORMB_21910_2150		histidine ammonia-lyase	55	7.52078e-06
Formosa B	CP017260.1_prot_FORMB_21920_2151	20090407_contig61378_0	Clp protease ClpC	95	7.11176e-05
Formosa B	CP017260.1_prot_FORMB_21930_2152	20090407_contig10800_0	DNA gyrase subunit A	89	0.000180756
Formosa B	CP017260.1_prot_FORMB_22370_2191	20090407_contig07067_1	6-phosphofructokinase	36	0.000182262
Formosa B	CP017260.1_prot_FORMB_22380_2192	20090407_contig63284_0	NAD-dependent glyceraldehyde-3-phosphate dehydrogenase (NAD-dep. GAPDH)	36	0.000357382
Formosa B	CP017260.1_prot_FORMB_22430_2197	20090407_contig57929_0	ABC transporter, substrate-binding protein	35	2.75762e-05
Formosa B	CP017260.1_prot_FORMB_22450_2199	20090407_contig65039_0	phosphoheptose isomerase	17	0.000145797
Formosa B	CP017260.1_prot_FORMB_22600_2214	20090407_contig07697_0	beta-hexosaminidase	114	4.83793e-06
Formosa B	CP017260.1_prot_FORMB_22870_2241		chromosome partitioning protein ParA	33	3.76039e-05
Formosa B	CP017260.1_prot_FORMB_23190_2273	20090407_contig42167_1	membrane protein	90	7.66006e-06
Formosa B	CP017260.1_prot_FORMB_23220_2276	20090414_contig11969_0	excinuclease ABC subunit A	103	1.20479e-05
Formosa B	CP017260.1_prot_FORMB_23340_2288		thiol peroxidase	17	3.24426e-05
Formosa B	CP017260.1_prot_FORMB_23350_2289	20090407_contig53471_0	nicotinate-nucleotide adenylyltransferase	55	2.75762e-05
Formosa B	CP017260.1_prot_FORMB_23530_2307	20090407_contig56449_0	peptidase, M3 family	81	2.67745e-05
Formosa B	CP017260.1_prot_FORMB_23740_2328	20090407_contig54085_0	phosphoribosylformylglycinamidine synthase	134	2.90528e-05
Formosa B	CP017260.1_prot_FORMB_23750_2329	20090407_contig30445_0	RNA methyltransferase	46	4.49612e-05
Formosa B	CP017260.1_prot_FORMB_23780_2332		phosphoglucomutase	64	7.99141e-05
Formosa B	CP017260.1_prot_FORMB_23850_2339	20090407_contig38663_0	acetyltransferase	11	2.50693e-05
Formosa B	CP017260.1_prot_FORMB_23900_2344	20090407_contig38021_4	carbamoyl phosphate synthase large subunit	106	5.72336e-05
Formosa B	CP017260.1_prot_FORMB_24060_2360	20090407_contig60536_2	adenylosuccinate lyase	50	3.58326e-05
Formosa B	CP017260.1_prot_FORMB_24120_2366	20090407_contig55539_0	DEAD-box ATP-dependent RNA helicase CshA	69	0.000186719
Formosa B	CP017260.1_prot_FORMB_24150_2369		nicotinate-nucleotide pyrophosphorylase	32	6.46317e-05
Formosa B	CP017260.1_prot_FORMB_24220_2376	20090407_contig24684_0	TonB-dependent receptor	114	0.000150344
Formosa B	CP017260.1_prot_FORMB_24500_2403	20090407_contig61407_0	UDP-N-acetylglucosamine 1-carboxyvinyltransferase	48	0.000101906
Formosa B	CP017260.1_prot_FORMB_24560_2409		glutathione peroxidase	21	5.90919e-05
Formosa B	CP017260.1_prot_FORMB_24590_2412	20090407_contig41349_2	GTP cyclohydrolase I, type 1	26	0.000153695
Formosa B	CP017260.1_prot_FORMB_24670_2420	20090407_contig11922_1	glycoside hydrolase, GH2 family	117	0.000207859
Formosa B	CP017260.1_prot_FORMB_24680_2421	20090414_contig24812_1	glycoside hydrolase	49	0.000131805
Formosa B	CP017260.1_prot_FORMB_24700_2423	20090407_contig62924_0	PKD domain protein	83	0.000175569
Formosa B	CP017260.1_prot_FORMB_24710_2424	20090407_contig63976_0	hypothetical protein	131	0.000127163
Formosa B	CP017260.1_prot_FORMB_24730_2426	20090407_contig37199_0	glycoside hydrolase, GH30 family	55	3.94316e-05
Formosa B	CP017260.1_prot_FORMB_24810_2434	20090407_contig27336_0	chaperone protein DnaK	68	0.000435894
Formosa B	CP017260.1_prot_FORMB_24980_2451	20090407_contig58076_0	ABC transporter, ATP-binding protein	64	0.000105222
Formosa B	CP017260.1_prot_FORMB_25050_2458	20090407_contig37677_0	glyceraldehyde-3-phosphate dehydrogenase (GAPDH)	59	0.000133398
Formosa B	CP017260.1_prot_FORMB_25710_2524		2',3'-cyclic-nucleotide 2'-phosphodiesterase	59	0.000126028
Formosa B	CP017260.1_prot_FORMB_25830_2535		3,4-dihydroxy-2-butanone 4-phosphate synthase	42	4.59604e-05
Formosa B	CP017260.1_prot_FORMB_25860_2538	20090414_contig92771_0	cell division protein FtsK	89	4.18291e-05
Formosa B	CP017260.1_prot_FORMB_26050_2557		aspartate kinase	90	0.00017243
Formosa B	CP017260.1_prot_FORMB_26080_2560	20090407_contig34388_0	serine hydroxymethyltransferase (SHMT)	46	0.00029205
Formosa B	CP017260.1_prot_FORMB_26150_2567		hypothetical protein	48	1.43626e-05
Formosa B	CP017260.1_prot_FORMB_26180_2570	20090407_contig04211_2	peptidase	30	0.000207819
Formosa B	CP017260.1_prot_FORMB_26190_2571	20090407_contig04211_1	ATP phosphoribosyltransferase	31	0.000112789
Formosa B	CP017260.1_prot_FORMB_26200_2572		histidinol dehydrogenase	47	4.1071e-05
Formosa B	CP017260.1_prot_FORMB_26250_2577	20090407_contig52460_1	imidazole glycerol phosphate synthase	27	2.9979e-05
Formosa B	CP017260.1_prot_FORMB_26300_2582	20090414_contig12344_0	mechanosensitive ion channel protein MscS	47	4.1071e-05
Formosa B	CP017260.1_prot_FORMB_26600_2612	20090407_contig17070_0	DEAD/DEAH box helicase	59	5.60872e-05
metaproteome (homolog of Formosa A protein)	20090331_contig18293_3	CP017259.1_prot_FORMA_04460_433	conserved hypothetical protein (DUF3347)	23	4.79586e-05
metaproteome (homolog of Formosa B protein)	20090407_contig02332_3	CP017260.1_prot_FORMB_11860_1168	ketol-acid reductoisomerase	52	0.000208532
metaproteome (homolog of Formosa B protein)	20090407_contig02746_0	CP017260.1_prot_FORMB_07040_692	30S ribosomal protein S11	14	0.00044156
metaproteome (homolog of Formosa B protein)	20090407_contig02746_1	CP017260.1_prot_FORMB_07030_691	30S ribosomal protein S4	23	0.000485963
metaproteome (homolog of Formosa B protein)	20090407_contig03434_0	CP017260.1_prot_FORMB_21940_2153	hypothetical protein	47	3.29595e-05
metaproteome (homolog of Formosa B protein)	20090407_contig06542_0	CP017260.1_prot_FORMB_00280_27	hydroxymyristoyl-ACP dehydratase	52	8.9371e-05
metaproteome (homolog of Formosa B protein)	20090407_contig07013_0	CP017260.1_prot_FORMB_14870_1465	thioredoxin	11	5.01386e-05
metaproteome (homolog of Formosa B protein)	20090407_contig08271_2	CP017260.1_prot_FORMB_09730_959	hypothetical protein	30	0.000103356
metaproteome (homolog of Formosa B protein)	20090407_contig08800_0	CP017260.1_prot_FORMB_23810_2335	50S ribosomal protein L31	10	0.000193033
metaproteome (homolog of Formosa B protein)	20090407_contig14164_1	CP017260.1_prot_FORMB_02170_215	preprotein translocase subunit SecA	127	0.00016828
metaproteome (homolog of Formosa B protein)	20090407_contig16005_0	CP017260.1_prot_FORMB_14240_1402	hypothetical protein	29	3.80362e-05
metaproteome (homolog of Formosa B protein)	20090407_contig16776_2	CP017260.1_prot_FORMB_24650_2418	heat-shock protein	26	8.41314e-05
metaproteome (homolog of Formosa B protein)	20090407_contig17323_3	CP017260.1_prot_FORMB_06590_648	UDP-glucose 6-dehydrogenase	51	2.16284e-05
metaproteome (homolog of Formosa B protein)	20090407_contig17694_1	CP017260.1_prot_FORMB_25940_2546	hypothetical protein	28	2.46216e-05
metaproteome (homolog of Formosa B protein)	20090407_contig24229_2	CP017260.1_prot_FORMB_07140_702	30S ribosomal protein S14	10	0.000175675
metaproteome (homolog of Formosa B protein)	20090407_contig24257_3	CP017260.1_prot_FORMB_18000_1770	biopolymer transport protein ExbD/TolR	15	6.19639e-05
metaproteome (homolog of Formosa B protein)	20090407_contig24817_2	CP017260.1_prot_FORMB_09770_963	2-keto-3-deoxy-D-arabino-heptulosonate-7- phosphate synthase I beta	41	0.000296964
metaproteome (homolog of Formosa B protein)	20090407_contig25443_3	CP017260.1_prot_FORMB_24450_2398	methionyl-tRNA formyltransferase	35	7.87892e-06
metaproteome (homolog of Formosa B protein)	20090407_contig25682_1	CP017260.1_prot_FORMB_13470_1327	recombinase RecA	36	0.000323881
metaproteome (homolog of Formosa B protein)	20090407_contig25860_2	CP017260.1_prot_FORMB_08430_830	glycoside hydrolase	44	5.95395e-05
metaproteome (homolog of Formosa B protein)	20090407_contig26045_0	CP017260.1_prot_FORMB_19660_1932	16S rRNA processing protein RimM	20	1.37881e-05
metaproteome (homolog of Formosa B protein)	20090407_contig26509_0	CP017260.1_prot_FORMB_20230_1987	membrane protein	48	4.26987e-05
metaproteome (homolog of Formosa B protein)	20090407_contig26707_0	CP017260.1_prot_FORMB_22390_2193	N-acetylglucosamine kinase	33	3.34257e-05
metaproteome (homolog of Formosa B protein)	20090407_contig26950_1	CP017260.1_prot_FORMB_07220_710	50S ribosomal protein L22	15	0.00022061
metaproteome (homolog of Formosa B protein)	20090407_contig26981_0	CP017260.1_prot_FORMB_00100_10	ABC transporter, ATP-binding protein	63	3.03437e-05
metaproteome (homolog of Formosa B protein)	20090407_contig26981_2	CP017260.1_prot_FORMB_00120_12	transaldolase	23	0.000557829
metaproteome (homolog of Formosa B protein)	20090407_contig27011_0	CP017260.1_prot_FORMB_21410_2100	transcription antitermination protein NusG	22	0.000175485
metaproteome (homolog of Formosa B protein)	20090407_contig27011_1	CP017260.1_prot_FORMB_21420_2101	50S ribosomal protein L11	15	0.00113298
metaproteome (homolog of Formosa B protein)	20090407_contig27011_2	CP017260.1_prot_FORMB_21430_2102	50S ribosomal protein L1	25	0.000984326
metaproteome (homolog of Formosa B protein)	20090407_contig27011_3	CP017260.1_prot_FORMB_21440_2103	50S ribosomal protein L10	19	0.000491242
metaproteome (homolog of Formosa B protein)	20090407_contig27011_4	CP017260.1_prot_FORMB_21450_2104	50S ribosomal protein L7/L12	13	0.000704807
metaproteome (homolog of Formosa B protein)	20090407_contig27414_0	CP017260.1_prot_FORMB_10510_1035	membrane protein	37	3.30561e-05
metaproteome (homolog of Formosa B protein)	20090407_contig27620_1	CP017260.1_prot_FORMB_21010_2065	2-dehydro-3-deoxyphosphogluconate aldolase	30	0.000134905
metaproteome (homolog of Formosa B protein)	20090407_contig27656_1	CP017260.1_prot_FORMB_19770_1943	thioredoxin	11	0.000220829
metaproteome (homolog of Formosa B protein)	20090407_contig28311_2	CP017260.1_prot_FORMB_11980_1180	aldehyde dehydrogenase B	57	6.7731e-05
metaproteome (homolog of Formosa B protein)	20090407_contig28934_5	CP017260.1_prot_FORMB_16360_1612	lipoprotein	19	2.90276e-05
metaproteome (homolog of Formosa B protein)	20090407_contig28934_8	CP017260.1_prot_FORMB_16330_1609	heat shock protein 60 family co-chaperone GroES	10	0.000137881
metaproteome (homolog of Formosa B protein)	20090407_contig28934_9	CP017260.1_prot_FORMB_16320_1608	heat shock protein 60 family chaperone GroEL	57	0.000587809
metaproteome (homolog of Formosa B protein)	20090407_contig29536_0	CP017260.1_prot_FORMB_24690_2422	glycoside hydrolase, GH16 family	34	6.68643e-05
metaproteome (homolog of Formosa B protein)	20090407_contig30291_2	CP017260.1_prot_FORMB_22470_2201	ABC transporter, ATPase	18	6.12805e-05
metaproteome (homolog of Formosa B protein)	20090407_contig30937_1	CP017260.1_prot_FORMB_07090_697	50S ribosomal protein L30	7	9.84865e-05
metaproteome (homolog of Formosa B protein)	20090407_contig33580_3	CP017260.1_prot_FORMB_10060_992	PKD domain protein	35	3.5408e-05
metaproteome (homolog of Formosa B protein)	20090407_contig34719_1	CP017260.1_prot_FORMB_11210_1104	hypothetical protein	17	2.4332e-05
metaproteome (homolog of Formosa B protein)	20090407_contig34840_7	CP017260.1_prot_FORMB_14180_1397	formyltetrahydrofolate deformylase	33	3.75539e-05
metaproteome (homolog of Formosa B protein)	20090407_contig35366_13	CP017260.1_prot_FORMB_11690_1151	hypothetical protein	24	2.29802e-05
metaproteome (homolog of Formosa B protein)	20090407_contig35366_14	CP017260.1_prot_FORMB_11700_1152	hypothetical protein	7	0.000383861
metaproteome (homolog of Formosa B protein)	20090407_contig35638_1	CP017260.1_prot_FORMB_02030_201	D-arabinose 5-phosphate isomerase	34	2.02766e-05
metaproteome (homolog of Formosa B protein)	20090407_contig36007_1	CP017260.1_prot_FORMB_24210_2375	50S ribosomal protein L9	16	0.000611331
metaproteome (homolog of Formosa B protein)	20090407_contig36007_3	CP017260.1_prot_FORMB_24190_2373	30S ribosomal protein S6	16	0.000287366
metaproteome (homolog of Formosa B protein)	20090407_contig37079_0	CP017260.1_prot_FORMB_15410_1517	glucose-6-phosphate isomerase (GPI)	61	2.96501e-05
metaproteome (homolog of Formosa B protein)	20090407_contig37079_2	CP017260.1_prot_FORMB_15430_1519	hypothetical protein	41	2.69036e-05
metaproteome (homolog of Formosa B protein)	20090407_contig38873_0	CP017260.1_prot_FORMB_21380_2098	translation elongation factor Tu	43	0.00254871
metaproteome (homolog of Formosa B protein)	20090407_contig38900_1	CP017260.1_prot_FORMB_05210_510	lipid-binding protein	21	9.84472e-05
metaproteome (homolog of Formosa B protein)	20090407_contig40229_0	CP017260.1_prot_FORMB_09630_949	flagellar motor rotation protein MotB	35	5.85582e-05
metaproteome (homolog of Formosa B protein)	20090407_contig40526_3	CP017260.1_prot_FORMB_01510_149	chromosome partitioning protein ParB	34	7.70512e-05
metaproteome (homolog of Formosa B protein)	20090407_contig42569_0	CP017260.1_prot_FORMB_02700_268	diaminopimelate decarboxylase	45	6.58398e-05
metaproteome (homolog of Formosa B protein)	20090407_contig42644_7	CP017260.1_prot_FORMB_13080_1288	conserved hypothetical protein (DUF4254)	23	0.0001011
metaproteome (homolog of Formosa B protein)	20090407_contig44847_1	CP017260.1_prot_FORMB_10550_1039	nitrogen fixation protein NifU	33	2.92475e-05
metaproteome (homolog of Formosa B protein)	20090407_contig46225_0	CP017260.1_prot_FORMB_21330_2097	ribosome hibernation protein YhbH	12	5.74504e-05
metaproteome (homolog of Formosa B protein)	20090407_contig48595_8	CP017260.1_prot_FORMB_09340_920	adenosylhomocysteinase	48	0.000226792
metaproteome (homolog of Formosa B protein)	20090407_contig49306_1	CP017260.1_prot_FORMB_26230_2575	imidazole glycerol phosphate synthase	22	1.25346e-05
metaproteome (homolog of Formosa B protein)	20090407_contig49327_15	CP017260.1_prot_FORMB_12810_1261	hypothetical protein	64	2.80071e-05
metaproteome (homolog of Formosa B protein)	20090407_contig49327_7	CP017260.1_prot_FORMB_12730_1253	chaperone protein Skp	19	0.000137881
metaproteome (homolog of Formosa B protein)	20090407_contig49327_9	CP017260.1_prot_FORMB_12750_1255	phosphoglycerate kinase	42	0.000177276
metaproteome (homolog of Formosa B protein)	20090407_contig53903_1	CP017260.1_prot_FORMB_03680_365	conserved hypothetical protein (DUF4295)	6	9.19207e-05
metaproteome (homolog of Formosa B protein)	20090407_contig55031_1	CP017260.1_prot_FORMB_00440_43	TonB-dependent receptor	98	0.000547437
metaproteome (homolog of Formosa B protein)	20090407_contig55035_1	CP017260.1_prot_FORMB_03410_338	argininosuccinate synthase	44	0.000108442
metaproteome (homolog of Formosa B protein)	20090407_contig56241_4	CP017260.1_prot_FORMB_11770_1159	sugar kinase	34	2.02766e-05
metaproteome (homolog of Formosa B protein)	20090407_contig57087_5	CP017260.1_prot_FORMB_10380_1022	ATP-dependent Clp protease, ATP-binding subunit ClpX	46	7.49354e-05
metaproteome (homolog of Formosa B protein)	20090407_contig57771_1	CP017260.1_prot_FORMB_07150_703	50S ribosomal protein L5	20	0.000479575
metaproteome (homolog of Formosa B protein)	20090407_contig57889_7	CP017260.1_prot_FORMB_19500_1916	tyrosyl-tRNA synthetase	48	1.72351e-05
metaproteome (homolog of Formosa B protein)	20090407_contig58230_1	CP017260.1_prot_FORMB_06910_679	membrane protein (DUF389)	53	1.04061e-05
metaproteome (homolog of Formosa B protein)	20090407_contig58327_4	CP017260.1_prot_FORMB_15240_1500	MotA/TolQ/ExbB proton channel family protein	28	0.000551749
metaproteome (homolog of Formosa B protein)	20090407_contig59621_1	CP017260.1_prot_FORMB_06720_660	aspartyl-tRNA amidotransferase subunit B	16	6.0323e-05
metaproteome (homolog of Formosa B protein)	20090407_contig59666_0	CP017260.1_prot_FORMB_10080_994	SusD-like protein	55	0.000366066
metaproteome (homolog of Formosa B protein)	20090407_contig59789_0	CP017260.1_prot_FORMB_06140_603	Na(+)-translocating NADH-quinone reductase subunit F	49	0.000284528
metaproteome (homolog of Formosa B protein)	20090407_contig59880_0	CP017260.1_prot_FORMB_25850_2537	membrane protein	24	1.14901e-05
metaproteome (homolog of Formosa B protein)	20090407_contig59914_4	CP017260.1_prot_FORMB_05650_554	orotate phosphoribosyltransferase	16	6.89405e-05
metaproteome (homolog of Formosa B protein)	20090407_contig59972_3	CP017260.1_prot_FORMB_06410_630	RNA polymerase sigma factor RpoD	33	0.00030272
metaproteome (homolog of Formosa B protein)	20090407_contig60093_0	CP017260.1_prot_FORMB_04160_413	50S ribosomal protein L19	14	0.000468614
metaproteome (homolog of Formosa B protein)	20090407_contig60093_1	CP017260.1_prot_FORMB_04170_414	isocitrate dehydrogenase	80	0.000135203
metaproteome (homolog of Formosa B protein)	20090407_contig60260_1	CP017260.1_prot_FORMB_14940_1471	transcription termination factor NusA	47	0.000356606
metaproteome (homolog of Formosa B protein)	20090407_contig60470_1	CP017260.1_prot_FORMB_11750_1157	superoxide dismutase	23	8.38558e-05
metaproteome (homolog of Formosa B protein)	20090407_contig60536_1	CP017260.1_prot_FORMB_24040_2358	conserved hypothetical protein (DUF4252)	21	1.31315e-05
metaproteome (homolog of Formosa B protein)	20090407_contig60694_10	CP017260.1_prot_FORMB_12390_1220	aspartate-semialdehyde (ASA) dehydrogenase	36	3.06402e-05
metaproteome (homolog of Formosa B protein)	20090407_contig60694_17	CP017260.1_prot_FORMB_12470_1227	conserved hypothetical protein (DUF2807)	25	2.2061e-05
metaproteome (homolog of Formosa B protein)	20090407_contig60738_2	CP017260.1_prot_FORMB_03560_353	antitermination protein NusB	36	1.72122e-05
metaproteome (homolog of Formosa B protein)	20090407_contig60738_3	CP017260.1_prot_FORMB_03550_352	hypothetical protein	18	0.0002038
metaproteome (homolog of Formosa B protein)	20090407_contig61321_1	CP017260.1_prot_FORMB_07590_747	GTP-binding protein Obg	37	6.70773e-05
metaproteome (homolog of Formosa B protein)	20090407_contig61327_1	CP017260.1_prot_FORMB_06770_665	UDP-N-acetylglucosamine--N-acetylmuramyl- (pentapeptide) pyrophosphoryl-undecaprenol N-acetylglucosamine transferase	40	1.03411e-05
metaproteome (homolog of Formosa B protein)	20090407_contig61329_1	CP017260.1_prot_FORMB_06280_617	aspartate aminotransferase	43	0.000203085
metaproteome (homolog of Formosa B protein)	20090407_contig61766_1	CP017260.1_prot_FORMB_15110_1488	NADP-dependent malic enzyme	83	0.000106238
metaproteome (homolog of Formosa B protein)	20090407_contig61766_2	CP017260.1_prot_FORMB_15120_1489	holliday junction DNA helicase RuvA	22	4.22481e-05
metaproteome (homolog of Formosa B protein)	20090407_contig61890_2	CP017260.1_prot_FORMB_11310_1114	ribosome-binding factor A	15	0.000137881
metaproteome (homolog of Formosa B protein)	20090407_contig62119_3	CP017260.1_prot_FORMB_14990_1476	cytochrome C	49	3.02241e-05
metaproteome (homolog of Formosa B protein)	20090407_contig62190_2	CP017260.1_prot_FORMB_09980_984	thymidylate synthase	31	5.33733e-05
metaproteome (homolog of Formosa B protein)	20090407_contig62190_3	CP017260.1_prot_FORMB_09970_983	Na(+) dependent nucleoside transporter	50	2.2061e-05
metaproteome (homolog of Formosa B protein)	20090407_contig62200_0	CP017260.1_prot_FORMB_15730_1549	hypothetical protein	14	3.93946e-05
metaproteome (homolog of Formosa B protein)	20090407_contig62200_2	CP017260.1_prot_FORMB_15710_1547	Fe-S cluster assembly protein SufD	49	5.6278e-05
metaproteome (homolog of Formosa B protein)	20090407_contig62623_1	CP017260.1_prot_FORMB_01670_165	nucleoside diphosphate kinase	17	0.00012977
metaproteome (homolog of Formosa B protein)	20090407_contig62900_2	CP017260.1_prot_FORMB_10840_1067	16S rRNA methyltransferase	25	2.75762e-05
metaproteome (homolog of Formosa B protein)	20090407_contig62900_3	CP017260.1_prot_FORMB_10830_1066	osmotically inducible protein OsmC	16	2.58527e-05
metaproteome (homolog of Formosa B protein)	20090407_contig64074_1	CP017260.1_prot_FORMB_14570_1435	membrane protein	43	0.000179566
metaproteome (homolog of Formosa B protein)	20090407_contig65209_2	CP017260.1_prot_FORMB_13180_1298	ATP F0F1 synthase subunit B	18	0.000160861
metaproteome (homolog of Formosa B protein)	20090407_contig65460_1	CP017260.1_prot_FORMB_15640_1540	GTPase HflX	46	5.24189e-05
metaproteome (homolog of Formosa B protein)	20090414_contig45106_2	CP017260.1_prot_FORMB_09800_966	prephenate dehydratase	31	4.99709e-05
metaproteome (homolog of Formosa B protein)	20090414_contig47440_4	CP017260.1_prot_FORMB_07180_706	30S ribosomal protein S17	10	0.000385737
metaproteome (homolog of Formosa B protein)	20090414_contig83701_2	CP017260.1_prot_FORMB_15310_1507	molecular chaperone DnaK	16	0.000103411
metaproteome (homolog of Formosa B protein)	20090414_contig87682_1	CP017260.1_prot_FORMB_01450_143	uridine kinase	23	2.69408e-05
metaproteome (homolog of Formosa B protein)	20090606_contig09044_1	CP017260.1_prot_FORMB_07060_694	translation initiation factor IF-1	8	0.000172351
metaproteome (homolog of Formosa B protein)	20090407_contig32517_0	CP017260.1_prot_FORMB_24740_2427	sugar transporter, MFS family	88	1.56683e-05

## Sheet: Table S8B - MIMAS 2010
Supplementary Table S8B: Relative abundance of Formosa A and B proteins in metaproteome samples taken in 2010. Water samples taken at Kabeltonne Helgoland were filtered to enrich pelagic marine bacteria and their metagenome was sequenced (Teeling et al., 2012). All protein-coding genes were included in a metaproteome database, which - for this study - was supplemented with the sequenced genomes o…
source	protein ID	homolog (100% AA sequence identity)	protein function	molecular weight (kDa)	average NSAF%
metaproteome (homolog of Formosa B protein)	0504_460977	CP017260.1_prot_FORMB_07140_702	30S ribosomal protein S14	10	0.000127581
metaproteome (homolog of Formosa B protein)	0504_234597	CP017260.1_prot_FORMB_06390_628	30S ribosomal protein S15	11	0.000578474
metaproteome (homolog of Formosa B protein)	0518_381622	CP017260.1_prot_FORMB_07230_711	30S ribosomal protein S19	10	0.000147789
metaproteome (homolog of Formosa B protein)	0504_431510	CP017260.1_prot_FORMB_07210_709	30S ribosomal protein S3	27	0.000141757
metaproteome (homolog of Formosa B protein)	CP017260.1_prot_FORMB_07130_701		30S ribosomal protein S8	15	0.000394103
metaproteome (homolog of Formosa B protein)	CP017260.1_prot_FORMB_11030_1086		50S ribosomal protein L13	17	0.000130402
metaproteome (homolog of Formosa B protein)	CP017259.1_prot_FORMA_07750_749		50S ribosomal protein L14	13	0.000720731
metaproteome (homolog of Formosa B protein)	CP017259.1_prot_FORMA_03240_317		50S ribosomal protein L19	14	0.000686161
metaproteome (homolog of Formosa B protein)	CP017259.1_prot_FORMA_00410_41		aspartate carbamoyltransferase	34	0.000217336
Formosa A	CP017259.1_prot_FORMA_12860_1249		ATP synthase beta chain	54	0.00030714
Formosa A	0504_284348	CP017260.1_prot_FORMB_11730_1155	cell envelope biogenesis protein OmpA	51	8.62545e-05
Formosa A	0504_347602	CP017260.1_prot_FORMB_10490_1033	chaperoneprotein Skp	19	0.000169695
Formosa A	CP017259.1_prot_FORMA_07600_734		DNA-directed RNA polymerase subunit alpha	37	0.000189648
Formosa A	CP017259.1_prot_FORMA_14860_1444		gliding motilityprotein GldK	52	1.22674e-05
Formosa A	CP017259.1_prot_FORMA_16240_1576		glyceraldehyde-3-phosphate dehydrogenase	36	4.10524e-05
Formosa A	CP017260.1_prot_FORMB_21630_2122		glycoside hydrolase	165	3.33781e-05
Formosa A	CP017260.1_prot_FORMB_08430_830		glycoside hydrolase	44	0.000101485
Formosa A	CP017260.1_prot_FORMB_13820_1362	0504_498663	hypotheticalprotein	52	4.26313e-05
Formosa A	CP017260.1_prot_FORMB_19530_1919		hypothetical protein	62	3.76404e-05
Formosa A	CP017259.1_prot_FORMA_09490_920		inorganic pyrophosphatase	83	4.65314e-05
Formosa A	CP017259.1_prot_FORMA_18950_1845		ketol-acid reductoisomerase	54	3.54392e-05
Formosa A	CP017259.1_prot_FORMA_00480_48		Lon protease, S16 family	92	2.7735e-05
Formosa B	CP017259.1_prot_FORMA_14760_1434		molecular chaperone GroEL	57	8.95306e-05
Formosa B	CP017260.1_prot_FORMB_11940_1176		nitrogen regulatory protein P-II	14	0.000546776
Formosa B	CP017260.1_prot_FORMB_14520_1430	0504_366982	phosphate:sodium symporter	84	4.39847e-05
Formosa B	0504_326375	CP017260.1_prot_FORMB_10060_992	PKD domain protein	34	0.000112572
Formosa B	CP017259.1_prot_FORMA_09950_966		regulatory protein SusR	62	4.76737e-05
Formosa B	CP017260.1_prot_FORMB_26080_2560		serine hydroxymethyltransferase	46	4.81919e-05
Formosa B	CP017259.1_prot_FORMA_09200_892		succinate dehydrogenase flavoprotein subunit	74	4.31017e-05
Formosa B	0504_521505	CP017260.1_prot_FORMB_11750_1157	superoxide dismutase	23	6.42559e-05
Formosa B	CP017260.1_prot_FORMB_07440_732		SusD-like protein	53	0.000312692
Formosa B	CP017260.1_prot_FORMB_10080_994	0504_425800	SusD-like protein	55	0.000127581
Formosa B	0504_286919	CP017260.1_prot_FORMB_00440_43	TonB-dependent receptor	100	0.000564854
Formosa B	CP017260.1_prot_FORMB_07430_731		TonB-dependent receptor	110	0.00025338
Formosa B	CP017260.1_prot_FORMB_07360_724		TonB-dependent receptor	118	0.000158511
Formosa B	CP017260.1_prot_FORMB_15420_1518		TonB-dependent receptor	95	0.000171425
Formosa B	CP017260.1_prot_FORMB_10090_995		TonB-dependent receptor	107	6.10337e-05
Formosa B	CP017259.1_prot_FORMA_03400_332		translation elongation factor Tu	43	0.000422131
